# Supplementary material for: Genome-wide CRISPR/Cas9 screen reveals JunB downmodulation of HIV co-receptor CXCR4
Source: Front Microbiol. 2024 May 20;15:1342444. doi: 10.3389/fmicb.2024.1342444 (PMC11149427; doi:10.3389/fmicb.2024.1342444)
Supplement: Supplementary file 2 [file Data_Sheet_2.xlsx]

## Sheet: Named_Enrich_Lange_C_to_S
Gene Names	Sequence	Length	Rank (x)	Reads (x)	RPM (x)	Rank (y)	Reads (y)	RPM (y)	Enrichment (y/x)	% of reads(y)	Log2 RPM(x)	Log2 RMP(y)	% of reads (x)		Total Reads (y)	Total Reads(x)
Unmatched	CCGACGACGCCTACACCCC	19	11	6480	7350.19	1	496890	428117	58.2457	0.428117	12.8436	18.7076	0.00735019		1160640	881610
JUNB	GCGGGGCTGTCGAGTACCGC	20	20	4030	4571.18	2	154876	133440	29.1916	0.13344	12.1584	17.0258	0.00457118
ZFAND3	GACGTACATACCTGTACCAC	20	1	99439	112792	3	81383	70119.1	0.621664	0.0701191	16.7833	16.0975	0.112793
HOMER3	GTGTACCGCATCATCAGCAT	20	3	53055	60179.7	4	68369	58906.3	0.97884	0.0589063	15.877	15.8461	0.0601797
GPLD1	TGCCATAGAGGTTCACCGTG	20	37	2880	3266.75	5	35828	30869.2	9.44951	0.0308692	11.6736	14.9139	0.00326675
FOSL1	CTTCGACGTACCCCTGGAGG	20	9	7888	8947.27	6	32716	28187.9	3.15045	0.0281879	13.1272	14.7828	0.00894727
GBA2	GGCTGTGATGTGGGTTACCG	20	6	9311	10561.4	7	24247	20891.1	1.97807	0.0208911	13.3665	14.3506	0.0105614
Unmatched	CAGCTGCGCGTTGTAAGGTCT	21	54	2241	2541.94	8	22859	19695.2	7.74809	0.0196952	11.3117	14.2656	0.00254194
Unmatched	TCTGAGAGAACTACTGCTATG	21	38	2855	3238.39	9	17901	15423.4	4.76267	0.0154234	11.6611	13.9128	0.00323839
TAS2R9	CAGATTCGACTGCATGCTAC	20	15	5145	5835.91	10	15028	12948	2.21868	0.012948	12.5107	13.6604	0.00583591
ALOX15B	AAGAGGAGGTGGCCGCCCCG	20	101	1357	1539.23	11	12384	10670	6.93202	0.01067	10.588	13.3813	0.00153923
ZNF354C	GTCCCAGTGACCATCCTTAA	20	375	463	525.18	12	10987	9466.33	18.0249	0.00946633	9.03667	13.2086	0.000525176
RALGAPB	ACCTCTCGTCCAACGCTCTC	20	399	419	475.27	13	9172	7902.54	16.6275	0.00790254	8.8926	12.9481	0.000475267
MUC17	AGTCACACTGGACTCAATCG	20	52	2327	2639.49	14	8801	7582.89	2.87286	0.00758289	11.366	12.8885	0.00263949
FADD	ACTCCCGCACACGCTCTGTC	20	2	89029	100985	15	6974	6008.75	0.0595017	0.00600875	16.6238	12.5528	0.100985
TSPYL1	CTCCCTTAGCGGGCGACGTC	20	212	772	875.67	16	6534	5629.65	6.42896	0.00562965	9.77424	12.4588	0.000875671
CREB3L3	ATGAATACGGATTTAGCTGC	20	109	1292	1465.5	17	5652	4869.73	3.32291	0.00486973	10.5172	12.2496	0.0014655
C1orf112	CAGACAATGGTGCAGCTCTT	20	44	2645	3000.19	18	5478	4719.81	1.57317	0.00471981	11.5508	12.2045	0.00300019
ZNF292	TGCCAAGCGTTCCAGAACCA	20	4	45760	51905	19	5033	4336.4	0.0835449	0.0043364	15.6636	12.0823	0.051905
ZNF623	CCTTACTTATTCGCCATCAG	20	181	864	980.03	20	5016	4321.75	4.40981	0.00432175	9.93668	12.0774	0.000980025
ALDOB	TCCATCCAGCCTCGCTATCC	20	5	11519	13065.9	21	4876	4201.13	0.321535	0.00420113	13.6735	12.0366	0.0130659
PLEKHM3	ATTCTGCCGCCCCATGTAAC	20	466	329	373.18	22	4721	4067.58	10.8998	0.00406758	8.54373	11.99	0.000373181
Unmatched	GTCGTCCGCGTACGCGCCTC	20	297	606	687.38	23	4163	3586.81	5.21809	0.00358681	9.42496	11.8085	0.000687379
hsa-let-7a-2	ACAGCCTCCTAGCTTTCCTT	20	96	1433	1625.44	24	3966	3417.08	2.10225	0.00341708	10.6666	11.7385	0.00162544
TAAR2	TTGCTCTGATGAGACAGCCA	20	14	5521	6262.41	25	3703	3190.48	0.509465	0.00319048	12.6125	11.6396	0.00626241
STEAP3	TCATACGTGGCTCGTCTTCT	20	90	1526	1730.92	26	3644	3139.65	1.81386	0.00313965	10.7573	11.6164	0.00173092
TMEM31	AAGGTTGATCGTTCTGTCGC	20	21	3979	4513.33	27	3619	3118.11	0.690867	0.00311811	12.14	11.6065	0.00451333
AKR7A2	CACTTCCCAGCTAGCATAGT	20	162	936	1061.69	28	3433	2957.85	2.78598	0.00295785	10.0521	11.5303	0.00106169
TRAFD1	GGCTGTCTCGATTCCGCCCC	20	340	532	603.44	29	3279	2825.17	4.68177	0.00282517	9.23707	11.4641	0.000603441
KAT7	AGAGCCAAACGATACTCCGC	20	72	1784	2023.57	30	2899	2497.76	1.23433	0.00249776	10.9827	11.2864	0.00202357
AMOTL1	TACCACCAAGCGAGAATCGC	20	3207	1	1.13	31	2668	2298.73	2034.27	0.00229873	0.176323	11.1666	1.13429e-06
BRD1	CACCGTGTTCTATAGAGCCG	20	62	1940	2200.52	32	2636	2271.16	1.0321	0.00227116	11.1036	11.1492	0.00220052
Unmatched	ATCCAGAACAATGTAACCTG	20	29	3160	3584.35	33	2586	2228.08	0.621613	0.00222808	11.8075	11.1216	0.00358435
Unmatched	CTGGCTTCTCTTGCACACCC	20	708	67	76	34	2557	2203.09	28.988	0.00220309	6.24793	11.1053	7.59973e-05
NAB2	CCCGCCGCTTAGAGTCGAAA	20	114	1247	1414.46	35	2368	2040.25	1.44242	0.00204025	10.466	10.9945	0.00141446
TM6SF2	ATTGATGAGCGCCCTAATCC	20	18	4880	5535.33	36	2118	1824.86	0.329675	0.00182486	12.4345	10.8336	0.00553533
Unmatched	GACTCCCTCTTGCCAATCGT	20	235	721	817.82	37	1847	1591.36	1.94586	0.00159136	9.67564	10.636	0.000817822
RNLS	AAATCCAATCGCCATCATCC	20	392	434	492.28	38	1515	1305.31	2.65156	0.00130531	8.94334	10.3502	0.000492281
Unmatched	CCGACGGCGCCTACACCCC	19	930	9	10.21	39	1508	1299.28	127.256	0.00129928	3.35191	10.3435	1.02086e-05
GALC	GCCCTATCGTTCTCAGATAT	20	136	1074	1218.23	40	1372	1182.11	0.97035	0.00118211	10.2506	10.2071	0.00121823
Unmatched	CCGACGACGCCTACGCCCC	19	1881	2	2.27	41	1203	1036.5	456.608	0.0010365	1.18269	10.0175	2.26858e-06
CRYGS	AGTACCGGAAGCCCATCGAT	20	70	1816	2059.87	42	1053	907.26	0.440445	0.000907258	11.0083	9.82537	0.00205987
GFAP	CTTGGAGCGGTACCACTCTT	20	46	2494	2828.92	43	1035	891.75	0.315226	0.000891749	11.466	9.8005	0.00282892
MXD3	CTGTGCCCGCATCGCAGTCC	20	24	3575	4055.08	44	1000	861.59	0.212472	0.000861594	11.9855	9.75086	0.00405508
TRMT2B	CTGATGTTGTGACACCACTC	20	16	5121	5808.69	45	953	821.1	0.141357	0.000821099	12.504	9.68141	0.00580869
Unmatched	GAGTGTACTCATTCATGCGCA	21	492	287	325.54	46	950	818.51	2.51431	0.000818514	8.34669	9.67686	0.000325541
PHKA1	GAGTACCTGCTCCAATTCAT	20	687	81	91.88	47	933	803.87	8.74913	0.000803867	6.52168	9.65082	9.18774e-05
PRKAB2	CCTGTGGTTACCAGTCAGCT	20	296	608	689.65	48	926	797.84	1.15688	0.000797836	9.42972	9.63996	0.000689647
CDH6	TGTGCCATAGCAGTGTTTCT	20	293	613	695.32	49	864	744.42	1.07061	0.000744417	9.44153	9.53997	0.000695319
Unmatched	CCGGCGACGCCTACACCCC	19	1110	5	5.67	50	827	712.54	125.668	0.000712538	2.50335	9.47683	5.67144e-06
Unmatched	CCGACGACGCCTGCACCCC	19	1253	4	4.54	51	812	699.61	154.099	0.000699614	2.18269	9.45041	4.53715e-06
CDK2AP1	GGCTCACTCACCGGCGTTGA	20	57	2085	2364.99	52	804	692.72	0.292906	0.000692721	11.2076	9.43613	0.00236499
Unmatched	TCCTCGATGGCCGCCACCGC	20	33	3030	3436.89	53	803	691.86	0.201304	0.00069186	11.7469	9.43434	0.00343689
Unmatched	CCGACGACGCCCACACCCC	19	1253	4	4.54	54	719	619.49	136.452	0.000619486	2.18269	9.27494	4.53715e-06
GGT6	CACCGTGGTGGTATACGCCA	20	217	768	871.13	55	712	613.45	0.7042	0.000613455	9.76674	9.2608	0.000871133
LYZL4	CATCTACGAGAACACACGTG	20	8	7904	8965.42	56	683	588.47	0.0656378	0.000588468	13.1302	9.20083	0.00896542
GPR128	ATGGTCCATATCTGCCCACT	20	12	6074	6889.67	57	674	580.71	0.0842871	0.000580714	12.7502	9.18167	0.00688967
C19orf66	CGTAGCGCTTCCGGCATTTC	20	61	2003	2271.98	58	635	547.11	0.240808	0.000547112	11.1497	9.09569	0.00227198
Unmatched	CACTACGAGTATTCACTGCT	20	199	804	911.97	59	633	545.39	0.598035	0.000545389	9.83284	9.09114	0.000911968
NFASC	TGCTTCGCCCGCAACAAATT	20	567	204	231.39	60	593	510.93	2.20809	0.000510925	7.85418	8.99698	0.000231395
15-Sep	TGATTGCAGAGGATGCTGTC	20	540	228	258.62	61	590	508.34	1.96559	0.00050834	8.01469	8.98965	0.000258618
NonTargetingControlGuideForHuman_0075 NonTargetingControlGuideForHuman_0075	GTACCATACCGCGTACCCTT	20	130	1131	1282.88	62	579	498.86	0.388859	0.000498863	10.3252	8.96249	0.00128288
Unmatched	CCGACGACACCTACACCCC	19	1443	3	3.4	63	531	457.51	134.562	0.000457506	1.76553	8.83766	3.40287e-06
Unmatched	AAGGTTGATCGTCCTGTCGC	20	914	10	11.34	64	512	441.14	38.9012	0.000441136	3.50335	8.78509	1.13429e-05
Unmatched	CTGACGACGCCTACACCCC	19	987	7	7.94	64	512	441.14	55.5592	0.000441136	2.98914	8.78509	7.94002e-06
PANX3	GTTCCGACCCCTATGTGTTC	20	27	3320	3765.84	66	509	438.55	0.116455	0.000438551	11.8788	8.7766	0.00376584
Unmatched	CCGACGACGCCTACACCTC	19				67	497	428.21		0.000428212	#NUM!	8.74217	0
MPL	AGCTGCTGTATGCCTACCCG	20	7	8319	9436.15	68	491	423.04	0.0448318	0.000423042	13.204	8.72465	0.00943615
Unmatched	GCAAACTCATACCCCTGTGT	20	13	5917	6711.58	69	476	410.12	0.0611063	0.000410119	12.7124	8.6799	0.00671158
Unmatched	CCGACGACGCCTACACCCT	19	1110	5	5.67	70	461	397.19	70.0511	0.000397195	2.50335	8.63369	5.67144e-06
hsa-mir-6769a	AGGGCTAGGCCAGGTGGGTA	20	383	451	511.56	71	451	388.58	0.759598	0.000388579	8.99876	8.60207	0.000511564
AMOTL1	CTTGTCCAGCGATTCTCGCT	20				72	434	373.93		0.000373932	#NUM!	8.54662	0
RXFP3	CGACGCGTTACCACTCGTGT	20	26	3350	3799.87	73	429	369.62	0.0972717	0.000369624	11.8917	8.5299	0.00379987
PPFIA3	GCCTAGACAGCTGTTCTCGA	20	243	711	806.48	74	428	368.76	0.457246	0.000368762	9.65549	8.52654	0.000806479
Unmatched	GCGGGGCCGTCGAGTACCGC	20	1039	6	6.81	75	423	364.45	53.5169	0.000364454	2.76765	8.50958	6.80573e-06
C15orf59	TGGATGGTCCCGAGTCGACT	20	281	634	719.14	76	416	358.42	0.498401	0.000358423	9.49013	8.48551	0.000719139
Unmatched	TCGACGACGCCTACACCCC	19	1039	6	6.81	77	409	352.39	51.746	0.000352392	2.76765	8.46103	6.80573e-06
Unmatched	TTGCAGGAAGGAGAC	15	609	151	171.28	78	407	350.67	2.04735	0.000350669	7.42021	8.45397	0.000171278
Unmatched	GCGGGGCTGCCGAGTACCGC	20	987	7	7.94	79	404	348.08	43.8388	0.000348084	2.98914	8.44328	7.94002e-06
SPDEF	TGATGAGTCCACCTCGCTGT	20	375	463	525.18	80	397	342.05	0.651301	0.000342053	9.03667	8.41806	0.000525176
CNTN4	TGCACAGCGACAAACTCGTT	20	193	819	928.98	81	393	338.61	0.364497	0.000338606	9.8595	8.40348	0.000928982
hsa-mir-548j	GCAGCCAGTGAATAGTTAGC	20	517	262	297.18	82	390	336.02	1.1307	0.000336022	8.21519	8.3924	0.000297184
NKG7	GACGCAGACCTTCAGCATTA	20	353	497	563.74	83	385	331.71	0.58841	0.000331714	9.13889	8.37378	0.000563741
Unmatched	CCAACGACGCCTACACCCC	19	3207	1	1.13	84	373	321.37	284.398	0.000321374	0.176323	8.32809	1.13429e-06
Unmatched	TACAACACTTCTTGTTGTCC	20	17	4939	5602.25	85	369	317.93	0.0567504	0.000317928	12.4518	8.31257	0.00560225
PIP4K2B	CACCCCGTGTTTCACCGTTT	20	260	676	766.78	86	363	312.76	0.407888	0.000312758	9.58267	8.28891	0.000766779
Unmatched	TAGGACTTCAGTCCATGTT	19	355	495	561.47	87	355	305.87	0.544766	0.000305866	9.13307	8.25677	0.000561473
IFNL2	GACTCACACAGGCCCGGAAC	20	139	1056	1197.81	88	349	300.7	0.251041	0.000300696	10.2262	8.23218	0.00119781
Unmatched	CCGACGACGCTTACACCCC	19	1443	3	3.4	89	345	297.25	87.4265	0.00029725	1.76553	8.21553	3.40287e-06
Unmatched	CCGACGACGCCTACACTCC	19	1881	2	2.27	89	345	297.25	130.947	0.00029725	1.18269	8.21553	2.26858e-06
FAM151B	CACCGTCTTCTGCTGTAATC	20	674	94	106.62	91	344	296.39	2.77987	0.000296388	6.73633	8.21135	0.000106623
Unmatched	GATTTCGTTCTTCAGCCGCT	20	51	2330	2642.89	92	342	294.67	0.111495	0.000294665	11.3679	8.20296	0.00264289
GIP	GAAAGTCCCTTCCGCGTACC	20	377	461	522.91	93	341	293.8	0.561856	0.000293803	9.03042	8.19869	0.000522907
KRBA1	GAGATCCCAGAGTTCTTGTT	20	123	1185	1344.13	94	335	288.63	0.214734	0.000288634	10.3925	8.17308	0.00134413
Unmatched	CCGACGACGCCTATACCCC	19	1881	2	2.27	95	330	284.33	125.256	0.000284326	1.18269	8.15142	2.26858e-06
Unmatched	CCGACGATGCCTACACCCC	19	1881	2	2.27	95	330	284.33	125.256	0.000284326	1.18269	8.15142	2.26858e-06
Unmatched	CCGACGACGCCTACATCCC	19	1881	2	2.27	97	316	272.26	119.938	0.000272264	1.18269	8.08884	2.26858e-06
Unmatched	CAGACAGGATGTTGTCAT	18				98	313	269.68		0.000269679	#NUM!	8.0751	0
MED12	AGGATTGAAGCTGACGTTCT	20	579	185	209.84	99	309	266.23	1.26873	0.000266232	7.71315	8.05653	0.000209843
Unmatched	GCCACGAGTTCGAGATCGA	19	851	14	15.88	100	303	261.06	16.4395	0.000261063	3.98914	8.02824	1.588e-05
Unmatched	GGCTGCGATGTGGGTTACCG	20	870	12	13.61	101	300	258.48	18.9919	0.000258478	3.7666	8.01391	1.36115e-05
Unmatched	GCGGGGCTGTCGAGTACCAC	20	1881	2	2.27	102	299	257.62	113.489	0.000257616	1.18269	8.0091	2.26858e-06
NTRK2	CGGATCACCTGCCACACTAC	20	349	508	576.22	103	292	251.59	0.436621	0.000251585	9.17048	7.97493	0.000576219
USP22	AGTCCCGCAGAAGTGGCGTG	20	3207	1	1.13	104	284	244.69	216.54	0.000244693	0.176323	7.93481	1.13429e-06
Unmatched	GCGGGGCTGTCGGGTACCGC	20	3207	1	1.13	105	281	242.11	214.257	0.000242108	0.176323	7.91952	1.13429e-06
CYP26C1	TCTGCGCTACGTCGACTGCG	20	98	1428	1619.76	106	271	233.49	0.144151	0.000233492	10.6616	7.86722	0.00161976
Unmatched	CCGATGACGCCTACACCCC	19	1881	2	2.27	107	270	232.63	102.48	0.00023263	1.18269	7.86189	2.26858e-06
Unmatched	TCCCATTGCTGTATTTCC	18				108	263	226.6		0.000226599	#NUM!	7.824	0
FETUB	CCTTACCTGGCTAGAAGCCC	20	529	240	272.23	109	262	225.74	0.829225	0.000225738	8.08868	7.81852	0.000272229
Unmatched	CTGATACAGAAGCGAGATAT	20	67	1876	2127.93	110	260	224.01	0.105271	0.000224014	11.0552	7.80742	0.00212793
VAX2	GAAGGATGTACGTGTCCGCT	20	118	1208	1370.22	111	253	217.98	0.159084	0.000217983	10.4202	7.76805	0.00137022
Unmatched	CCGACGACGTCTACACCCC	19	1881	2	2.27	112	252	217.12	95.6476	0.000217122	1.18269	7.76235	2.26858e-06
Unmatched	AACGTATCAAGCTCCAGATC	20	112	1256	1424.67	113	251	216.26	0.151797	0.00021626	10.4764	7.75662	0.00142467
Unmatched	GACGTACATACCTGCACCAC	20	66	1900	2155.15	114	250	215.4	0.0999466	0.000215398	11.0736	7.75087	0.00215515
SPN	CGGCAAGCGTAACGGGGTGG	20	45	2587	2934.4	115	249	214.54	0.0731121	0.000214537	11.5188	7.7451	0.0029344
Unmatched	ACTGGTCGAATTCGCCGCC	19	87	1575	1786.5	116	246	211.95	0.11864	0.000211952	10.8029	7.72758	0.0017865
INSR	AATCCGCCGATCCTACGCTC	20	300	600	680.57	117	244	210.23	0.308903	0.000210229	9.4106	7.71582	0.000680573
Unmatched	GGCGTACATACCTGTACCAC	20	500	277	314.2	118	241	207.64	0.660853	0.000207644	8.29554	7.69794	0.000314198
Unmatched	AGAAAACGTAAGTTTCTCAG	20				119	235	202.47		0.000202474	#NUM!	7.66156	0
Unmatched	AGTGCTCGCTGCACAAGTGT	20	89	1553	1761.55	120	234	201.61	0.11445	0.000201613	10.7826	7.65542	0.00176155
SLC1A6	ACCATCATCGCGGTCTTCAT	20	298	604	685.11	121	233	200.75	0.293019	0.000200751	9.42019	7.64926	0.00068511
Unmatched	GCGTACCGCATCATCAGCAT	20	275	643	729.35	122	232	199.89	0.274066	0.00019989	9.51047	7.64306	0.000729347
Unmatched	GTGTGCCGCATCATCAGCAT	20	748	42	47.64	122	232	199.89	4.19584	0.00019989	5.5741	7.64306	4.76401e-05
B4GALT7	TCCGCACGATGTTCCCCTCG	20	629	135	153.13	124	227	195.58	1.27722	0.000195582	7.25861	7.61162	0.000153129
KAZALD1	GCGGTAAGTGCCCTCATCAC	20	50	2365	2682.59	125	225	193.86	0.072266	0.000193859	11.3894	7.59887	0.00268259
ACOX1	ATCGTACCTATTCGTGAAAT	20				126	224	193		0.000192997	#NUM!	7.59246	0
Unmatched	GTTCCGACCCCTATGCGTTC	20	132	1114	1263.6	127	223	192.14	0.152058	0.000192135	10.3033	7.58601	0.0012636
Unmatched	CCGACAACGCCTACACCCC	19				127	223	192.14		0.000192135	#NUM!	7.58601	0
IMP3	GGAGCAAGGGCACGTACGCG	20	644	118	133.85	129	222	191.27	1.42899	0.000191274	7.06447	7.57947	0.000133846
ZBED3	CGCTGGCCGTGCGCGGCAGC	20	80	1650	1871.58	130	221	190.41	0.101738	0.000190412	10.87	7.57297	0.00187158
Unmatched	TAGTAAAAACACTGCCACGA	20	578	187	212.11	131	220	189.55	0.89364	0.000189551	7.72867	7.56643	0.000212112
SLC36A4	TGACACTGTGAGCTTTGCTA	20				132	217	186.97		0.000186966	#NUM!	7.54666	0
NPPC	TCCTTTGTATTTGCGCGCGT	20	288	617	699.86	133	214	184.38	0.263453	0.000184381	9.45092	7.52654	0.000699856
GUCY2C	GTAAACATACGAAGTGCTCC	20	588	175	198.5	134	211	181.8	0.915869	0.000181796	7.633	7.50621	0.0001985
Unmatched	TAAATGAGTCCGTAGTAGTC	20	209	781	885.88	135	209	180.07	0.203267	0.000180073	9.79097	7.49241	0.000885879
N6AMT2	GAGACATTCCTCCGAAAGAT	20				135	209	180.07		0.000180073	#NUM!	7.49241	0
Unmatched	AGCACCTACAGCCTGCGTAC	20				137	208	179.21		0.000179211	#NUM!	7.48551	0
Unmatched	GACGTACGTACCTGTACCAC	20	124	1184	1343	138	203	174.9	0.130231	0.000174904	10.3912	7.45039	0.001343
Unmatched	GACGTACGTACCCGTACCAC	20	493	286	324.41	139	202	174.04	0.536482	0.000174042	8.34167	7.44328	0.000324406
ZNF57	AAACCTTGCGAGTCCACATG	20	702	70	79.4	139	202	174.04	2.19194	0.000174042	6.31107	7.44328	7.94002e-05
DNASE1L3	CCTGGAAGAACATCCGCTTG	20	258	685	776.99	141	199	171.46	0.220672	0.000171457	9.60175	7.42173	0.000776988
Unmatched	GCGGGGCTGTCGAGTACTGC	20	1443	3	3.4	142	198	170.6	50.1765	0.000170596	1.76553	7.41447	3.40287e-06
Unmatched	GCGGGGCTGTCGAGCACCGC	20	1881	2	2.27	142	198	170.6	75.1542	0.000170596	1.18269	7.41447	2.26858e-06
Unmatched	AAAATGGAATTGATCGCTAC	20	3207	1	1.13	144	191	164.56	145.628	0.000164564	0.176323	7.36247	1.13429e-06
Unmatched	GCGGGACTGTCGAGTACCGC	20	3207	1	1.13	145	188	161.98	143.345	0.00016198	0.176323	7.33967	1.13429e-06
SOX7	AATCGCCGCCGGCCGTCCCC	20				145	188	161.98		0.00016198	#NUM!	7.33967	0
Unmatched	GACGTACATACCTGTACCGC	20	59	2025	2296.93	147	187	161.12	0.0701458	0.000161118	11.1655	7.33199	0.00229693
PRAMEF17 PRAMEF10	CTTACCTGAGCAGGTGCTCC	20	342	522	592.1	147	187	161.12	0.272116	0.000161118	9.2097	7.33199	0.000592099
NAGLU	CAGGTTGCCCATTCGCCCCC	20	195	815	924.45	149	183	157.67	0.170555	0.000157672	9.85245	7.30076	0.000924445
PIBF1	GCTAGTGAATCCATTAAGAA	20	649	113	128.17	149	183	157.67	1.23016	0.000157672	7.00191	7.30076	0.000128175
Unmatched	GCGGGGCTGTCGAGTGCCGC	20	1253	4	4.54	151	181	155.95	34.3502	0.000155948	2.18269	7.28494	4.53715e-06
Unmatched	CGCCGCCGCCGCCCGCCA	18				152	179	154.23		0.000154225	#NUM!	7.26894	0
Unmatched	GCGGGGCTGTCGAGTACCGT	20	3207	1	1.13	153	177	152.5	134.956	0.000152502	0.176323	7.25267	1.13429e-06
MLLT10	GACAGGCTTTCCATGTAACA	20	3207	1	1.13	154	173	149.06	131.912	0.000149056	0.176323	7.21975	1.13429e-06
ZNF14	GAGTTGTTTCGTGTTCTCGA	20				154	173	149.06		0.000149056	#NUM!	7.21975	0
BID	TCAACAACGGTTCCAGCCTC	20	3207	1	1.13	156	170	146.47	129.619	0.000146471	0.176323	7.19446	1.13429e-06
CELSR1	TGGTCAGCAGCGTCCGATTC	20				157	169	145.61		0.000145609	#NUM!	7.18597	0
Unmatched	GAATGCAATTTCAGTTTCAT	20				157	169	145.61		0.000145609	#NUM!	7.18597	0
FAM222B	CACGTTCGTCGTACTGTGAA	20	157	954	1082.11	159	166	143.02	0.132168	0.000143025	10.0796	7.16007	0.00108211
SERGEF	TTGTGGCTCAGAGCATAATT	20	592	170	192.83	160	165	142.16	0.73723	0.000142163	7.59119	7.15137	0.000192829
GPSM1	GCTTGTGGTATTCCAGCGCC	20	75	1689	1915.81	161	164	141.3	0.0737547	0.000141301	10.9037	7.14262	0.00191581
Unmatched	GTGTACCGCATCATCGGCAT	20	685	82	93.01	162	159	136.99	1.47285	0.000136993	6.53931	7.09793	9.30116e-05
MED1	TAAGCTTGTGCGTCAAGTCA	20				162	159	136.99		0.000136993	#NUM!	7.09793	0
LHX5	TAGCCGCTGGTGCCGCTCAT	20	68	1837	2083.69	164	158	136.13	0.0653312	0.000136132	11.0249	7.08884	0.00208369
S100A7	CGCCGATGTCTTTGAGAAAA	20	250	693	786.06	164	158	136.13	0.17318	0.000136132	9.6185	7.08884	0.000786062
Unmatched	GACGTACATACCCGTACCAC	20	606	155	175.81	164	158	136.13	0.774302	0.000136132	7.45787	7.08884	0.000175815
Unmatched	GGTACCTGTGTGGAAGATCA	20				164	158	136.13		0.000136132	#NUM!	7.08884	0
Unmatched	ATCCACTTTACTAATCCTCT	20				164	158	136.13		0.000136132	#NUM!	7.08884	0
COL12A1	AAAGGAGGCAATACTCTCAC	20				164	158	136.13		0.000136132	#NUM!	7.08884	0
C12orf73	CAGGTACTACCGACCGGACC	20	264	661	749.76	170	155	133.55	0.178124	0.000133547	9.55029	7.06124	0.000749765
ZNF84	CATATAAGAGACATAGCCTT	20	565	205	232.53	171	154	132.69	0.570636	0.000132685	7.86127	7.05192	0.000232529
Unmatched	GTGGGGCTGTCGAGTACCGC	20	960	8	9.07	171	154	132.69	14.6295	0.000132685	3.1811	7.05192	9.07431e-06
Unmatched	CTGGAGCAGAGAGCGGTGCT	20				173	153	131.82		0.000131824	#NUM!	7.04243	0
NECAP2	AGAGTGTGACGGATTCCAGC	20	53	2279	2585.04	174	151	130.1	0.050328	0.000130101	11.336	7.02348	0.00258504
Unmatched	TTGGGGTCAAAGAATGCTCG	20	3207	1	1.13	174	151	130.1	115.133	0.000130101	0.176323	7.02348	1.13429e-06
Unmatched	GTGTACCGCACCATCAGCAT	20	521	255	289.24	176	148	127.52	0.44088	0.000127516	8.17612	6.99458	0.000289244
Unmatched	CTGTAAGCATGAGTGAATTT	20	534	234	265.42	177	146	125.79	0.473928	0.000125793	8.05213	6.97487	0.000265423
TMEM189 TMEM189-UBE2V1	AGTACGTGTGCGACCACTTG	20	367	475	538.79	178	144	124.07	0.230275	0.000124069	9.07358	6.95501	0.000538787
RPRM	TAGCCTGTACATAATGCGCG	20	525	249	282.44	178	144	124.07	0.439279	0.000124069	8.1418	6.95501	0.000282438
ST6GALNAC1	CTGTGGTTGCCGCTTTGCCC	20				178	144	124.07		0.000124069	#NUM!	6.95501	0
TARS	CCCCGGCAGAGATCTATCAA	20	63	1937	2197.12	181	142	122.35	0.0556865	0.000122346	11.1014	6.93487	0.00219712
Unmatched	CAGATTCTGCTGTTCGACCC	20	182	861	976.62	182	141	121.48	0.124388	0.000121485	9.93165	6.92458	0.000976622
GAPDHS	ACAAGGGAAGTGTGGAATTC	20	379	456	517.24	182	141	121.48	0.234862	0.000121485	9.01469	6.92458	0.000517236
PTRH2	TGGAGCCTTCGAGTATGCTT	20	388	446	505.89	184	140	120.62	0.238431	0.000120623	8.98268	6.91433	0.000505893
Unmatched	TCGCCGTCATCGACTGCTCT	20	81	1637	1856.83	185	138	118.9	0.0640339	0.0001189	10.8586	6.8936	0.00185683
Unmatched	GAGTACACCACGGTGGGT	18	668	100	113.43	185	138	118.9	1.04822	0.0001189	6.82566	6.8936	0.000113429
Unmatched	TCCACGATCCGTACGTTGTG	20				187	137	118.04		0.000118038	#NUM!	6.88313	0
Unmatched	GACCCGCCTCCGA	13	3207	1	1.13	188	136	117.18	103.699	0.000117177	0.176323	6.87258	1.13429e-06
Unmatched	GCACCAGCGCACCATG	16	49	2387	2707.55	189	135	116.32	0.0429613	0.000116315	11.4028	6.86196	0.00270755
Unmatched	GTACCGACAGCGAAGCCTAT	20	1881	2	2.27	190	131	112.87	49.7225	0.000112869	1.18269	6.81852	2.26858e-06
SMLR1	TATGTTGGCGATCACAGTTC	20	3207	1	1.13	190	131	112.87	99.885	0.000112869	0.176323	6.81852	1.13429e-06
Unmatched	GCGGGGCTGTTGAGTACCGC	20	3207	1	1.13	190	131	112.87	99.885	0.000112869	0.176323	6.81852	1.13429e-06
Unmatched	AGTACTCGAGCACACTATCG	20	670	97	110.03	193	129	111.15	1.01018	0.000111146	6.78175	6.79636	0.000110026
CD8A	TCGTGGCTCTTCCAGCCGCG	20				193	129	111.15		0.000111146	#NUM!	6.79636	0
LACE1	CTCGGATGTCTGAACCGTAT	20	104	1330	1508.6	195	127	109.42	0.0725308	0.000109422	10.559	6.77373	0.0015086
Unmatched	CTCATGACCATCTCCCGCCA	20				196	126	108.56		0.000108561	#NUM!	6.76235	0
MPPED1	GCACGTCGCCGTACGGCATC	20	84	1604	1819.4	197	125	107.7	0.0591953	0.000107699	10.8292	6.75087	0.0018194
Unmatched	CTGCTGCTACTGCAATGCAT	20	670	97	110.03	197	125	107.7	0.978824	0.000107699	6.78175	6.75087	0.000110026
Unmatched	ACATCGATCGCATCTTAGAG	20				199	124	106.84		0.000106838	#NUM!	6.73931	0
NonTargetingControlGuideForHuman_0201 NonTargetingControlGuideForHuman_0201	TTCGAGGTCCGGACAGGTCG	20	323	562	637.47	200	123	105.98	0.166251	0.000105976	9.31621	6.72765	0.00063747
Unmatched	AGCCAACACTACCGTCTTGA	20	1110	5	5.67	201	122	105.11	18.5379	0.000105114	2.50335	6.71576	5.67144e-06
TOM1	GCTGCGGAACGCGTCAGCCC	20				201	122	105.11		0.000105114	#NUM!	6.71576	0
Unmatched	CTCAGCTTGTGGCTCGTCAG	20				201	122	105.11		0.000105114	#NUM!	6.71576	0
MLF1	GACTTGCTCAGTATCTCTGA	20	825	19	21.55	204	121	104.25	4.83759	0.000104253	4.42962	6.7039	2.15515e-05
Unmatched	ATAGTAAAGAGGCCAGCATT	20				205	120	103.39		0.000103391	#NUM!	6.69195	0
TRMT61B	AAAACAGGCAAAGTAACATG	20				205	120	103.39		0.000103391	#NUM!	6.69195	0
CHRNA4	CAACAAGTGGTCCCGACCCG	20	545	223	252.95	207	119	102.53	0.405337	0.00010253	7.98271	6.6799	0.000252946
Unmatched	TGGAGATCGGGAGACGGTAT	20				208	118	101.67		0.000101668	#NUM!	6.66775	0
Unmatched	GTGTACCGCATCGTCAGCAT	20	745	44	49.91	209	117	100.81	2.01984	0.000100806	5.64126	6.65549	4.99087e-05
TMEM180	TCCGGCAGCTGGCACGCCAT	20	285	623	706.66	210	115	99.08	0.140209	9.90833e-05	9.46487	6.63052	0.000706662
Unmatched	GACGTACATACCTATACCAC	20	835	17	19.28	210	115	99.08	5.139	9.90833e-05	4.26903	6.63052	1.92829e-05
hsa-mir-3926-1 hsa-mir-3926-2	TAAAGTCTCTGCCTGCTTTT	20				210	115	99.08		9.90833e-05	#NUM!	6.63052	0
LCE2D	CAGCAGCCAGAGGCCCCAGA	20				213	114	98.22		9.82217e-05	#NUM!	6.61794	0
MLXIP	TGGACGTAGACGAGCACCGC	20	120	1203	1364.55	214	112	96.5	0.0707193	9.64985e-05	10.4142	6.59246	0.00136455
IKZF3	TTGTCTCATTCGATAGTAGC	20	129	1150	1304.43	214	112	96.5	0.0739787	9.64985e-05	10.3492	6.59246	0.00130443
AQP10	GCATCGTTGGACGCCTCCCC	20				214	112	96.5		9.64985e-05	#NUM!	6.59246	0
Unmatched	CGCCTCGCCCGCAACAAATT	20				214	112	96.5		9.64985e-05	#NUM!	6.59246	0
hsa-mir-1264	TTTGAGCACCTGTTATGTGG	20				218	109	93.91		9.39137e-05	#NUM!	6.55321	0
PQLC2	CTCACGTTGGTGCGGATCTG	20	107	1295	1468.9	219	108	93.05	0.0633467	9.30521e-05	10.5205	6.53993	0.0014689
Unmatched	GCAGGGCTGTCGAGTACCGC	20	3207	1	1.13	219	108	93.05	82.3451	9.30521e-05	0.176323	6.53993	1.13429e-06
Unmatched	GTGTACCGCATCATCAGCAC	20	724	57	64.65	221	107	92.19	1.42599	9.21905e-05	6.01458	6.52654	6.46544e-05
Unmatched	TACCAAGCGTTCCAGAACCA	20	789	27	30.63	222	106	91.33	2.98172	9.13289e-05	4.93687	6.51302	3.06258e-05
SLAMF9	AGGTGCCTGCAGTATGTCCC	20	23	3718	4217.28	223	104	89.61	0.0212483	8.96057e-05	12.0421	6.48559	0.00421728
Unmatched	CCGACGACGCATACACCCC	19	3207	1	1.13	223	104	89.61	79.3009	8.96057e-05	0.176323	6.48559	1.13429e-06
Unmatched	TGCCATAGAGGCTCACCGTG	20	1110	5	5.67	225	103	88.74	15.6508	8.87441e-05	2.50335	6.47151	5.67144e-06
MTA3	GGATACCTTCTTCTACTCAT	20				225	103	88.74		8.87441e-05	#NUM!	6.47151	0
ZC3H11A	CGTAATCCATTGTGAACTTC	20				225	103	88.74		8.87441e-05	#NUM!	6.47151	0
APOBR	CTTTACAGACCCCGCGTGCC	20				225	103	88.74		8.87441e-05	#NUM!	6.47151	0
Unmatched	GCTCCGCGCTCATTACGCAC	20				225	103	88.74		8.87441e-05	#NUM!	6.47151	0
ATP10D	CACTGGCGACGGCTGATCAG	20	413	398	451.45	230	102	87.88	0.194662	8.78825e-05	8.81842	6.45746	0.000451447
Unmatched	GTGCACCGCATCATCAGCAT	20	728	52	58.98	230	102	87.88	1.49	8.78825e-05	5.88215	6.45746	5.8983e-05
Unmatched	GACGTACATGCCTGTACCAC	20	725	56	63.52	232	99	85.3	1.34288	8.52978e-05	5.98914	6.41447	6.35202e-05
Unmatched	TTCATAAGTCCAACAATGCC	20				232	99	85.3		8.52978e-05	#NUM!	6.41447	0
Unmatched	TTATCAAAGTGATTTCCTAT	20				232	99	85.3		8.52978e-05	#NUM!	6.41447	0
Unmatched	GACGTACACACCTGTACCAC	20	719	61	69.19	235	98	84.44	1.22041	8.44362e-05	6.11249	6.39985	6.91916e-05
Unmatched	AACACCATCCAATAGTCTCT	20				235	98	84.44		8.44362e-05	#NUM!	6.39985	0
Unmatched	CCGACGACGCCTACACCAC	19	1253	4	4.54	237	97	83.57	18.4075	8.35746e-05	2.18269	6.38491	4.53715e-06
Unmatched	ATATGTCCACCAGATCGCTG	20				237	97	83.57		8.35746e-05	#NUM!	6.38491	0
Unmatched	CTACCGCTGCCCGCCACAGC	20	664	103	116.83	239	95	81.85	0.700591	8.18514e-05	6.86827	6.35491	0.000116832
Unmatched	GACGTGCATACCTGTACCAC	20	727	53	60.12	239	95	81.85	1.36144	8.18514e-05	5.90977	6.35491	6.01173e-05
Unmatched	GCGGGGCTGTCGAGTATCGC	20	1881	2	2.27	239	95	81.85	36.0573	8.18514e-05	1.18269	6.35491	2.26858e-06
Unmatched	TGCCATGGAGGTTCACCGTG	20	1881	2	2.27	239	95	81.85	36.0573	8.18514e-05	1.18269	6.35491	2.26858e-06
CFHR4	CGCAAAAAGTGTATCTGCCA	20				239	95	81.85		8.18514e-05	#NUM!	6.35491	0
S1PR5	GCGTCGCAAGCCGCGCTCGC	20				244	94	80.99		8.09898e-05	#NUM!	6.33967	0
Unmatched	ACGGGGCTGTCGAGTACCGC	20	1039	6	6.81	245	92	79.27	11.6402	7.92666e-05	2.76765	6.3087	6.80573e-06
Unmatched	AAGAGGAGGTGGCCGCCCCA	20	3207	1	1.13	245	92	79.27	70.1504	7.92666e-05	0.176323	6.3087	1.13429e-06
Unmatched	GACGTACATACCTGTGCCAC	20	737	48	54.45	247	90	77.54	1.42406	7.75434e-05	5.76686	6.27687	5.44458e-05
Unmatched	GGGTGACGATGACCGGTGAG	20				247	90	77.54		7.75434e-05	#NUM!	6.27687	0
RGS5	CCAGGGAATCACGCCACTGC	20	95	1442	1635.64	249	89	76.68	0.0468807	7.66818e-05	10.6756	6.26078	0.00163564
Unmatched	GCGGGGCTGTCAAGTACCGC	20				249	89	76.68		7.66818e-05	#NUM!	6.26078	0
Unmatched	TTCACGGAGGCCGAAGTGA	19				251	88	75.82		7.58202e-05	#NUM!	6.24451	0
Unmatched	TTTATGAAGTCTTCCCAAAC	20				251	88	75.82		7.58202e-05	#NUM!	6.24451	0
Unmatched	GTGTACCGCGTCATCAGCAT	20	175	876	993.64	253	87	74.96	0.0754398	7.49586e-05	9.95658	6.22805	0.000993637
Unmatched	CCGACGACTCCTACACCCC	19				253	87	74.96		7.49586e-05	#NUM!	6.22805	0
Unmatched	CCAGAAGCTTCGAAGTCTGT	20				255	86	74.1		7.4097e-05	#NUM!	6.2114	0
MATN2	CTCAGGATGACGTCTCCGAG	20	166	895	1015.19	256	85	73.24	0.0721441	7.32355e-05	9.98753	6.19456	0.00101519
Unmatched	TGCCATAGAGGTTCGCCGTG	20	1110	5	5.67	256	85	73.24	12.9171	7.32355e-05	2.50335	6.19456	5.67144e-06
Unmatched	CTGCTCTGATGAGACAGCCA	20	1253	4	4.54	256	85	73.24	16.1322	7.32355e-05	2.18269	6.19456	4.53715e-06
Unmatched	GAGACAGTCACGTCCCCGTC	20	712	66	74.86	259	83	71.51	0.95525	7.15123e-05	6.22612	6.16007	7.4863e-05
FAN1	GATGAAGACGCCGCTTGTGG	20	3207	1	1.13	260	82	70.65	62.5221	7.06507e-05	0.176323	6.14262	1.13429e-06
Unmatched	AGTACCGGAAGCCCATAGAT	20				260	82	70.65		7.06507e-05	#NUM!	6.14262	0
PLEKHA3	GCAGCAAGTTCATACAATAC	20	25	3415	3873.59	262	81	69.79	0.0180169	6.97891e-05	11.9195	6.12495	0.00387359
Unmatched	CAGATTCGACTGCATACTAC	20	1881	2	2.27	262	81	69.79	30.7445	6.97891e-05	1.18269	6.12495	2.26858e-06
Unmatched	CCGACGACGCCTACACACC	19				262	81	69.79		6.97891e-05	#NUM!	6.12495	0
Unmatched	TAATATCAAAGATGATCTG	19				262	81	69.79		6.97891e-05	#NUM!	6.12495	0
Unmatched	TGTTGTCTAAAATGGCTCTT	20				262	81	69.79		6.97891e-05	#NUM!	6.12495	0
DLGAP3	CCGGCTGTGTCAGCAAAGCA	20	60	2016	2286.73	267	80	68.93	0.0301435	6.89275e-05	11.1591	6.10706	0.00228673
FAM212A	TCTCTGAGCAGCTTCGGCGC	20	632	131	148.59	268	79	68.07	0.458106	6.80659e-05	7.21519	6.08895	0.000148592
Unmatched	GACGCACATACCTGTACCAC	20	753	40	45.37	268	79	68.07	1.50033	6.80659e-05	5.50367	6.08895	4.53715e-05
Unmatched	CCGACGACGCCTACACCCA	19	1443	3	3.4	268	79	68.07	20.0206	6.80659e-05	1.76553	6.08895	3.40287e-06
CCDC66	TCAACCTGGCTTCCGGTTGT	20				271	78	67.2		6.72043e-05	#NUM!	6.07039	0
Unmatched	AAGTGTGTTGAGCGCGA	17	133	1104	1252.25	272	77	66.34	0.0529766	6.63427e-05	10.2903	6.05181	0.00125225
Unmatched	CGCCATAGAGGTTCACCGTG	20	914	10	11.34	273	75	64.62	5.69841	6.46195e-05	3.50335	6.01391	1.13429e-05
Unmatched	TTTCACTCAGCTTCGCGC	18	3207	1	1.13	273	75	64.62	57.1858	6.46195e-05	0.176323	6.01391	1.13429e-06
Unmatched	ACTTAAACGACCCCCCAAAT	20				273	75	64.62		6.46195e-05	#NUM!	6.01391	0
Unmatched	TGCCATAGAGGTTCACTGTG	20				276	74	63.76		6.37579e-05	#NUM!	5.99458	0
Unmatched	GTGTACCACATCATCAGCAT	20	804	23	26.09	277	73	62.9	2.41089	6.28963e-05	4.70543	5.97499	2.60886e-05
Unmatched	CTTCGACGTACCCCCGGAGG	20	870	12	13.61	277	73	62.9	4.6216	6.28963e-05	3.7666	5.97499	1.36115e-05
Unmatched	GCGAGGCTGTCGAGTACCGC	20	3207	1	1.13	277	73	62.9	55.6637	6.28963e-05	0.176323	5.97499	1.13429e-06
FBN3	GGGACACGCCATGACTCTGG	20	161	938	1063.96	280	72	62.03	0.0583011	6.20347e-05	10.0552	5.95489	0.00106396
Unmatched	CCGACGACGCCTACTCCCC	19				280	72	62.03		6.20347e-05	#NUM!	5.95489	0
Unmatched	GTGTACTGCATCATCAGCAT	20	804	23	26.09	282	71	61.17	2.34458	6.11731e-05	4.70543	5.93475	2.60886e-05
Unmatched	GCGGGGCTATCGAGTACCGC	20	3207	1	1.13	282	71	61.17	54.1327	6.11731e-05	0.176323	5.93475	1.13429e-06
PKDREJ	TCGATCCCCACCGTAGTTTC	20				282	71	61.17		6.11731e-05	#NUM!	5.93475	0
PSMC3IP	GCAGCAGAGCTGCCGCTACA	20	930	9	10.21	285	70	60.31	5.90695	6.03116e-05	3.35191	5.91433	1.02086e-05
Unmatched	GCGGAGCTGTCGAGTACCGC	20	1881	2	2.27	285	70	60.31	26.5683	6.03116e-05	1.18269	5.91433	2.26858e-06
Unmatched	CTCTACTCACCAGGTTGGCG	20				285	70	60.31		6.03116e-05	#NUM!	5.91433	0
Unmatched	TGCCGTAGAGGTTCACCGTG	20	1110	5	5.67	288	69	59.45	10.485	5.945e-05	2.50335	5.8936	5.67144e-06
Unmatched	CCTCGACGTACCCCTGGAGG	20	830	18	20.42	289	68	58.59	2.86925	5.85884e-05	4.35191	5.87258	2.04172e-05
Unmatched	CTCACCAGGCAGACGAACC	19	164	901	1021.99	290	67	57.73	0.0564878	5.77268e-05	9.99717	5.85125	0.00102199
Unmatched	GTGTACCGCATCATCAGCGT	20	277	641	727.08	290	67	57.73	0.0793998	5.77268e-05	9.50597	5.85125	0.000727079
Unmatched	CCGACGACGCCTTCACCCC	19				290	67	57.73		5.77268e-05	#NUM!	5.85125	0
Unmatched	GCCAACCTCGTCATCGCCAT	20				290	67	57.73		5.77268e-05	#NUM!	5.85125	0
Unmatched	TGCCATAGGGGTTCACCGTG	20	1881	2	2.27	294	66	56.87	25.0529	5.68652e-05	1.18269	5.8296	2.26858e-06
HIST1H3H	CTGTACCAGGCCGATAGCGA	20	32	3033	3440.3	295	65	56	0.0162777	5.60036e-05	11.7483	5.80735	0.0034403
Unmatched	TGCCATAGAGGTTCACCGCG	20	3207	1	1.13	295	65	56	49.5575	5.60036e-05	0.176323	5.80735	1.13429e-06
Unmatched	GAGATCCCGGAGTTCTTGTT	20	1881	2	2.27	297	64	55.14	24.2907	5.5142e-05	1.18269	5.78503	2.26858e-06
Unmatched	AGAAAGTGCTGCGTTGGGAG	20				297	64	55.14		5.5142e-05	#NUM!	5.78503	0
Unmatched	CCGTCGACGCCTACACCCC	19	3207	1	1.13	299	63	54.28	48.0354	5.42804e-05	0.176323	5.76235	1.13429e-06
Unmatched	CAGACGACGCCTACACCCC	19	3207	1	1.13	299	63	54.28	48.0354	5.42804e-05	0.176323	5.76235	1.13429e-06
Unmatched	CTTTGACGTACCCCTGGAGG	20	3207	1	1.13	299	63	54.28	48.0354	5.42804e-05	0.176323	5.76235	1.13429e-06
Unmatched	GTGTACCGCATCACCAGCAT	20	773	33	37.43	302	62	53.42	1.4272	5.34188e-05	5.22612	5.73931	3.74315e-05
Unmatched	CAGATTCGACTGCACGCTAC	20	930	9	10.21	302	62	53.42	5.23213	5.34188e-05	3.35191	5.73931	1.02086e-05
Unmatched	TACTTCTCCTCGTAACGAAT	20				302	62	53.42		5.34188e-05	#NUM!	5.73931	0
Unmatched	GCGGGGTTGTCGAGTACCGC	20	1881	2	2.27	305	61	52.56	23.1542	5.25572e-05	1.18269	5.71589	2.26858e-06
Unmatched	GTTGCCGTAGAAAACAACCG	20				305	61	52.56		5.25572e-05	#NUM!	5.71589	0
ICAM1	ACCCGGGGGCTGACAAGTTG	20	593	169	191.69	307	59	50.83	0.265168	5.0834e-05	7.58263	5.66761	0.000191695
Unmatched	GATTACCAGGCTTCATTC	18	766	36	40.83	307	59	50.83	1.24492	5.0834e-05	5.35156	5.66761	4.08344e-05
Unmatched	CAGCTGCGCGCTGTAAGGTCT	21	1110	5	5.67	307	59	50.83	8.96473	5.0834e-05	2.50335	5.66761	5.67144e-06
Unmatched	TTTCTCTCCTCCACCGTATG	20				310	58	49.97		4.99724e-05	#NUM!	5.64299	0
RDH10	TGTTCAGAGGCTGCCGAATC	20	673	95	107.76	311	57	49.11	0.455735	4.91108e-05	6.75168	5.61794	0.000107757
Unmatched	GGCTGTGATGCGGGTTACCG	20	870	12	13.61	311	57	49.11	3.60838	4.91108e-05	3.7666	5.61794	1.36115e-05
PSPN	TCCTCGATGACCGCCACCGC	20	266	655	742.96	313	56	48.25	0.0649429	4.82492e-05	9.53714	5.59246	0.000742959
Unmatched	CAGCTGCGCGTTGTAGGGTCT	21	1443	3	3.4	313	56	48.25	14.1912	4.82492e-05	1.76553	5.59246	3.40287e-06
Unmatched	CCAGGTTGTAAACCCCCAGC	20				313	56	48.25		4.82492e-05	#NUM!	5.59246	0
Unmatched	GACATACATACCTGTACCAC	20	753	40	45.37	316	55	47.39	1.04452	4.73876e-05	5.50367	5.56651	4.53715e-05
Unmatched	CCTACGACGCCTACACCCC	19	3207	1	1.13	316	55	47.39	41.9381	4.73876e-05	0.176323	5.56651	1.13429e-06
Unmatched	GGTCCTATGTGCCGCCAGAC	20				316	55	47.39		4.73876e-05	#NUM!	5.56651	0
Unmatched	CGCCAAGCGTTCCAGAACCA	20	170	889	1008.38	319	54	46.53	0.0461433	4.65261e-05	9.97782	5.54009	0.00100838
Unmatched	ACGTGGGGACATATCACGTGT	21	381	454	514.97	319	54	46.53	0.0903548	4.65261e-05	9.00834	5.54009	0.000514967
Unmatched	GACGTACATACCTGTATCAC	20	799	24	27.22	319	54	46.53	1.7094	4.65261e-05	4.7666	5.54009	2.72229e-05
Unmatched	CCGACGTCGCCTACACCCC	19	1881	2	2.27	322	52	44.8	19.7357	4.48029e-05	1.18269	5.48543	2.26858e-06
Unmatched	GGGCCTCATCTCGCAGACAG	20				322	52	44.8		4.48029e-05	#NUM!	5.48543	0
Unmatched	GATGTACATACCTGTACCAC	20	761	37	41.97	324	51	43.94	1.04694	4.39413e-05	5.39129	5.45746	4.19687e-05
Unmatched	GGCCGTGATGTGGGTTACCG	20	837	16	18.15	324	51	43.94	2.42094	4.39413e-05	4.1819	5.45746	1.81486e-05
Unmatched	CCACTACACACGCAATTGTG	20				324	51	43.94		4.39413e-05	#NUM!	5.45746	0
Unmatched	GTGTACCGCATCATTAGCAT	20	804	23	26.09	327	50	43.08	1.65121	4.30797e-05	4.70543	5.42895	2.60886e-05
Unmatched	GTGTATCGCATCATCAGCAT	20	817	20	22.69	327	50	43.08	1.89863	4.30797e-05	4.50398	5.42895	2.26858e-05
Unmatched	ACCTCTCGTCCAACGCTCCC	20				327	50	43.08		4.30797e-05	#NUM!	5.42895	0
TPST2	CTCCTCGCCGCAGCGCACCT	20	332	547	620.46	330	49	42.22	0.0680463	4.22181e-05	9.27719	5.39985	0.000620456
Unmatched	TGCAGAGGAGCGTGAATGTC	20				330	49	42.22		4.22181e-05	#NUM!	5.39985	0
PRKAG2	CGTGTTCCCGTTCTCCTACC	20	325	557	631.8	332	48	41.36	0.0654638	4.13565e-05	9.30332	5.37016	0.000631799
Unmatched	ATGTACCGCATCATCAGCAT	20	799	24	27.22	332	48	41.36	1.51947	4.13565e-05	4.7666	5.37016	2.72229e-05
Unmatched	GTGTACCGCATCATCAGTAT	20	810	22	24.95	332	48	41.36	1.65772	4.13565e-05	4.64097	5.37016	2.49543e-05
Unmatched	GTGTACCGTATCATCAGCAT	20	870	12	13.61	332	48	41.36	3.03894	4.13565e-05	3.7666	5.37016	1.36115e-05
Unmatched	CAGCTGCGCGTTGTAAGGCCT	21	1253	4	4.54	332	48	41.36	9.11013	4.13565e-05	2.18269	5.37016	4.53715e-06
PPP6R3	CTCCCAGTCTATCATTCATC	20				332	48	41.36		4.13565e-05	#NUM!	5.37016	0
KPRP	GAAGTCCGGGACCGATACTG	20	82	1608	1823.94	338	47	40.49	0.0221992	4.04949e-05	10.8328	5.33949	0.00182394
Unmatched	GGCTGTGACGTGGGTTACCG	20	837	16	18.15	338	47	40.49	2.23085	4.04949e-05	4.1819	5.33949	1.81486e-05
Unmatched	CCGACGACGCCAACACCCC	19				338	47	40.49		4.04949e-05	#NUM!	5.33949	0
Unmatched	GGCTGTTTCGATTCCGCCCC	20				338	47	40.49		4.04949e-05	#NUM!	5.33949	0
Unmatched	CAGTAAAAACACTGCCACGA	20	746	43	48.77	342	46	39.63	0.81259	3.96333e-05	5.60792	5.30852	4.87744e-05
Unmatched	GACGTACATACCTGTACCAT	20	728	52	58.98	343	44	37.91	0.64276	3.79101e-05	5.88215	5.24451	5.8983e-05
Unmatched	AGTGTATGAGCGAGTGTCGA	20				343	44	37.91		3.79101e-05	#NUM!	5.24451	0
Unmatched	GACGTACATACCTGTACTAC	20	786	28	31.76	345	43	37.05	1.16656	3.70485e-05	4.98914	5.2114	3.17601e-05
Unmatched	CAGATTCGACTGCATGCTGC	20	1253	4	4.54	345	43	37.05	8.16079	3.70485e-05	2.18269	5.2114	4.53715e-06
Unmatched	TGCCATAGAGGTCCACCGTG	20	1443	3	3.4	345	43	37.05	10.8971	3.70485e-05	1.76553	5.2114	3.40287e-06
Unmatched	CTTCGGCGTACCCCTGGAGG	20	1443	3	3.4	348	42	36.19	10.6441	3.61869e-05	1.76553	5.17752	3.40287e-06
Unmatched	TACCATAGAGGTTCACCGTG	20	3207	1	1.13	348	42	36.19	32.0265	3.61869e-05	0.176323	5.17752	1.13429e-06
Unmatched	ATCCCGAGTATACATCATTT	20				350	41	35.33		3.53253e-05	#NUM!	5.14282	0
Unmatched	ACCTCTCGTCCAGCGCTCTC	20	1881	2	2.27	351	40	34.46	15.1806	3.44637e-05	1.18269	5.10685	2.26858e-06
Unmatched	CAGCTGCGCGTCGTAAGGTCT	21	1881	2	2.27	351	40	34.46	15.1806	3.44637e-05	1.18269	5.10685	2.26858e-06
Unmatched	CAGCTGCGTGTTGTAAGGTCT	21	1881	2	2.27	351	40	34.46	15.1806	3.44637e-05	1.18269	5.10685	2.26858e-06
GFPT2	CGAAGATCTCCTTCCTCGTC	20	395	428	485.48	354	39	33.6	0.0692099	3.36022e-05	8.92327	5.07039	0.000485475
Unmatched	TCTGAGGGAACTACTGCTATG	21	1039	6	6.81	354	39	33.6	4.93392	3.36022e-05	2.76765	5.07039	6.80573e-06
Unmatched	CCGACGACGCCGACACCCC	19				354	39	33.6		3.36022e-05	#NUM!	5.07039	0
CNOT3	GATTGATCGCTGCCTCAAGA	20				354	39	33.6		3.36022e-05	#NUM!	5.07039	0
Unmatched	CTTCGACGCACCCCTGGAGG	20	1110	5	5.67	358	38	32.74	5.77425	3.27406e-05	2.50335	5.03298	5.67144e-06
Unmatched	GGCTGTGATGTGAGTTACCG	20	1253	4	4.54	358	38	32.74	7.21145	3.27406e-05	2.18269	5.03298	4.53715e-06
Unmatched	CGGATTCGACTGCATGCTAC	20	1443	3	3.4	358	38	32.74	9.62941	3.27406e-05	1.76553	5.03298	3.40287e-06
Unmatched	CCGACTACGCCTACACCCC	19	3207	1	1.13	358	38	32.74	28.9735	3.27406e-05	0.176323	5.03298	1.13429e-06
Unmatched	GTCCCAGTGGCCATCCTTAA	20	3207	1	1.13	358	38	32.74	28.9735	3.27406e-05	0.176323	5.03298	1.13429e-06
Unmatched	CCCCGCTTACCTGAGCCATC	20				358	38	32.74		3.27406e-05	#NUM!	5.03298	0
Unmatched	GTGTACCGCATCATCAACAT	20	817	20	22.69	364	37	31.88	1.40502	3.1879e-05	4.50398	4.99458	2.26858e-05
Unmatched	CTTCGACGTGCCCCTGGAGG	20	987	7	7.94	364	37	31.88	4.01511	3.1879e-05	2.98914	4.99458	7.94002e-06
Unmatched	CCGACGACGCCTACACCC	18				364	37	31.88		3.1879e-05	#NUM!	4.99458	0
Unmatched	TACCACGCAGTAGCTGCAGC	20				364	37	31.88		3.1879e-05	#NUM!	4.99458	0
Unmatched	CGCCAGAACGTGTACATCCC	20				364	37	31.88		3.1879e-05	#NUM!	4.99458	0
Unmatched	ACGACGACGCCTACACCCC	19	3207	1	1.13	369	36	31.02	27.4513	3.10174e-05	0.176323	4.95513	1.13429e-06
Unmatched	CCGCCGACGCCTACACCCC	19				369	36	31.02		3.10174e-05	#NUM!	4.95513	0
Unmatched	CCTCTTGAGACCCCGTCTTC	20				369	36	31.02		3.10174e-05	#NUM!	4.95513	0
Unmatched	GGCTGTGATGTGGGCTACCG	20	864	13	14.75	372	35	30.16	2.04475	3.01558e-05	3.88264	4.91456	1.47457e-05
Unmatched	GCGACGACGCCTACACCCC	19	1443	3	3.4	372	35	30.16	8.87059	3.01558e-05	1.76553	4.91456	3.40287e-06
Unmatched	TGCCACAGAGGTTCACCGTG	20				372	35	30.16		3.01558e-05	#NUM!	4.91456	0
Unmatched	AAGGGGAGGTGGCCGCCCCG	20	1443	3	3.4	375	34	29.29	8.61471	2.92942e-05	1.76553	4.87234	3.40287e-06
ZNF222	CAAATGGTCCTCATATCTTT	20	636	127	144.05	376	33	28.43	0.197362	2.84326e-05	7.17043	4.82934	0.000144055
Unmatched	GACGTACATACTTGTACCAC	20	786	28	31.76	376	33	28.43	0.895151	2.84326e-05	4.98914	4.82934	3.17601e-05
Unmatched	CAGATTCGGCTGCATGCTAC	20	914	10	11.34	376	33	28.43	2.50705	2.84326e-05	3.50335	4.82934	1.13429e-05
Unmatched	CTTCGACGTACCCCTGGGGG	20	987	7	7.94	376	33	28.43	3.5806	2.84326e-05	2.98914	4.82934	7.94002e-06
Unmatched	GTCCCAGTGACCATCCCTAA	20	1881	2	2.27	376	33	28.43	12.5242	2.84326e-05	1.18269	4.82934	2.26858e-06
Unmatched	GCGGGGCTGACGAGTACCGC	20				376	33	28.43		2.84326e-05	#NUM!	4.82934	0
Unmatched	TGCCATAGAGGGTCACCGTG	20				376	33	28.43		2.84326e-05	#NUM!	4.82934	0
Unmatched	GACGTATATACCTGTACCAC	20	797	25	28.36	383	32	27.57	0.972144	2.7571e-05	4.82579	4.78503	2.83572e-05
Unmatched	GGCTGTGGTGTGGGTTACCG	20	914	10	11.34	383	32	27.57	2.43122	2.7571e-05	3.50335	4.78503	1.13429e-05
Unmatched	CCGACGACGCCTAAACCCC	19				383	32	27.57		2.7571e-05	#NUM!	4.78503	0
Unmatched	CTTCGACGTACCCATGGAGG	20				383	32	27.57		2.7571e-05	#NUM!	4.78503	0
Unmatched	GACTGTGATGTGGGTTACCG	20	1110	5	5.67	387	31	26.71	4.71076	2.67094e-05	2.50335	4.73931	5.67144e-06
Unmatched	TCCGAGAGAACTACTGCTATG	21	1110	5	5.67	387	31	26.71	4.71076	2.67094e-05	2.50335	4.73931	5.67144e-06
Unmatched	GCGTGGCTGTCGAGTACCGC	20	1881	2	2.27	387	31	26.71	11.7665	2.67094e-05	1.18269	4.73931	2.26858e-06
Unmatched	ACCTCTCGTCCAACGCCCTC	20	1881	2	2.27	387	31	26.71	11.7665	2.67094e-05	1.18269	4.73931	2.26858e-06
Unmatched	TCTGAGAGGACTACTGCTATG	21	1881	2	2.27	387	31	26.71	11.7665	2.67094e-05	1.18269	4.73931	2.26858e-06
Unmatched	CCGACGACGCCTCCACCCC	19				387	31	26.71		2.67094e-05	#NUM!	4.73931	0
Unmatched	GCGGGGCTGTCGTGTACCGC	20				387	31	26.71		2.67094e-05	#NUM!	4.73931	0
Unmatched	CCTGAGAGAACTACTGCTATG	21	231	727	824.63	394	30	25.85	0.0313474	2.58478e-05	9.6876	4.69209	0.000824628
Unmatched	TCCTCTGGGGTCAAGTCCG	19	773	33	37.43	394	30	25.85	0.690622	2.58478e-05	5.22612	4.69209	3.74315e-05
Unmatched	TCTGAGAGAACTACTGCTGTG	21	1039	6	6.81	394	30	25.85	3.79589	2.58478e-05	2.76765	4.69209	6.80573e-06
Unmatched	TCTGAGAGAGCTACTGCTATG	21	1881	2	2.27	394	30	25.85	11.3877	2.58478e-05	1.18269	4.69209	2.26858e-06
Unmatched	ATTCTGCCGCCCCACGTAAC	20	3207	1	1.13	394	30	25.85	22.8761	2.58478e-05	0.176323	4.69209	1.13429e-06
Unmatched	AACGCCCACAAGATGTACAT	20				394	30	25.85		2.58478e-05	#NUM!	4.69209	0
Unmatched	GGCTGTGATGTGGGTTGCCG	20	960	8	9.07	400	29	24.99	2.75524	2.49862e-05	3.1811	4.64328	9.07431e-06
Unmatched	GGCTGTGATGTGGGTCACCG	20	1039	6	6.81	400	29	24.99	3.6696	2.49862e-05	2.76765	4.64328	6.80573e-06
Unmatched	TCTGGGAGAACTACTGCTATG	21	1443	3	3.4	400	29	24.99	7.35	2.49862e-05	1.76553	4.64328	3.40287e-06
Unmatched	AAGAGGAGGTGGCCGCCCTG	20	3207	1	1.13	400	29	24.99	22.115	2.49862e-05	0.176323	4.64328	1.13429e-06
Unmatched	AGGAGGAGGTGGCCGCCCCG	20	1253	4	4.54	404	28	24.12	5.31278	2.41246e-05	2.18269	4.59216	4.53715e-06
Unmatched	CAGATTCGACCGCATGCTAC	20	1253	4	4.54	404	28	24.12	5.31278	2.41246e-05	2.18269	4.59216	4.53715e-06
Unmatched	AGTCACACCGGACTCAATCG	20	1253	4	4.54	404	28	24.12	5.31278	2.41246e-05	2.18269	4.59216	4.53715e-06
Unmatched	CAGCTGCGCGTTGTAAGGTCC	21	1253	4	4.54	404	28	24.12	5.31278	2.41246e-05	2.18269	4.59216	4.53715e-06
Unmatched	CAGCCGCGCGTTGTAAGGTCT	21	1881	2	2.27	404	28	24.12	10.6256	2.41246e-05	1.18269	4.59216	2.26858e-06
Unmatched	CCGACGACGCCTACAACCC	19	3207	1	1.13	404	28	24.12	21.3451	2.41246e-05	0.176323	4.59216	1.13429e-06
Unmatched	GCGGGGCTGTCGAATACCGC	20	3207	1	1.13	404	28	24.12	21.3451	2.41246e-05	0.176323	4.59216	1.13429e-06
Unmatched	GGCTGGGTATCGTAGGTGCCG	21	3207	1	1.13	404	28	24.12	21.3451	2.41246e-05	0.176323	4.59216	1.13429e-06
Unmatched	GCGGGGCGGTCGAGTACCGC	20				404	28	24.12		2.41246e-05	#NUM!	4.59216	0
Unmatched	TTGGTCAAAGTGAACCCAGT	20				404	28	24.12		2.41246e-05	#NUM!	4.59216	0
Unmatched	AACGTACATACCTGTACCAC	20	735	49	55.58	414	27	23.26	0.418496	2.3263e-05	5.79649	4.53978	5.55801e-05
Unmatched	AGATGCCTCGCTTAAGCCAC	20	837	16	18.15	414	27	23.26	1.28154	2.3263e-05	4.1819	4.53978	1.81486e-05
Unmatched	TGTCATAGAGGTTCACCGTG	20	1253	4	4.54	414	27	23.26	5.12335	2.3263e-05	2.18269	4.53978	4.53715e-06
Unmatched	GCCCCAGTGACCATCCTTAA	20	1443	3	3.4	414	27	23.26	6.84118	2.3263e-05	1.76553	4.53978	3.40287e-06
Unmatched	GCGGGGCTGTCGAGTACCTC	20	3207	1	1.13	414	27	23.26	20.5841	2.3263e-05	0.176323	4.53978	1.13429e-06
PSTPIP1	GATCTTACTTGATCTCCGTC	20				414	27	23.26		2.3263e-05	#NUM!	4.53978	0
Unmatched	CATCAGCGTATACTACAATG	20				414	27	23.26		2.3263e-05	#NUM!	4.53978	0
Unmatched	GACGTACATATCTGTACCAC	20	776	32	36.3	421	26	22.4	0.61708	2.24014e-05	5.1819	4.48543	3.62972e-05
Unmatched	TGCCATAGAGGTTCACCGTA	20	1881	2	2.27	421	26	22.4	9.86784	2.24014e-05	1.18269	4.48543	2.26858e-06
Unmatched	CCGACGACGACTACACCCC	19	3207	1	1.13	421	26	22.4	19.823	2.24014e-05	0.176323	4.48543	1.13429e-06
Unmatched	CTGGTACAGAAGCGAGATAT	20	3207	1	1.13	421	26	22.4	19.823	2.24014e-05	0.176323	4.48543	1.13429e-06
Unmatched	CCGACGACGCCTACCCC	17				421	26	22.4		2.24014e-05	#NUM!	4.48543	0
AGTPBP1	TCCTACGATCCTAGAATTAT	20				421	26	22.4		2.24014e-05	#NUM!	4.48543	0
C1QL4	AGACCTCGTCGCCCACGTCC	20				421	26	22.4		2.24014e-05	#NUM!	4.48543	0
Unmatched	CAGCTGCGCGTTGTGAGGTCT	21				421	26	22.4		2.24014e-05	#NUM!	4.48543	0
hsa-mir-4804	GTCAGTGTATTTGGACGGTA	20	598	165	187.16	429	25	21.54	0.115089	2.15398e-05	7.54813	4.42895	0.000187158
Unmatched	GTCGTACATACCTGTACCAC	20	846	15	17.01	429	25	21.54	1.26631	2.15398e-05	4.08831	4.42895	1.70143e-05
Unmatched	AGTCGCACTGGACTCAATCG	20	1039	6	6.81	429	25	21.54	3.163	2.15398e-05	2.76765	4.42895	6.80573e-06
Unmatched	CTTCGACATACCCCTGGAGG	20	1443	3	3.4	429	25	21.54	6.33529	2.15398e-05	1.76553	4.42895	3.40287e-06
Unmatched	TGCCATAGAGGTTCACCATG	20	3207	1	1.13	429	25	21.54	19.0619	2.15398e-05	0.176323	4.42895	1.13429e-06
Unmatched	CCGACGACCCCTACACCCC	19				429	25	21.54		2.15398e-05	#NUM!	4.42895	0
Unmatched	GCTGGGCTGTCGAGTACCGC	20				429	25	21.54		2.15398e-05	#NUM!	4.42895	0
Unmatched	CTTCGACGTTCCCCTGGAGG	20				429	25	21.54		2.15398e-05	#NUM!	4.42895	0
Unmatched	AGTCACACTGGACCCAATCG	20	1443	3	3.4	437	24	20.68	6.08235	2.06782e-05	1.76553	4.37016	3.40287e-06
Unmatched	GGCTGTCTCGATTCCGTCCC	20				437	24	20.68		2.06782e-05	#NUM!	4.37016	0
Unmatched	TTCCCTTAGCGGGCGACGTC	20				437	24	20.68		2.06782e-05	#NUM!	4.37016	0
Unmatched	ACCTTGCCCCTTCATCAAAG	20				437	24	20.68		2.06782e-05	#NUM!	4.37016	0
hsa-mir-6511b-1 hsa-mir-6511b-2	ACCGCTGCAGGCAGAAGGGG	20	78	1658	1880.65	441	23	19.82	0.0105389	1.98167e-05	10.877	4.30889	0.00188065
Unmatched	TGCCAAACGTTCCAGAACCA	20	870	12	13.61	441	23	19.82	1.45628	1.98167e-05	3.7666	4.30889	1.36115e-05
Unmatched	TCTGAGAGAACTACTGCTACG	21	1253	4	4.54	441	23	19.82	4.36564	1.98167e-05	2.18269	4.30889	4.53715e-06
Unmatched	GGGTACCGCATCATCAGCAT	20	3207	1	1.13	441	23	19.82	17.5398	1.98167e-05	0.176323	4.30889	1.13429e-06
Unmatched	CCGACGACGCCACACCCC	18				441	23	19.82		1.98167e-05	#NUM!	4.30889	0
Unmatched	CCGACGACGCCTACCCCCC	19				441	23	19.82		1.98167e-05	#NUM!	4.30889	0
Unmatched	CAAACTCACCAGGATAGACC	20				441	23	19.82		1.98167e-05	#NUM!	4.30889	0
Unmatched	GACAGTACTGACAGTCCTCC	20				441	23	19.82		1.98167e-05	#NUM!	4.30889	0
Unmatched	CAGACAATGGTGCGGCTCTT	20				441	23	19.82		1.98167e-05	#NUM!	4.30889	0
Unmatched	GTCCCAGTGACTATCCTTAA	20				441	23	19.82		1.98167e-05	#NUM!	4.30889	0
Unmatched	GTATACCGCATCATCAGCAT	20	870	12	13.61	451	22	18.96	1.39309	1.89551e-05	3.7666	4.24489	1.36115e-05
Unmatched	AAGAGGAGGCGGCCGCCCCG	20	1881	2	2.27	451	22	18.96	8.35242	1.89551e-05	1.18269	4.24489	2.26858e-06
Unmatched	GCGGGGCTGTCTAGTACCGC	20	1881	2	2.27	451	22	18.96	8.35242	1.89551e-05	1.18269	4.24489	2.26858e-06
Unmatched	TCTGAGAGAACTACCGCTATG	21	1881	2	2.27	451	22	18.96	8.35242	1.89551e-05	1.18269	4.24489	2.26858e-06
Unmatched	CAGCTGCGCGTTGCAAGGTCT	21	1881	2	2.27	451	22	18.96	8.35242	1.89551e-05	1.18269	4.24489	2.26858e-06
Unmatched	TCTGAGAGAACTACTGTTATG	21	3207	1	1.13	451	22	18.96	16.7788	1.89551e-05	0.176323	4.24489	1.13429e-06
Unmatched	GGCGGTGATGTGGGTTACCG	20				451	22	18.96		1.89551e-05	#NUM!	4.24489	0
Unmatched	ATTTATATGATCACTGTAGC	20				451	22	18.96		1.89551e-05	#NUM!	4.24489	0
Unmatched	AGTCACACTGGACTCGATCG	20				451	22	18.96		1.89551e-05	#NUM!	4.24489	0
Unmatched	TGCGATAGAGGTTCACCGTG	20				451	22	18.96		1.89551e-05	#NUM!	4.24489	0
Unmatched	GTGTACCGCATTATCAGCAT	20	895	11	12.48	461	21	18.09	1.44952	1.80935e-05	3.64155	4.17712	1.24772e-05
Unmatched	CAGATTCGACTGCATGCCAC	20	987	7	7.94	461	21	18.09	2.27834	1.80935e-05	2.98914	4.17712	7.94002e-06
Unmatched	CACCGTGTTCTATGGAGCCG	20	1443	3	3.4	461	21	18.09	5.32059	1.80935e-05	1.76553	4.17712	3.40287e-06
Unmatched	CTTCGACGTATCCCTGGAGG	20	1881	2	2.27	461	21	18.09	7.96916	1.80935e-05	1.18269	4.17712	2.26858e-06
Unmatched	CCGACGACGCCTACACCGC	19				461	21	18.09		1.80935e-05	#NUM!	4.17712	0
Unmatched	ACTTCTCGTCCAACGCTCTC	20				461	21	18.09		1.80935e-05	#NUM!	4.17712	0
Unmatched	GCGGGGCTGTCGAGTACAGC	20				461	21	18.09		1.80935e-05	#NUM!	4.17712	0
Unmatched	TGTCCACCTCGCCAGCGCCC	20				461	21	18.09		1.80935e-05	#NUM!	4.17712	0
Unmatched	ACCCCTCGTCCAACGCTCTC	20				461	21	18.09		1.80935e-05	#NUM!	4.17712	0
Unmatched	GTCCCAGCGACCATCCTTAA	20				461	21	18.09		1.80935e-05	#NUM!	4.17712	0
Unmatched	ACTCCCGCACACGCTCCGTC	20	617	144	163.34	471	20	17.23	0.105485	1.72319e-05	7.35173	4.10685	0.000163338
Unmatched	ATGAATACGGATTTAGCCGC	20	1443	3	3.4	471	20	17.23	5.06765	1.72319e-05	1.76553	4.10685	3.40287e-06
Unmatched	CTTCAACGTACCCCTGGAGG	20				471	20	17.23		1.72319e-05	#NUM!	4.10685	0
Unmatched	TACCACCAAGCGAGAATCGA	20				471	20	17.23		1.72319e-05	#NUM!	4.10685	0
Unmatched	GACGTACCCCTGGAGG	16	846	15	17.01	475	19	16.37	0.962375	1.63703e-05	4.08831	4.03298	1.70143e-05
Unmatched	CTCCGACGTACCCCTGGAGG	20	1881	2	2.27	475	19	16.37	7.21145	1.63703e-05	1.18269	4.03298	2.26858e-06
Unmatched	GCGGGCTGTCGAGTACCGC	19				475	19	16.37		1.63703e-05	#NUM!	4.03298	0
Unmatched	CCGACGAAGCCTACACCCC	19				475	19	16.37		1.63703e-05	#NUM!	4.03298	0
Unmatched	AGCCATAGAGGTTCACCGTG	20				475	19	16.37		1.63703e-05	#NUM!	4.03298	0
Unmatched	CAGCTGCGCGTTGTAAGGGCT	21				475	19	16.37		1.63703e-05	#NUM!	4.03298	0
CNTROB	CTGAAAGACAGTAACCCGCC	20	693	75	85.07	481	18	15.51	0.18232	1.55087e-05	6.41058	3.95513	8.50716e-05
Unmatched	GGCTGTGATGTGGGTTACTG	20	1253	4	4.54	481	18	15.51	3.4163	1.55087e-05	2.18269	3.95513	4.53715e-06
Unmatched	CCGACGAGGCCTACACCCC	19				481	18	15.51		1.55087e-05	#NUM!	3.95513	0
Unmatched	CAGCGGCGCGTTGTAAGGTCT	21				481	18	15.51		1.55087e-05	#NUM!	3.95513	0
TEX12	AGCTGTGGACTATCTGGCAC	20	10	6907	7834.53	485	17	14.65	0.00186993	1.46471e-05	12.9356	3.87283	0.00783453
ATXN7	TGCGCTAAGAACACCTCCAC	20	380	455	516.1	485	17	14.65	0.028386	1.46471e-05	9.01151	3.87283	0.000516101
KLHL5	CGTTACCTGTATAAGCATAC	20	665	102	115.7	485	17	14.65	0.126621	1.46471e-05	6.85425	3.87283	0.000115697
Unmatched	AGCCACACTGGACTCAATCG	20	1039	6	6.81	485	17	14.65	2.15125	1.46471e-05	2.76765	3.87283	6.80573e-06
Unmatched	GTGTACCGCATCATCAGCTT	20	1039	6	6.81	485	17	14.65	2.15125	1.46471e-05	2.76765	3.87283	6.80573e-06
Unmatched	TCGGGGCTGTCGAGTACCGC	20	1253	4	4.54	485	17	14.65	3.22687	1.46471e-05	2.18269	3.87283	4.53715e-06
Unmatched	CAGATTCGACTGTATGCTAC	20	1443	3	3.4	485	17	14.65	4.30882	1.46471e-05	1.76553	3.87283	3.40287e-06
Unmatched	ACCTCTCGCCCAACGCTCTC	20	1881	2	2.27	485	17	14.65	6.45374	1.46471e-05	1.18269	3.87283	2.26858e-06
Unmatched	GGCTGGGTATCGTAGGTGCC	20	3207	1	1.13	485	17	14.65	12.9646	1.46471e-05	0.176323	3.87283	1.13429e-06
Unmatched	TGCTATAGAGGTTCACCGTG	20	3207	1	1.13	485	17	14.65	12.9646	1.46471e-05	0.176323	3.87283	1.13429e-06
Unmatched	TGCCATAGAGGTTTACCGTG	20	3207	1	1.13	485	17	14.65	12.9646	1.46471e-05	0.176323	3.87283	1.13429e-06
Unmatched	CAGTTGCGCGTTGTAAGGTCT	21	3207	1	1.13	485	17	14.65	12.9646	1.46471e-05	0.176323	3.87283	1.13429e-06
Unmatched	GTCTCAGTGACCATCCTTAA	20				485	17	14.65		1.46471e-05	#NUM!	3.87283	0
Unmatched	ACCTCTCGTCCGACGCTCTC	20				485	17	14.65		1.46471e-05	#NUM!	3.87283	0
Unmatched	TGCCATAGAAGTTCACCGTG	20				485	17	14.65		1.46471e-05	#NUM!	3.87283	0
Unmatched	GCGGGGCTGTCGAGTTCCGC	20				485	17	14.65		1.46471e-05	#NUM!	3.87283	0
Unmatched	TTGCTCTGATGAGGCAGCCA	20	825	19	21.55	501	16	13.79	0.639907	1.37855e-05	4.42962	3.78555	2.15515e-05
Unmatched	GACGTACATACCAGTACCAC	20	837	16	18.15	501	16	13.79	0.75978	1.37855e-05	4.1819	3.78555	1.81486e-05
Unmatched	GGTCACACTGGACTCAATCG	20	1443	3	3.4	501	16	13.79	4.05588	1.37855e-05	1.76553	3.78555	3.40287e-06
Unmatched	CTTCGACGTACCTCTGGAGG	20	1443	3	3.4	501	16	13.79	4.05588	1.37855e-05	1.76553	3.78555	3.40287e-06
Unmatched	CAGATCCGACTGCATGCTAC	20	1443	3	3.4	501	16	13.79	4.05588	1.37855e-05	1.76553	3.78555	3.40287e-06
Unmatched	GGCTGTGATATGGGTTACCG	20	1443	3	3.4	501	16	13.79	4.05588	1.37855e-05	1.76553	3.78555	3.40287e-06
Unmatched	TTTCGACGTACCCCTGGAGG	20	1881	2	2.27	501	16	13.79	6.07489	1.37855e-05	1.18269	3.78555	2.26858e-06
Unmatched	CTCCCCTAGCGGGCGACGTC	20	1881	2	2.27	501	16	13.79	6.07489	1.37855e-05	1.18269	3.78555	2.26858e-06
Unmatched	CAGCTGCGCATTGTAAGGTCT	21	1881	2	2.27	501	16	13.79	6.07489	1.37855e-05	1.18269	3.78555	2.26858e-06
Unmatched	GGTTGTGATGTGGGTTACCG	20	3207	1	1.13	501	16	13.79	12.2035	1.37855e-05	0.176323	3.78555	1.13429e-06
Unmatched	CTCCCTTAGCGGGCGGCGTC	20	3207	1	1.13	501	16	13.79	12.2035	1.37855e-05	0.176323	3.78555	1.13429e-06
Unmatched	TGTGCCATAGCAGTGCTTCT	20				501	16	13.79		1.37855e-05	#NUM!	3.78555	0
Unmatched	GCGGTGCTGTCGAGTACCGC	20				501	16	13.79		1.37855e-05	#NUM!	3.78555	0
UBALD2	CGCCGCTTACCATCTGGTGG	20	38	2855	3238.39	514	15	12.92	0.00398964	1.29239e-05	11.6611	3.69153	0.00323839
Unmatched	CAGACAATGGCGCAGCTCTT	20	1253	4	4.54	514	15	12.92	2.84581	1.29239e-05	2.18269	3.69153	4.53715e-06
Unmatched	CTTCGACGTACCCCTGGAGA	20	1443	3	3.4	514	15	12.92	3.8	1.29239e-05	1.76553	3.69153	3.40287e-06
Unmatched	AAGAGGGGGTGGCCGCCCCG	20	1881	2	2.27	514	15	12.92	5.69163	1.29239e-05	1.18269	3.69153	2.26858e-06
Unmatched	GCGGGGCTGTCGAGTACCGA	20	1881	2	2.27	514	15	12.92	5.69163	1.29239e-05	1.18269	3.69153	2.26858e-06
Unmatched	ACCTCCCGTCCAACGCTCTC	20	3207	1	1.13	514	15	12.92	11.4336	1.29239e-05	0.176323	3.69153	1.13429e-06
Unmatched	CTTCGACGTACCCCTGGAAG	20	3207	1	1.13	514	15	12.92	11.4336	1.29239e-05	0.176323	3.69153	1.13429e-06
Unmatched	TGGAGCCTTCGAGTATGCGT	20				514	15	12.92		1.29239e-05	#NUM!	3.69153	0
Unmatched	GGCCGTCTCGATTCCGCCCC	20				514	15	12.92		1.29239e-05	#NUM!	3.69153	0
Unmatched	GCGGGGCTTTCGAGTACCGC	20				514	15	12.92		1.29239e-05	#NUM!	3.69153	0
Unmatched	CAGCTGTGCGTTGTAAGGTCT	21				514	15	12.92		1.29239e-05	#NUM!	3.69153	0
Unmatched	CTCCCTTAGCGGGCGACGCC	20	491	288	326.68	525	14	12.06	0.0369169	1.20623e-05	8.35173	3.59216	0.000326675
Unmatched	ACTCCCGCACACGCCCTGTC	20	512	268	303.99	525	14	12.06	0.0396724	1.20623e-05	8.24788	3.59216	0.000303989
Unmatched	GTGTACCTCATCATCAGCAT	20	870	12	13.61	525	14	12.06	0.886113	1.20623e-05	3.7666	3.59216	1.36115e-05
Unmatched	CTGTTAGCAACAGTCGAGCA	20	930	9	10.21	525	14	12.06	1.18119	1.20623e-05	3.35191	3.59216	1.02086e-05
Unmatched	CTGATGTTGTGACACCGCTC	20	960	8	9.07	525	14	12.06	1.32966	1.20623e-05	3.1811	3.59216	9.07431e-06
Unmatched	CAGACTCGACTGCATGCTAC	20	1039	6	6.81	525	14	12.06	1.77093	1.20623e-05	2.76765	3.59216	6.80573e-06
Unmatched	AGTCACGCTGGACTCAATCG	20	1110	5	5.67	525	14	12.06	2.12698	1.20623e-05	2.50335	3.59216	5.67144e-06
Unmatched	CCATACGTGGCTCGTCTTCT	20	1253	4	4.54	525	14	12.06	2.65639	1.20623e-05	2.18269	3.59216	4.53715e-06
Unmatched	TGCCATAGAGATTCACCGTG	20	1443	3	3.4	525	14	12.06	3.54706	1.20623e-05	1.76553	3.59216	3.40287e-06
Unmatched	CTTCGATGTACCCCTGGAGG	20	1443	3	3.4	525	14	12.06	3.54706	1.20623e-05	1.76553	3.59216	3.40287e-06
Unmatched	TCATACGCGGCTCGTCTTCT	20	3207	1	1.13	525	14	12.06	10.6726	1.20623e-05	0.176323	3.59216	1.13429e-06
Unmatched	CTTCGACGTACCCCTGGTGG	20	3207	1	1.13	525	14	12.06	10.6726	1.20623e-05	0.176323	3.59216	1.13429e-06
Unmatched	AGTCACACTGGACTCAATCA	20	3207	1	1.13	525	14	12.06	10.6726	1.20623e-05	0.176323	3.59216	1.13429e-06
Unmatched	CGGCTGCGCGTTGTAAGGTCT	21	3207	1	1.13	525	14	12.06	10.6726	1.20623e-05	0.176323	3.59216	1.13429e-06
Unmatched	GCCTCTCGTCCAACGCTCTC	20				525	14	12.06		1.20623e-05	#NUM!	3.59216	0
SPERT	CCATACCAATGTGAGTTGCC	20	58	2070	2347.98	540	13	11.2	0.00477006	1.12007e-05	11.1972	3.48543	0.00234798
NRL	CCTTGTAGAGATCGCGCTCC	20	483	303	343.69	540	13	11.2	0.0325875	1.12007e-05	8.42496	3.48543	0.000343689
Unmatched	GAGTACCGCATCATCAGCAT	20	960	8	9.07	540	13	11.2	1.23484	1.12007e-05	3.1811	3.48543	9.07431e-06
Unmatched	AAGGTTGGTCGTTCTGTCGC	20	987	7	7.94	540	13	11.2	1.41058	1.12007e-05	2.98914	3.48543	7.94002e-06
Unmatched	TGCCATAGAGGTTCATCGTG	20	1443	3	3.4	540	13	11.2	3.29412	1.12007e-05	1.76553	3.48543	3.40287e-06
Unmatched	CAGATTCGACTGCGTGCTAC	20	1443	3	3.4	540	13	11.2	3.29412	1.12007e-05	1.76553	3.48543	3.40287e-06
Unmatched	CCCGCCGCTTAGAGCCGAAA	20	1881	2	2.27	540	13	11.2	4.93392	1.12007e-05	1.18269	3.48543	2.26858e-06
Unmatched	TCTGAGAGAACTACTGCCATG	21	1881	2	2.27	540	13	11.2	4.93392	1.12007e-05	1.18269	3.48543	2.26858e-06
Unmatched	GGCTGTCGAGTACCGC	16	3207	1	1.13	540	13	11.2	9.9115	1.12007e-05	0.176323	3.48543	1.13429e-06
Unmatched	AGTCACACTGGACTCAACCG	20	3207	1	1.13	540	13	11.2	9.9115	1.12007e-05	0.176323	3.48543	1.13429e-06
Unmatched	CCGACGACGCCTAGACCCC	19				540	13	11.2		1.12007e-05	#NUM!	3.48543	0
Unmatched	CCGAAGACGCCTACACCCC	19				540	13	11.2		1.12007e-05	#NUM!	3.48543	0
Unmatched	GCGGGGCAGTCGAGTACCGC	20				540	13	11.2		1.12007e-05	#NUM!	3.48543	0
Unmatched	CCGGGGCTGTCGAGTACCGC	20				540	13	11.2		1.12007e-05	#NUM!	3.48543	0
Unmatched	TGCCATAAAGGTTCACCGTG	20				540	13	11.2		1.12007e-05	#NUM!	3.48543	0
Unmatched	CAGAAGGGCCCCCCTCGCACC	21				540	13	11.2		1.12007e-05	#NUM!	3.48543	0
Unmatched	CCTGTGTATACCTCCAATAA	20	48	2409	2732.5	556	12	10.34	0.00378408	1.03391e-05	11.416	3.37016	0.0027325
Unmatched	TGCCAAGCGCTCCAGAACCA	20	693	75	85.07	556	12	10.34	0.121547	1.03391e-05	6.41058	3.37016	8.50716e-05
Unmatched	GGCTGTGATGTGGGTTACCA	20	930	9	10.21	556	12	10.34	1.01273	1.03391e-05	3.35191	3.37016	1.02086e-05
Unmatched	GGCTGTGATGTAGGTTACCG	20	1039	6	6.81	556	12	10.34	1.51836	1.03391e-05	2.76765	3.37016	6.80573e-06
Unmatched	GTGTACCGCATCATCTGCAT	20	1039	6	6.81	556	12	10.34	1.51836	1.03391e-05	2.76765	3.37016	6.80573e-06
Unmatched	GTGTACCGCATCATCCGCAT	20	1110	5	5.67	556	12	10.34	1.82363	1.03391e-05	2.50335	3.37016	5.67144e-06
Unmatched	AGTCACACTGGGCTCAATCG	20	1253	4	4.54	556	12	10.34	2.27753	1.03391e-05	2.18269	3.37016	4.53715e-06
Unmatched	AGAGCCAAACGATACCCCGC	20	1443	3	3.4	556	12	10.34	3.04118	1.03391e-05	1.76553	3.37016	3.40287e-06
Unmatched	CAGGTTCGACTGCATGCTAC	20	1443	3	3.4	556	12	10.34	3.04118	1.03391e-05	1.76553	3.37016	3.40287e-06
Unmatched	CCCCCTTAGCGGGCGACGTC	20	1443	3	3.4	556	12	10.34	3.04118	1.03391e-05	1.76553	3.37016	3.40287e-06
Unmatched	CTTCGACGTACCCCTGAGG	19	1881	2	2.27	556	12	10.34	4.55507	1.03391e-05	1.18269	3.37016	2.26858e-06
Unmatched	GCGGGGCTGTCGAGTACCCC	20	1881	2	2.27	556	12	10.34	4.55507	1.03391e-05	1.18269	3.37016	2.26858e-06
Unmatched	CACTTCCCGGCTAGCATAGT	20	1881	2	2.27	556	12	10.34	4.55507	1.03391e-05	1.18269	3.37016	2.26858e-06
Unmatched	TCATACGTGGCTCGCCTTCT	20	1881	2	2.27	556	12	10.34	4.55507	1.03391e-05	1.18269	3.37016	2.26858e-06
Unmatched	CTTCGACGTACCCCTGAAGG	20	1881	2	2.27	556	12	10.34	4.55507	1.03391e-05	1.18269	3.37016	2.26858e-06
Unmatched	AGAGCCGAACGATACTCCGC	20	1881	2	2.27	556	12	10.34	4.55507	1.03391e-05	1.18269	3.37016	2.26858e-06
Unmatched	CAGACAATGGTGCAGCTCTC	20	1881	2	2.27	556	12	10.34	4.55507	1.03391e-05	1.18269	3.37016	2.26858e-06
Unmatched	ACGACGCCTACACCCC	16	3207	1	1.13	556	12	10.34	9.15044	1.03391e-05	0.176323	3.37016	1.13429e-06
Unmatched	AGTCACACTGGACTCAGTCG	20	3207	1	1.13	556	12	10.34	9.15044	1.03391e-05	0.176323	3.37016	1.13429e-06
Unmatched	CCTTACTTATTCGCCGTCAG	20	3207	1	1.13	556	12	10.34	9.15044	1.03391e-05	0.176323	3.37016	1.13429e-06
Unmatched	GCCGTCCGCGTACGCGCCTC	20	3207	1	1.13	556	12	10.34	9.15044	1.03391e-05	0.176323	3.37016	1.13429e-06
Unmatched	TCTGAGAGAACTATTGCTATG	21	3207	1	1.13	556	12	10.34	9.15044	1.03391e-05	0.176323	3.37016	1.13429e-06
Unmatched	CCGACGCCGCCTACACCCC	19				556	12	10.34		1.03391e-05	#NUM!	3.37016	0
Unmatched	CCGGCTTCTCTTGCACACCC	20				556	12	10.34		1.03391e-05	#NUM!	3.37016	0
Unmatched	CCGACGACGCCTACACCCCT	20				556	12	10.34		1.03391e-05	#NUM!	3.37016	0
Unmatched	ATGAATGCGGATTTAGCTGC	20				556	12	10.34		1.03391e-05	#NUM!	3.37016	0
Unmatched	GGCTGTGTTGTGGGTTACCG	20				556	12	10.34		1.03391e-05	#NUM!	3.37016	0
Unmatched	GTCCCAGTGACCACCCTTAA	20				556	12	10.34		1.03391e-05	#NUM!	3.37016	0
Unmatched	TCTGAAAGAACTACTGCTATG	21				556	12	10.34		1.03391e-05	#NUM!	3.37016	0
Unmatched	TGCCAAGCGTTCCAGGACCA	20	656	108	122.5	585	11	9.48	0.0773878	9.47753e-06	6.93664	3.24489	0.000122503
OR7C2	TGGTCAGGAGCAAATTGTCC	20	687	81	91.88	585	11	9.48	0.103178	9.47753e-06	6.52168	3.24489	9.18774e-05
Unmatched	TGCCGAGCGTTCCAGAACCA	20	739	46	52.18	585	11	9.48	0.181679	9.47753e-06	5.70543	3.24489	5.21773e-05
Unmatched	TCCATCCAGCCCCGCTATCC	20	814	21	23.82	585	11	9.48	0.397985	9.47753e-06	4.5741	3.24489	2.38201e-05
Unmatched	GACGTACATACCTGAACCAC	20	851	14	15.88	585	11	9.48	0.596977	9.47753e-06	3.98914	3.24489	1.588e-05
Unmatched	GACGTACATACCTGTACCTC	20	851	14	15.88	585	11	9.48	0.596977	9.47753e-06	3.98914	3.24489	1.588e-05
Unmatched	AGCTGTGATGTGGGTTACCG	20	930	9	10.21	585	11	9.48	0.928501	9.47753e-06	3.35191	3.24489	1.02086e-05
SBSPON	TTCCAAGTTCCTTGACACCG	20	1110	5	5.67	585	11	9.48	1.67196	9.47753e-06	2.50335	3.24489	5.67144e-06
Unmatched	CTTCGACGTACCCTTGGAGG	20	1443	3	3.4	585	11	9.48	2.78824	9.47753e-06	1.76553	3.24489	3.40287e-06
Unmatched	CTTCGACGTACTCCTGGAGG	20	1443	3	3.4	585	11	9.48	2.78824	9.47753e-06	1.76553	3.24489	3.40287e-06
Unmatched	CCCCGGCAGAGATCTACCAA	20	1881	2	2.27	585	11	9.48	4.17621	9.47753e-06	1.18269	3.24489	2.26858e-06
Unmatched	CCGACGACGCCTACACGCC	19	3207	1	1.13	585	11	9.48	8.38938	9.47753e-06	0.176323	3.24489	1.13429e-06
Unmatched	TGCCATTGAGGTTCACCGTG	20	3207	1	1.13	585	11	9.48	8.38938	9.47753e-06	0.176323	3.24489	1.13429e-06
Unmatched	GTCCCAGTGACCATCCTCAA	20	3207	1	1.13	585	11	9.48	8.38938	9.47753e-06	0.176323	3.24489	1.13429e-06
Unmatched	CAGACAATGGTGCAGCCCTT	20	3207	1	1.13	585	11	9.48	8.38938	9.47753e-06	0.176323	3.24489	1.13429e-06
Unmatched	CCGACGACGCCTACAGCCC	19				585	11	9.48		9.47753e-06	#NUM!	3.24489	0
Unmatched	CCGACGACGGCTACACCCC	19				585	11	9.48		9.47753e-06	#NUM!	3.24489	0
Unmatched	ATTCCGCCGCCCCATGTAAC	20				585	11	9.48		9.47753e-06	#NUM!	3.24489	0
Unmatched	GCGGGGCTGTCGAGAACCGC	20				585	11	9.48		9.47753e-06	#NUM!	3.24489	0
Unmatched	CACCTCCCAGCTAGCATAGT	20				585	11	9.48		9.47753e-06	#NUM!	3.24489	0
Unmatched	GCGCGGCTGTCGAGTACCGC	20				585	11	9.48		9.47753e-06	#NUM!	3.24489	0
Unmatched	TCACCCCATTGTGAATGAT	19	40	2802	3178.28	606	10	8.62	0.00271216	8.61594e-06	11.634	3.10769	0.00317828
Unmatched	TGCCAAGCGTTCCAGAGCCA	20	656	108	122.5	606	10	8.62	0.0703673	8.61594e-06	6.93664	3.10769	0.000122503
Unmatched	GACGTACAAACCTGTACCAC	20	987	7	7.94	606	10	8.62	1.08564	8.61594e-06	2.98914	3.10769	7.94002e-06
Unmatched	ACAGCCTCCTAGCCTTCCTT	20	1039	6	6.81	606	10	8.62	1.26579	8.61594e-06	2.76765	3.10769	6.80573e-06
Unmatched	GGCTGTGATGTGGGTTATCG	20	1110	5	5.67	606	10	8.62	1.52028	8.61594e-06	2.50335	3.10769	5.67144e-06
Unmatched	TCCACCCAGCCTCGCTATCC	20	1253	4	4.54	606	10	8.62	1.89868	8.61594e-06	2.18269	3.10769	4.53715e-06
Unmatched	AGGGTTGATCGTTCTGTCGC	20	1253	4	4.54	606	10	8.62	1.89868	8.61594e-06	2.18269	3.10769	4.53715e-06
Unmatched	GACGTACATACCTGTACCCC	20	1443	3	3.4	606	10	8.62	2.53529	8.61594e-06	1.76553	3.10769	3.40287e-06
Unmatched	GACGTACATACCTGTCCCAC	20	1443	3	3.4	606	10	8.62	2.53529	8.61594e-06	1.76553	3.10769	3.40287e-06
Unmatched	CTTCGACGTACCCCTAGAGG	20	1881	2	2.27	606	10	8.62	3.79736	8.61594e-06	1.18269	3.10769	2.26858e-06
Unmatched	ACAGCCTCCTAGCTCTCCTT	20	1881	2	2.27	606	10	8.62	3.79736	8.61594e-06	1.18269	3.10769	2.26858e-06
Unmatched	GGCTGTGATGTGGTTACCG	19	3207	1	1.13	606	10	8.62	7.62832	8.61594e-06	0.176323	3.10769	1.13429e-06
Unmatched	CTGGCTCCTCTTGCACACCC	20	3207	1	1.13	606	10	8.62	7.62832	8.61594e-06	0.176323	3.10769	1.13429e-06
Unmatched	ACAGCCCCCTAGCTTTCCTT	20	3207	1	1.13	606	10	8.62	7.62832	8.61594e-06	0.176323	3.10769	1.13429e-06
Unmatched	CAGACAATGGTACAGCTCTT	20	3207	1	1.13	606	10	8.62	7.62832	8.61594e-06	0.176323	3.10769	1.13429e-06
Unmatched	CCGACGCCTACACCCC	16				606	10	8.62		8.61594e-06	#NUM!	3.10769	0
Unmatched	CCGACGACGCGTACACCCC	19				606	10	8.62		8.61594e-06	#NUM!	3.10769	0
Unmatched	CTCCCTTGGCGGGCGACGTC	20				606	10	8.62		8.61594e-06	#NUM!	3.10769	0
Unmatched	AGGCTACCTGGCACCGCTCC	20				606	10	8.62		8.61594e-06	#NUM!	3.10769	0
Unmatched	GTCCCAGTGACCATCCTTAG	20				606	10	8.62		8.61594e-06	#NUM!	3.10769	0
Unmatched	ACCTGAAGACCTGACTCATG	20				606	10	8.62		8.61594e-06	#NUM!	3.10769	0
Unmatched	AAGAGGAGGTGGTCGCCCCG	20				606	10	8.62		8.61594e-06	#NUM!	3.10769	0
Unmatched	GCGGGTCTGTCGAGTACCGC	20				606	10	8.62		8.61594e-06	#NUM!	3.10769	0
Unmatched	CAACTGCGCGTTGTAAGGTCT	21				606	10	8.62		8.61594e-06	#NUM!	3.10769	0
CASP9	GTTTCCGGTCTGAGAACCTC	20	22	3771	4277.4	630	9	7.75	0.00181185	7.75434e-06	12.0625	2.9542	0.0042774
LPAR2	CACAAGCCTCACTGCGTCGG	20	36	2897	3286.03	630	9	7.75	0.00235847	7.75434e-06	11.6821	2.9542	0.00328603
Unmatched	ACTCCCGCACGCGCTCTGTC	20	696	72	81.67	630	9	7.75	0.0948941	7.75434e-06	6.35173	2.9542	8.16688e-05
Unmatched	TGCCAAGCGTCCCAGAACCA	20	766	36	40.83	630	9	7.75	0.189811	7.75434e-06	5.35156	2.9542	4.08344e-05
Unmatched	GACGTACATACCTGTTCCAC	20	851	14	15.88	630	9	7.75	0.488035	7.75434e-06	3.98914	2.9542	1.588e-05
Unmatched	GACGTTCATACCTGTACCAC	20	851	14	15.88	630	9	7.75	0.488035	7.75434e-06	3.98914	2.9542	1.588e-05
Unmatched	CCCATCCAGCCTCGCTATCC	20	864	13	14.75	630	9	7.75	0.525424	7.75434e-06	3.88264	2.9542	1.47457e-05
Unmatched	TTGTACCGCATCATCAGCAT	20	895	11	12.48	630	9	7.75	0.620994	7.75434e-06	3.64155	2.9542	1.24772e-05
DPH7 WDR85	ATCCATACAACTGCTCCGCC	20	914	10	11.34	630	9	7.75	0.683422	7.75434e-06	3.50335	2.9542	1.13429e-05
Unmatched	TCCATCCAGCCTCGCTATCT	20	987	7	7.94	630	9	7.75	0.976071	7.75434e-06	2.98914	2.9542	7.94002e-06
DPH7 WDR85	GAGCAGTTGTATGGATCCAC	20	987	7	7.94	630	9	7.75	0.976071	7.75434e-06	2.98914	2.9542	7.94002e-06
ZC3H12B	TATCCATCCGAGTCATCACC	20	1039	6	6.81	630	9	7.75	1.13803	7.75434e-06	2.76765	2.9542	6.80573e-06
Unmatched	GTGTACCCCATCATCAGCAT	20	1110	5	5.67	630	9	7.75	1.36684	7.75434e-06	2.50335	2.9542	5.67144e-06
Unmatched	CAGACAATGGTGCAGCTCCT	20	1253	4	4.54	630	9	7.75	1.70705	7.75434e-06	2.18269	2.9542	4.53715e-06
Unmatched	CTTCGACGTACCCCTGGAG	19	1443	3	3.4	630	9	7.75	2.27941	7.75434e-06	1.76553	2.9542	3.40287e-06
Unmatched	GTGTACCGCATCATAAGCAT	20	1443	3	3.4	630	9	7.75	2.27941	7.75434e-06	1.76553	2.9542	3.40287e-06
Unmatched	CGCCGTGTTCTATAGAGCCG	20	1443	3	3.4	630	9	7.75	2.27941	7.75434e-06	1.76553	2.9542	3.40287e-06
Unmatched	AAGGTTGATCGTTCCGTCGC	20	1443	3	3.4	630	9	7.75	2.27941	7.75434e-06	1.76553	2.9542	3.40287e-06
Unmatched	ACAGCCTCCCAGCTTTCCTT	20	1881	2	2.27	630	9	7.75	3.4141	7.75434e-06	1.18269	2.9542	2.26858e-06
Unmatched	CAGGCAATGGTGCAGCTCTT	20	1881	2	2.27	630	9	7.75	3.4141	7.75434e-06	1.18269	2.9542	2.26858e-06
Unmatched	TCATACGTGGCTCGTCCTCT	20	1881	2	2.27	630	9	7.75	3.4141	7.75434e-06	1.18269	2.9542	2.26858e-06
Unmatched	GTCCCGGTGACCATCCTTAA	20	1881	2	2.27	630	9	7.75	3.4141	7.75434e-06	1.18269	2.9542	2.26858e-06
Unmatched	TGCCATAGTGGTTCACCGTG	20	3207	1	1.13	630	9	7.75	6.85841	7.75434e-06	0.176323	2.9542	1.13429e-06
Unmatched	CCTTACTTATTCGCCACCAG	20	3207	1	1.13	630	9	7.75	6.85841	7.75434e-06	0.176323	2.9542	1.13429e-06
Unmatched	CAGCTGCGCGTTATAAGGTCT	21	3207	1	1.13	630	9	7.75	6.85841	7.75434e-06	0.176323	2.9542	1.13429e-06
Unmatched	TAGCTGCGCGTTGTAAGGTCT	21	3207	1	1.13	630	9	7.75	6.85841	7.75434e-06	0.176323	2.9542	1.13429e-06
Unmatched	CTTCGACGCCTACACCCC	18				630	9	7.75		7.75434e-06	#NUM!	2.9542	0
Unmatched	CCGACCACGCCTACACCCC	19				630	9	7.75		7.75434e-06	#NUM!	2.9542	0
Unmatched	GCGGGGCTGTAGAGTACCGC	20				630	9	7.75		7.75434e-06	#NUM!	2.9542	0
Unmatched	CACTTCCCAGCCAGCATAGT	20				630	9	7.75		7.75434e-06	#NUM!	2.9542	0
Unmatched	ATTCTGCCGCCCCATGCAAC	20				630	9	7.75		7.75434e-06	#NUM!	2.9542	0
Unmatched	GCGGGGCTGTCGAGGACCGC	20				630	9	7.75		7.75434e-06	#NUM!	2.9542	0
Unmatched	AAGAGGAGGTGGCTGCCCCG	20				630	9	7.75		7.75434e-06	#NUM!	2.9542	0
Unmatched	GCGGGGCTGTCGCGTACCGC	20				630	9	7.75		7.75434e-06	#NUM!	2.9542	0
Unmatched	GCGGGGCTGGCGAGTACCGC	20				630	9	7.75		7.75434e-06	#NUM!	2.9542	0
Unmatched	AAGAGGAGGTGGCCGTCCCG	20				630	9	7.75		7.75434e-06	#NUM!	2.9542	0
Unmatched	GTTCCAGTGACCATCCTTAA	20				630	9	7.75		7.75434e-06	#NUM!	2.9542	0
Unmatched	CAGCTACGCGTTGTAAGGTCT	21				630	9	7.75		7.75434e-06	#NUM!	2.9542	0
ZNF2	CACTCGTTACACTGATAGCG	20	142	1048	1188.73	668	8	6.89	0.0057961	6.89275e-06	10.2152	2.7845	0.00118873
Unmatched	ACTCCCGCACACGCTCTGCC	20	591	172	195.1	668	8	6.89	0.0353152	6.89275e-06	7.60807	2.7845	0.000195098
Unmatched	GCTCCCGCACACGCTCTGTC	20	652	111	125.91	668	8	6.89	0.0547216	6.89275e-06	6.97625	2.7845	0.000125906
Unmatched	ACTCCCGCATACGCTCTGTC	20	789	27	30.63	668	8	6.89	0.224943	6.89275e-06	4.93687	2.7845	3.06258e-05
Unmatched	TCCATCCAGCCTCGCTACCC	20	817	20	22.69	668	8	6.89	0.303658	6.89275e-06	4.50398	2.7845	2.26858e-05
Unmatched	TACGTACATACCTGTACCAC	20	825	19	21.55	668	8	6.89	0.319722	6.89275e-06	4.42962	2.7845	2.15515e-05
Unmatched	TCCATCCAGCCTCGCCATCC	20	870	12	13.61	668	8	6.89	0.506245	6.89275e-06	3.7666	2.7845	1.36115e-05
Unmatched	GACGTACTTACCTGTACCAC	20	870	12	13.61	668	8	6.89	0.506245	6.89275e-06	3.7666	2.7845	1.36115e-05
Unmatched	TTGCCCTGATGAGACAGCCA	20	870	12	13.61	668	8	6.89	0.506245	6.89275e-06	3.7666	2.7845	1.36115e-05
Unmatched	TTGCTCTGATGAGACGGCCA	20	930	9	10.21	668	8	6.89	0.674829	6.89275e-06	3.35191	2.7845	1.02086e-05
Unmatched	GTGTACCGCATCTTCAGCAT	20	960	8	9.07	668	8	6.89	0.759647	6.89275e-06	3.1811	2.7845	9.07431e-06
Unmatched	GTGTACAGCATCATCAGCAT	20	987	7	7.94	668	8	6.89	0.867758	6.89275e-06	2.98914	2.7845	7.94002e-06
Unmatched	TTGCTCTGATGGGACAGCCA	20	987	7	7.94	668	8	6.89	0.867758	6.89275e-06	2.98914	2.7845	7.94002e-06
DPH7	GCACCACTCCACCGAGTCCG	20	1039	6	6.81	668	8	6.89	1.01175	6.89275e-06	2.76765	2.7845	6.80573e-06
Unmatched	GTGTTCCGCATCATCAGCAT	20	1110	5	5.67	668	8	6.89	1.21517	6.89275e-06	2.50335	2.7845	5.67144e-06
Unmatched	GACGTACATACCGGTACCAC	20	1110	5	5.67	668	8	6.89	1.21517	6.89275e-06	2.50335	2.7845	5.67144e-06
Unmatched	AAGGTTGATCGTTCTGTTGC	20	1253	4	4.54	668	8	6.89	1.51762	6.89275e-06	2.18269	2.7845	4.53715e-06
Unmatched	AAGGTTGATCGTTCTGCCGC	20	1253	4	4.54	668	8	6.89	1.51762	6.89275e-06	2.18269	2.7845	4.53715e-06
Unmatched	GGCTGTAATGTGGGTTACCG	20	1253	4	4.54	668	8	6.89	1.51762	6.89275e-06	2.18269	2.7845	4.53715e-06
Unmatched	CCTTACCTATTCGCCATCAG	20	1443	3	3.4	668	8	6.89	2.02647	6.89275e-06	1.76553	2.7845	3.40287e-06
Unmatched	ATTCTGCCGCCCCATGTAGC	20	1881	2	2.27	668	8	6.89	3.03524	6.89275e-06	1.18269	2.7845	2.26858e-06
Unmatched	CCCGCCGCCTAGAGTCGAAA	20	1881	2	2.27	668	8	6.89	3.03524	6.89275e-06	1.18269	2.7845	2.26858e-06
Unmatched	AGAGCCAAACGGTACTCCGC	20	3207	1	1.13	668	8	6.89	6.09735	6.89275e-06	0.176323	2.7845	1.13429e-06
Unmatched	GTGTACCGCATCATCAGAAT	20	3207	1	1.13	668	8	6.89	6.09735	6.89275e-06	0.176323	2.7845	1.13429e-06
Unmatched	ACAGCCTCCTAGCTTTCCTC	20	3207	1	1.13	668	8	6.89	6.09735	6.89275e-06	0.176323	2.7845	1.13429e-06
Unmatched	CCCTACTTATTCGCCATCAG	20	3207	1	1.13	668	8	6.89	6.09735	6.89275e-06	0.176323	2.7845	1.13429e-06
Unmatched	CCACGACGCCTACACCCC	18				668	8	6.89		6.89275e-06	#NUM!	2.7845	0
Unmatched	CCGACGACGCCTACACCCG	19				668	8	6.89		6.89275e-06	#NUM!	2.7845	0
Unmatched	GGCTATGATGTGGGTTACCG	20				668	8	6.89		6.89275e-06	#NUM!	2.7845	0
Unmatched	CTTGGAGCGGTACCACCCTT	20				668	8	6.89		6.89275e-06	#NUM!	2.7845	0
Unmatched	GTCCCAGTAACCATCCTTAA	20				668	8	6.89		6.89275e-06	#NUM!	2.7845	0
Unmatched	TCATACGTGGCTCGTCTTCC	20				668	8	6.89		6.89275e-06	#NUM!	2.7845	0
Unmatched	AAGAGGAGGTGGCCGCCTCG	20				668	8	6.89		6.89275e-06	#NUM!	2.7845	0
Unmatched	CAGACAGTGGTGCAGCTCTT	20				668	8	6.89		6.89275e-06	#NUM!	2.7845	0
Unmatched	GTCGTCCGCGTACGCGCCCC	20				668	8	6.89		6.89275e-06	#NUM!	2.7845	0
Unmatched	GTCCCAGTGACCGTCCTTAA	20				668	8	6.89		6.89275e-06	#NUM!	2.7845	0
Unmatched	AGAGCCAGACGATACTCCGC	20				668	8	6.89		6.89275e-06	#NUM!	2.7845	0
Unmatched	ATGACTACGGATTTAGCTGC	20				668	8	6.89		6.89275e-06	#NUM!	2.7845	0
Unmatched	CTGGCTTCTCCTGCACACCC	20				668	8	6.89		6.89275e-06	#NUM!	2.7845	0
Unmatched	CAGCTGCGCGTTGTAAGATCT	21				668	8	6.89		6.89275e-06	#NUM!	2.7845	0
Unmatched	CAGCTGCGCGTTGTAAAGTCT	21				668	8	6.89		6.89275e-06	#NUM!	2.7845	0
Unmatched	TCTGAGTGAACTACTGCTATG	21				668	8	6.89		6.89275e-06	#NUM!	2.7845	0
CDADC1	CAGTGGCAGCTGAATCCATC	20	43	2648	3003.6	710	7	6.03	0.00200759	6.03116e-06	11.5525	2.59216	0.0030036
OR4N5	AGTGCTCCCTTATACGACAG	20	55	2173	2464.81	710	7	6.03	0.00244644	6.03116e-06	11.2673	2.59216	0.00246481
Unmatched	ACTCCCGCGCACGCTCTGTC	20	102	1350	1531.29	710	7	6.03	0.00393786	6.03116e-06	10.5805	2.59216	0.00153129
NYNRIN	CATGAAGAGATTCCCCGCAA	20	232	725	822.36	710	7	6.03	0.00733256	6.03116e-06	9.68363	2.59216	0.000822359
Unmatched	TGCCAGGCGTTCCAGAACCA	20	753	40	45.37	710	7	6.03	0.132907	6.03116e-06	5.50367	2.59216	4.53715e-05
Unmatched	ACTCCCGCACACACTCTGTC	20	761	37	41.97	710	7	6.03	0.143674	6.03116e-06	5.39129	2.59216	4.19687e-05
Unmatched	GACGTACATTCCTGTACCAC	20	870	12	13.61	710	7	6.03	0.443057	6.03116e-06	3.7666	2.59216	1.36115e-05
Unmatched	TGCCAAGCATTCCAGAACCA	20	930	9	10.21	710	7	6.03	0.590597	6.03116e-06	3.35191	2.59216	1.02086e-05
Unmatched	ATCCAGAACAATGTAGCCTG	20	1039	6	6.81	710	7	6.03	0.885463	6.03116e-06	2.76765	2.59216	6.80573e-06
Unmatched	GTGTACCGCATAATCAGCAT	20	1110	5	5.67	710	7	6.03	1.06349	6.03116e-06	2.50335	2.59216	5.67144e-06
Unmatched	ACGGCCTCCTAGCTTTCCTT	20	1253	4	4.54	710	7	6.03	1.32819	6.03116e-06	2.18269	2.59216	4.53715e-06
Unmatched	GTTCCGACCCCTGTGTGTTC	20	1443	3	3.4	710	7	6.03	1.77353	6.03116e-06	1.76553	2.59216	3.40287e-06
Unmatched	AGGGCCAAACGATACTCCGC	20	1443	3	3.4	710	7	6.03	1.77353	6.03116e-06	1.76553	2.59216	3.40287e-06
Unmatched	AAGGTTGACCGTTCTGTCGC	20	1881	2	2.27	710	7	6.03	2.65639	6.03116e-06	1.18269	2.59216	2.26858e-06
Unmatched	CACCGTGCTCTATAGAGCCG	20	1881	2	2.27	710	7	6.03	2.65639	6.03116e-06	1.18269	2.59216	2.26858e-06
Unmatched	CAGATTCGACTACATGCTAC	20	3207	1	1.13	710	7	6.03	5.33628	6.03116e-06	0.176323	2.59216	1.13429e-06
Unmatched	GTGTACCGAATCATCAGCAT	20	3207	1	1.13	710	7	6.03	5.33628	6.03116e-06	0.176323	2.59216	1.13429e-06
Unmatched	TAGACAATGGTGCAGCTCTT	20	3207	1	1.13	710	7	6.03	5.33628	6.03116e-06	0.176323	2.59216	1.13429e-06
Unmatched	GGCTGTGATGAGGGTTACCG	20	3207	1	1.13	710	7	6.03	5.33628	6.03116e-06	0.176323	2.59216	1.13429e-06
Unmatched	AAGGTTGATTGTTCTGTCGC	20	3207	1	1.13	710	7	6.03	5.33628	6.03116e-06	0.176323	2.59216	1.13429e-06
Unmatched	GACGTACATACCTTTACCAC	20	3207	1	1.13	710	7	6.03	5.33628	6.03116e-06	0.176323	2.59216	1.13429e-06
Unmatched	GTCCTAGTGACCATCCTTAA	20	3207	1	1.13	710	7	6.03	5.33628	6.03116e-06	0.176323	2.59216	1.13429e-06
Unmatched	AGAGCCAAACGATGCTCCGC	20	3207	1	1.13	710	7	6.03	5.33628	6.03116e-06	0.176323	2.59216	1.13429e-06
CDK15	CCTTCTCGGATAGCTGTAAA	20	3207	1	1.13	710	7	6.03	5.33628	6.03116e-06	0.176323	2.59216	1.13429e-06
Unmatched	CACCGTGTTCTATAGGGCCG	20	3207	1	1.13	710	7	6.03	5.33628	6.03116e-06	0.176323	2.59216	1.13429e-06
Unmatched	GGCTGCCTCGATTCCGCCCC	20	3207	1	1.13	710	7	6.03	5.33628	6.03116e-06	0.176323	2.59216	1.13429e-06
Unmatched	GGCTGTGATGTGGATTACCG	20	3207	1	1.13	710	7	6.03	5.33628	6.03116e-06	0.176323	2.59216	1.13429e-06
Unmatched	GACGTACCTACCTGTACCAC	20	3207	1	1.13	710	7	6.03	5.33628	6.03116e-06	0.176323	2.59216	1.13429e-06
Unmatched	TTTGAGAGAACTACTGCTATG	21	3207	1	1.13	710	7	6.03	5.33628	6.03116e-06	0.176323	2.59216	1.13429e-06
Unmatched	CGGACGACGCCTACACCCC	19				710	7	6.03		6.03116e-06	#NUM!	2.59216	0
Unmatched	CCGAGGACGCCTACACCCC	19				710	7	6.03		6.03116e-06	#NUM!	2.59216	0
Unmatched	AAGAGGAGGTGGCCACCCCG	20				710	7	6.03		6.03116e-06	#NUM!	2.59216	0
Unmatched	TACATCAGAATGACTGACCT	20				710	7	6.03		6.03116e-06	#NUM!	2.59216	0
Unmatched	GTCGTCCGTGTACGCGCCTC	20				710	7	6.03		6.03116e-06	#NUM!	2.59216	0
Unmatched	GCGGGGATGTCGAGTACCGC	20				710	7	6.03		6.03116e-06	#NUM!	2.59216	0
Unmatched	ACCTCTCGTCTAACGCTCTC	20				710	7	6.03		6.03116e-06	#NUM!	2.59216	0
Unmatched	ATTCTGCCGCTCCATGTAAC	20				710	7	6.03		6.03116e-06	#NUM!	2.59216	0
Unmatched	CTCGGAGCGGTACCACTCTT	20				710	7	6.03		6.03116e-06	#NUM!	2.59216	0
Unmatched	ATGAATACGGATCTAGCTGC	20				710	7	6.03		6.03116e-06	#NUM!	2.59216	0
Unmatched	CCTTACCTGGCTGGAAGCCC	20				710	7	6.03		6.03116e-06	#NUM!	2.59216	0
Unmatched	ATTCTGCCGCCCCATGTAAT	20				710	7	6.03		6.03116e-06	#NUM!	2.59216	0
Unmatched	ATTCTGCCGCCCTATGTAAC	20				710	7	6.03		6.03116e-06	#NUM!	2.59216	0
Unmatched	TGCCTTAGAGGTTCACCGTG	20				710	7	6.03		6.03116e-06	#NUM!	2.59216	0
Unmatched	TGCCATAGAGGTTCACCGAG	20				710	7	6.03		6.03116e-06	#NUM!	2.59216	0
Unmatched	TCATACGTGACTCGTCTTCT	20				710	7	6.03		6.03116e-06	#NUM!	2.59216	0
Unmatched	CTCCCTTAGTGGGCGACGTC	20				710	7	6.03		6.03116e-06	#NUM!	2.59216	0
Unmatched	CTGTAAGCATGAGTGAACTT	20				710	7	6.03		6.03116e-06	#NUM!	2.59216	0
Unmatched	TCTGAGAGAACTGCTGCTATG	21				710	7	6.03		6.03116e-06	#NUM!	2.59216	0
CASP8	TCCTTTGCGGAATGTAGTCC	20	35	2912	3303.05	758	6	5.17	0.00156522	5.16956e-06	11.6896	2.37016	0.00330305
VCPIP1	GAGCTTATTCGAATAGCTCC	20	42	2706	3069.38	758	6	5.17	0.00168438	5.16956e-06	11.5837	2.37016	0.00306938
LRRC20	TGAGCAGCTTACCGCCCTGC	20	64	1929	2188.04	758	6	5.17	0.00236285	5.16956e-06	11.0954	2.37016	0.00218804
Unmatched	TGTTGACCACGACCGC	16	73	1711	1940.77	758	6	5.17	0.00266389	5.16956e-06	10.9224	2.37016	0.00194077
MYH7B	CCCGCCTCGCTTCGACTTAC	20	111	1272	1442.81	758	6	5.17	0.00358329	5.16956e-06	10.4947	2.37016	0.00144281
SLC39A13	GCTGCTGCCGCCGCGCTCAA	20	119	1205	1366.82	758	6	5.17	0.0037825	5.16956e-06	10.4166	2.37016	0.00136682
CXorf22	CATCATACAAGATGATGCCG	20	173	877	994.77	758	6	5.17	0.00519718	5.16956e-06	9.95822	2.37016	0.000994771
Unmatched	ACCCCCGCACACGCTCTGTC	20	290	614	696.45	758	6	5.17	0.00742336	5.16956e-06	9.44388	2.37016	0.000696453
Unmatched	ACTCCCGCACACGCTCTATC	20	817	20	22.69	758	6	5.17	0.227854	5.16956e-06	4.50398	2.37016	2.26858e-05
Unmatched	TCCATCCGGCCTCGCTATCC	20	930	9	10.21	758	6	5.17	0.506366	5.16956e-06	3.35191	2.37016	1.02086e-05
Unmatched	GACTTACATACCTGTACCAC	20	960	8	9.07	758	6	5.17	0.570011	5.16956e-06	3.1811	2.37016	9.07431e-06
Unmatched	GTGTACCGCATCATCATCAT	20	987	7	7.94	758	6	5.17	0.651134	5.16956e-06	2.98914	2.37016	7.94002e-06
Unmatched	GACGTACATACCTGTAACAC	20	1039	6	6.81	758	6	5.17	0.759178	5.16956e-06	2.76765	2.37016	6.80573e-06
CAPSL	TAGTAGTTCATGAACTCCTC	20	1110	5	5.67	758	6	5.17	0.911817	5.16956e-06	2.50335	2.37016	5.67144e-06
Unmatched	ATCCAGAGCAATGTAACCTG	20	1110	5	5.67	758	6	5.17	0.911817	5.16956e-06	2.50335	2.37016	5.67144e-06
Unmatched	CAGATTCGACTGCATGCTAT	20	1253	4	4.54	758	6	5.17	1.13877	5.16956e-06	2.18269	2.37016	4.53715e-06
Unmatched	ACAGCCTCCTAGCTTTCCCT	20	1253	4	4.54	758	6	5.17	1.13877	5.16956e-06	2.18269	2.37016	4.53715e-06
Unmatched	CAGATTTGACTGCATGCTAC	20	1443	3	3.4	758	6	5.17	1.52059	5.16956e-06	1.76553	2.37016	3.40287e-06
Unmatched	GCAGCCTCCTAGCTTTCCTT	20	1443	3	3.4	758	6	5.17	1.52059	5.16956e-06	1.76553	2.37016	3.40287e-06
Unmatched	TCTGAGAGAACTACTACTATG	21	1443	3	3.4	758	6	5.17	1.52059	5.16956e-06	1.76553	2.37016	3.40287e-06
Unmatched	CGGACAATGGTGCAGCTCTT	20	1881	2	2.27	758	6	5.17	2.27753	5.16956e-06	1.18269	2.37016	2.26858e-06
Unmatched	GTGTACCGCAGCATCAGCAT	20	1881	2	2.27	758	6	5.17	2.27753	5.16956e-06	1.18269	2.37016	2.26858e-06
Unmatched	TCATACGTGGCCCGTCTTCT	20	1881	2	2.27	758	6	5.17	2.27753	5.16956e-06	1.18269	2.37016	2.26858e-06
Unmatched	CTTCGACGTACCCCTGTAGG	20	1881	2	2.27	758	6	5.17	2.27753	5.16956e-06	1.18269	2.37016	2.26858e-06
Unmatched	CTGTGCCCGCACCGCAGTCC	20	1881	2	2.27	758	6	5.17	2.27753	5.16956e-06	1.18269	2.37016	2.26858e-06
Unmatched	GGCTCCCTCTTGCCAATCGT	20	1881	2	2.27	758	6	5.17	2.27753	5.16956e-06	1.18269	2.37016	2.26858e-06
Unmatched	GGTTCGGCCCTTCTTACTTTG	21	1881	2	2.27	758	6	5.17	2.27753	5.16956e-06	1.18269	2.37016	2.26858e-06
Unmatched	CTTCGACGTACCCTGGAGG	19	3207	1	1.13	758	6	5.17	4.57522	5.16956e-06	0.176323	2.37016	1.13429e-06
Unmatched	CACTTCCCAGCTAGCATAGC	20	3207	1	1.13	758	6	5.17	4.57522	5.16956e-06	0.176323	2.37016	1.13429e-06
Unmatched	TGCCATAGAGGTACACCGTG	20	3207	1	1.13	758	6	5.17	4.57522	5.16956e-06	0.176323	2.37016	1.13429e-06
Unmatched	CTCCCTTAGCGGGCGACGTT	20	3207	1	1.13	758	6	5.17	4.57522	5.16956e-06	0.176323	2.37016	1.13429e-06
Unmatched	GGCTGTCCCGATTCCGCCCC	20	3207	1	1.13	758	6	5.17	4.57522	5.16956e-06	0.176323	2.37016	1.13429e-06
Unmatched	TCCGCCGCTTAGAGTCGAAA	20	3207	1	1.13	758	6	5.17	4.57522	5.16956e-06	0.176323	2.37016	1.13429e-06
Unmatched	GTCGTCCGCGTACGCGCCTT	20	3207	1	1.13	758	6	5.17	4.57522	5.16956e-06	0.176323	2.37016	1.13429e-06
Unmatched	CAGCTGCGCGTTGTAAGGTTT	21	3207	1	1.13	758	6	5.17	4.57522	5.16956e-06	0.176323	2.37016	1.13429e-06
ZPBP	TGGATGGAGGCCTTCGCCCT	20				758	6	5.17		5.16956e-06	#NUM!	2.37016	0
Unmatched	CTGGCTTCCCTTGCACACCC	20				758	6	5.17		5.16956e-06	#NUM!	2.37016	0
Unmatched	CAGAAGGGCCCCCTCGCACC	20				758	6	5.17		5.16956e-06	#NUM!	2.37016	0
Unmatched	ATGAGTACGGATTTAGCTGC	20				758	6	5.17		5.16956e-06	#NUM!	2.37016	0
Unmatched	GCGGGGCTGTCGAGTCCCGC	20				758	6	5.17		5.16956e-06	#NUM!	2.37016	0
Unmatched	GAGGGGCTGTCGAGTACCGC	20				758	6	5.17		5.16956e-06	#NUM!	2.37016	0
Unmatched	TGCCATATAGGTTCACCGTG	20				758	6	5.17		5.16956e-06	#NUM!	2.37016	0
Unmatched	CCTTATTTATTCGCCATCAG	20				758	6	5.17		5.16956e-06	#NUM!	2.37016	0
Unmatched	ACCTCTCGTCCAACACTCTC	20				758	6	5.17		5.16956e-06	#NUM!	2.37016	0
Unmatched	CACCGCGTTCTATAGAGCCG	20				758	6	5.17		5.16956e-06	#NUM!	2.37016	0
Unmatched	ATTCTGCTGCCCCATGTAAC	20				758	6	5.17		5.16956e-06	#NUM!	2.37016	0
Unmatched	GACTCCCCCTTGCCAATCGT	20				758	6	5.17		5.16956e-06	#NUM!	2.37016	0
Unmatched	TGCCATAGAGGTTCACAGTG	20				758	6	5.17		5.16956e-06	#NUM!	2.37016	0
Unmatched	ATGGATACGGATTTAGCTGC	20				758	6	5.17		5.16956e-06	#NUM!	2.37016	0
Unmatched	ACTCTGCCGCCCCATGTAAC	20				758	6	5.17		5.16956e-06	#NUM!	2.37016	0
Unmatched	ATTCTGCCGCCCCGTGTAAC	20				758	6	5.17		5.16956e-06	#NUM!	2.37016	0
Unmatched	ATCTCTCGTCCAACGCTCTC	20				758	6	5.17		5.16956e-06	#NUM!	2.37016	0
Unmatched	CTGGCTTCTCTTGTACACCC	20				758	6	5.17		5.16956e-06	#NUM!	2.37016	0
Unmatched	GCGGGCCTGTCGAGTACCGC	20				758	6	5.17		5.16956e-06	#NUM!	2.37016	0
FBXO44	GTCGTCCGCGCACGCGCCTC	20				758	6	5.17		5.16956e-06	#NUM!	2.37016	0
Unmatched	CTGGCCTCTCTTGCACACCC	20				758	6	5.17		5.16956e-06	#NUM!	2.37016	0
Unmatched	AAGAGGAGGTGGCCGCTCCG	20				758	6	5.17		5.16956e-06	#NUM!	2.37016	0
Unmatched	GCGGGGCTGTCCAGTACCGC	20				758	6	5.17		5.16956e-06	#NUM!	2.37016	0
Unmatched	TCTGAGAGAACTACTGCTAGG	21				758	6	5.17		5.16956e-06	#NUM!	2.37016	0
Unmatched	CACCATGTTCTTCCCGTCTCA	21				758	6	5.17		5.16956e-06	#NUM!	2.37016	0
Unmatched	CAGCTGCACGTTGTAAGGTCT	21				758	6	5.17		5.16956e-06	#NUM!	2.37016	0
Unmatched	TCTGAGAAAACTACTGCTATG	21				758	6	5.17		5.16956e-06	#NUM!	2.37016	0
LRIT1	ACGGCCATACGCAGGGTTCC	20	19	4729	5364.05	820	5	4.31	0.000803497	4.30797e-06	12.3891	2.10769	0.00536405
RNASET2	TCCAGGCCCGATAAAAGTGA	20	34	2947	3342.75	820	5	4.31	0.00128936	4.30797e-06	11.7068	2.10769	0.00334275
IP6K1	CTCGGCGCAAACACTCCCGC	20	41	2757	3127.23	820	5	4.31	0.00137822	4.30797e-06	11.6107	2.10769	0.00312723
FADD	AGTCGTCGACGCGCCGCAGC	20	65	1915	2172.16	820	5	4.31	0.0019842	4.30797e-06	11.0849	2.10769	0.00217216
COL27A1	CAGGGTGACATGGGCTTGCC	20	69	1830	2075.75	820	5	4.31	0.00207636	4.30797e-06	11.0194	2.10769	0.00207575
B3GNT8	GCCAGTGTAGACGTCCTCAA	20	90	1526	1730.92	820	5	4.31	0.00249001	4.30797e-06	10.7573	2.10769	0.00173092
FAM122B	ATCTGATGCAGTCTGCTACT	20	92	1503	1704.84	820	5	4.31	0.0025281	4.30797e-06	10.7354	2.10769	0.00170484
Unmatched	ATTGGCCCAACGCCACCTCCA	21	113	1252	1420.13	820	5	4.31	0.00303493	4.30797e-06	10.4718	2.10769	0.00142013
P2RY2	GTCCGTGCGCACCATCGCCG	20	138	1068	1211.42	820	5	4.31	0.00355781	4.30797e-06	10.2425	2.10769	0.00121142
hsa-mir-649	TCGATCAAAAATACAGTATT	20	142	1048	1188.73	820	5	4.31	0.00362572	4.30797e-06	10.2152	2.10769	0.00118873
GAL3ST2	CGACCCCAACGCGCAGTGCG	20	312	582	660.16	820	5	4.31	0.00652872	4.30797e-06	9.36667	2.10769	0.000660156
LGALSL	AAGTACACGTCCGCTTGAAC	20	363	483	547.86	820	5	4.31	0.00786697	4.30797e-06	9.09766	2.10769	0.000547861
KHDRBS1	GGCTATTACAGCCAGAGTCA	20	406	416	471.86	820	5	4.31	0.00913407	4.30797e-06	8.88222	2.10769	0.000471864
Unmatched	TGCCAAGTGTTCCAGAACCA	20	456	352	399.27	820	5	4.31	0.0107947	4.30797e-06	8.64122	2.10769	0.00039927
Unmatched	TGCCAAGCGTTCCGGAACCA	20	757	39	44.24	820	5	4.31	0.0974231	4.30797e-06	5.46728	2.10769	4.42372e-05
Unmatched	TGCCAAGCGTTCCAGAACCG	20	776	32	36.3	820	5	4.31	0.118733	4.30797e-06	5.1819	2.10769	3.62972e-05
Unmatched	GCCGTACATACCTGTACCAC	20	914	10	11.34	820	5	4.31	0.380071	4.30797e-06	3.50335	2.10769	1.13429e-05
Unmatched	GTGTACCGCATCGCAGTCC	19	960	8	9.07	820	5	4.31	0.475193	4.30797e-06	3.1811	2.10769	9.07431e-06
Unmatched	GACGTACATACCTGTACAAC	20	960	8	9.07	820	5	4.31	0.475193	4.30797e-06	3.1811	2.10769	9.07431e-06
Unmatched	TTGCTCTGGTGAGACAGCCA	20	960	8	9.07	820	5	4.31	0.475193	4.30797e-06	3.1811	2.10769	9.07431e-06
IQCB1	CAGCAACATCTTTGATCGTT	20	987	7	7.94	820	5	4.31	0.542821	4.30797e-06	2.98914	2.10769	7.94002e-06
Unmatched	TCCGTCCAGCCTCGCTATCC	20	987	7	7.94	820	5	4.31	0.542821	4.30797e-06	2.98914	2.10769	7.94002e-06
ERO1LB	ATTTATTATACCTCTGGACA	20	987	7	7.94	820	5	4.31	0.542821	4.30797e-06	2.98914	2.10769	7.94002e-06
ZNF135	TCTGTGGAGACGCGCACCCC	20	1039	6	6.81	820	5	4.31	0.632893	4.30797e-06	2.76765	2.10769	6.80573e-06
Unmatched	TCCATCCAGCCTCGCTGTCC	20	1039	6	6.81	820	5	4.31	0.632893	4.30797e-06	2.76765	2.10769	6.80573e-06
SNAI1	GGCACGTACCAGTGTGGGTC	20	1039	6	6.81	820	5	4.31	0.632893	4.30797e-06	2.76765	2.10769	6.80573e-06
Unmatched	GACGAACATACCTGTACCAC	20	1039	6	6.81	820	5	4.31	0.632893	4.30797e-06	2.76765	2.10769	6.80573e-06
Unmatched	ATCCAGGACAATGTAACCTG	20	1110	5	5.67	820	5	4.31	0.760141	4.30797e-06	2.50335	2.10769	5.67144e-06
Unmatched	TTGCTCTGATGAGACAGCCG	20	1110	5	5.67	820	5	4.31	0.760141	4.30797e-06	2.50335	2.10769	5.67144e-06
CYP4X1	CGAGTGTTGAATCAGTACAC	20	1110	5	5.67	820	5	4.31	0.760141	4.30797e-06	2.50335	2.10769	5.67144e-06
Unmatched	AAGGTTGATCGCTCTGTCGC	20	1110	5	5.67	820	5	4.31	0.760141	4.30797e-06	2.50335	2.10769	5.67144e-06
LRTOMT	GACCCCACTGAAGTCGAACG	20	1110	5	5.67	820	5	4.31	0.760141	4.30797e-06	2.50335	2.10769	5.67144e-06
Unmatched	AAGGCTGATCGTTCTGTCGC	20	1110	5	5.67	820	5	4.31	0.760141	4.30797e-06	2.50335	2.10769	5.67144e-06
Unmatched	TTGCTCCGATGAGACAGCCA	20	1253	4	4.54	820	5	4.31	0.949339	4.30797e-06	2.18269	2.10769	4.53715e-06
Unmatched	ATCCAGAACAATGTAACCCG	20	1253	4	4.54	820	5	4.31	0.949339	4.30797e-06	2.18269	2.10769	4.53715e-06
Unmatched	TTGCTCTGACGAGACAGCCA	20	1253	4	4.54	820	5	4.31	0.949339	4.30797e-06	2.18269	2.10769	4.53715e-06
Unmatched	TCGCTCTGATGAGACAGCCA	20	1253	4	4.54	820	5	4.31	0.949339	4.30797e-06	2.18269	2.10769	4.53715e-06
Unmatched	AAGGTTGATCGTTCTGTCAC	20	1443	3	3.4	820	5	4.31	1.26765	4.30797e-06	1.76553	2.10769	3.40287e-06
Unmatched	CAGACAATGATGCAGCTCTT	20	1443	3	3.4	820	5	4.31	1.26765	4.30797e-06	1.76553	2.10769	3.40287e-06
Unmatched	TACGACACTTCTTGTTGTCC	20	1443	3	3.4	820	5	4.31	1.26765	4.30797e-06	1.76553	2.10769	3.40287e-06
Unmatched	GGCTGTCTCGATTCCGCCTC	20	1881	2	2.27	820	5	4.31	1.89868	4.30797e-06	1.18269	2.10769	2.26858e-06
Unmatched	TTGCTTTGATGAGACAGCCA	20	1881	2	2.27	820	5	4.31	1.89868	4.30797e-06	1.18269	2.10769	2.26858e-06
Unmatched	AAATCCAATCGCCACCATCC	20	1881	2	2.27	820	5	4.31	1.89868	4.30797e-06	1.18269	2.10769	2.26858e-06
Unmatched	CACCGTGTCCTATAGAGCCG	20	1881	2	2.27	820	5	4.31	1.89868	4.30797e-06	1.18269	2.10769	2.26858e-06
Unmatched	CAGATTCGACTGCATGTTAC	20	1881	2	2.27	820	5	4.31	1.89868	4.30797e-06	1.18269	2.10769	2.26858e-06
Unmatched	CCCACGACGCCTACACCCC	19	3207	1	1.13	820	5	4.31	3.81416	4.30797e-06	0.176323	2.10769	1.13429e-06
Unmatched	ATCCAGAACAATGCAACCTG	20	3207	1	1.13	820	5	4.31	3.81416	4.30797e-06	0.176323	2.10769	1.13429e-06
Unmatched	CCTGTGGCTACCAGTCAGCT	20	3207	1	1.13	820	5	4.31	3.81416	4.30797e-06	0.176323	2.10769	1.13429e-06
Unmatched	TCATACGAGGCTCGTCTTCT	20	3207	1	1.13	820	5	4.31	3.81416	4.30797e-06	0.176323	2.10769	1.13429e-06
Unmatched	AGTCACACTAGACTCAATCG	20	3207	1	1.13	820	5	4.31	3.81416	4.30797e-06	0.176323	2.10769	1.13429e-06
Unmatched	AGCTGTCTCGATTCCGCCCC	20	3207	1	1.13	820	5	4.31	3.81416	4.30797e-06	0.176323	2.10769	1.13429e-06
Unmatched	ATTCTGTCGCCCCATGTAAC	20	3207	1	1.13	820	5	4.31	3.81416	4.30797e-06	0.176323	2.10769	1.13429e-06
MYO7A	CAGGAGTTCGACGTGCCCAT	20	3207	1	1.13	820	5	4.31	3.81416	4.30797e-06	0.176323	2.10769	1.13429e-06
Unmatched	AGTCACATTGGACTCAATCG	20	3207	1	1.13	820	5	4.31	3.81416	4.30797e-06	0.176323	2.10769	1.13429e-06
Unmatched	AGTTACACTGGACTCAATCG	20	3207	1	1.13	820	5	4.31	3.81416	4.30797e-06	0.176323	2.10769	1.13429e-06
ZNF846	CTTACCAATTGTACTCCATT	20	3207	1	1.13	820	5	4.31	3.81416	4.30797e-06	0.176323	2.10769	1.13429e-06
Unmatched	GACTCCCTCTTGCCAACCGT	20	3207	1	1.13	820	5	4.31	3.81416	4.30797e-06	0.176323	2.10769	1.13429e-06
Unmatched	CTTCGACGTACCCCCTGGAGG	21	3207	1	1.13	820	5	4.31	3.81416	4.30797e-06	0.176323	2.10769	1.13429e-06
Unmatched	GACCCGCCTCCGG	13				820	5	4.31		4.30797e-06	#NUM!	2.10769	0
Unmatched	CGACGACGCCTACACCCC	18				820	5	4.31		4.30797e-06	#NUM!	2.10769	0
Unmatched	CCGACGACGCCTCACCCC	18				820	5	4.31		4.30797e-06	#NUM!	2.10769	0
Unmatched	TGCCATAGAGGTTCACCGT	19				820	5	4.31		4.30797e-06	#NUM!	2.10769	0
Unmatched	CGGGGCTGTCGAGTACCGC	19				820	5	4.31		4.30797e-06	#NUM!	2.10769	0
Unmatched	CCTTACTTACTCGCCATCAG	20				820	5	4.31		4.30797e-06	#NUM!	2.10769	0
Unmatched	TCCTTTGTATCTGCGCGCGT	20				820	5	4.31		4.30797e-06	#NUM!	2.10769	0
Unmatched	CTGGCTTCTCTTGCGCACCC	20				820	5	4.31		4.30797e-06	#NUM!	2.10769	0
Unmatched	GTCGTCCGCGTACACGCCTC	20				820	5	4.31		4.30797e-06	#NUM!	2.10769	0
Unmatched	ACCTCTCGTCCAACGCTCTT	20				820	5	4.31		4.30797e-06	#NUM!	2.10769	0
Unmatched	ATTCTGCCGCCACATGTAAC	20				820	5	4.31		4.30797e-06	#NUM!	2.10769	0
Unmatched	GCGGGGCTGTCGAGTAGCGC	20				820	5	4.31		4.30797e-06	#NUM!	2.10769	0
Unmatched	GCGGGGCTCTCGAGTACCGC	20				820	5	4.31		4.30797e-06	#NUM!	2.10769	0
Unmatched	AGCCCCGCAGAAGTGGCGTG	20				820	5	4.31		4.30797e-06	#NUM!	2.10769	0
Unmatched	TACCACCAAGCGAGGATCGC	20				820	5	4.31		4.30797e-06	#NUM!	2.10769	0
Unmatched	CTCCCTTAGCGGGTGACGTC	20				820	5	4.31		4.30797e-06	#NUM!	2.10769	0
Unmatched	ACCTCTCATCCAACGCTCTC	20				820	5	4.31		4.30797e-06	#NUM!	2.10769	0
Unmatched	CCTTACTTATTTGCCATCAG	20				820	5	4.31		4.30797e-06	#NUM!	2.10769	0
Unmatched	ATCCTGCCGCCCCATGTAAC	20				820	5	4.31		4.30797e-06	#NUM!	2.10769	0
Unmatched	CCCGCCGCTTAGAGTCGAAG	20				820	5	4.31		4.30797e-06	#NUM!	2.10769	0
Unmatched	CTTCGACGTACCCCTGGAGT	20				820	5	4.31		4.30797e-06	#NUM!	2.10769	0
Unmatched	CACTCCCCAGCTAGCATAGT	20				820	5	4.31		4.30797e-06	#NUM!	2.10769	0
Unmatched	CTTCGACGTACCACTGGAGG	20				820	5	4.31		4.30797e-06	#NUM!	2.10769	0
Unmatched	GCGGGGCTGTCGAGTAACGC	20				820	5	4.31		4.30797e-06	#NUM!	2.10769	0
Unmatched	GTGTACCGCATCCTCAGCAT	20				820	5	4.31		4.30797e-06	#NUM!	2.10769	0
Unmatched	ACCTCTCGTCCAATGCTCTC	20				820	5	4.31		4.30797e-06	#NUM!	2.10769	0
Unmatched	ACCTCTTGTCCAACGCTCTC	20				820	5	4.31		4.30797e-06	#NUM!	2.10769	0
Unmatched	GTCGTCCGCATACGCGCCTC	20				820	5	4.31		4.30797e-06	#NUM!	2.10769	0
Unmatched	GTCGTCCGCGTACGTGCCTC	20				820	5	4.31		4.30797e-06	#NUM!	2.10769	0
Unmatched	GTGTACCGCCTCATCAGCAT	20				820	5	4.31		4.30797e-06	#NUM!	2.10769	0
Unmatched	AAGAGGAGGTAGCCGCCCCG	20				820	5	4.31		4.30797e-06	#NUM!	2.10769	0
Unmatched	AAGAGGAGATGGCCGCCCCG	20				820	5	4.31		4.30797e-06	#NUM!	2.10769	0
Unmatched	CTCCCTTAGCAGGCGACGTC	20				820	5	4.31		4.30797e-06	#NUM!	2.10769	0
Unmatched	AAGAGAAGGTGGCCGCCCCG	20				820	5	4.31		4.30797e-06	#NUM!	2.10769	0
Unmatched	CAGATTCGACTTCATGCTAC	20				820	5	4.31		4.30797e-06	#NUM!	2.10769	0
Unmatched	GTCCCAGGGACCATCCTTAA	20				820	5	4.31		4.30797e-06	#NUM!	2.10769	0
Unmatched	CGCTGGCCGTGCGCAGCAGC	20				820	5	4.31		4.30797e-06	#NUM!	2.10769	0
Unmatched	CAGACAACGGTGCAGCTCTT	20				820	5	4.31		4.30797e-06	#NUM!	2.10769	0
Unmatched	CAGCTGCGCGATGTAAGGTCT	21				820	5	4.31		4.30797e-06	#NUM!	2.10769	0
Unmatched	CAGCTGCGCGTTGTAAGGTCA	21				820	5	4.31		4.30797e-06	#NUM!	2.10769	0
Unmatched	CAGCTGCGCGTTGTACGGTCT	21				820	5	4.31		4.30797e-06	#NUM!	2.10769	0
Unmatched	TCTGAGAGAATTACTGCTATG	21				820	5	4.31		4.30797e-06	#NUM!	2.10769	0
Unmatched	CAGCTGCGCGTTGTAAGGTAT	21				820	5	4.31		4.30797e-06	#NUM!	2.10769	0
FGB	AGTCAACACTACCGTCTTGA	20	47	2458	2788.08	921	4	3.45	0.00123741	3.44637e-06	11.4451	1.7866	0.00278808
CNTFR	CCAGGCGCTCGTACTGCACA	20	56	2165	2455.73	921	4	3.45	0.00140488	3.44637e-06	11.2619	1.7866	0.00245573
CDH13	TACACGCTGTTGTCGACAAA	20	77	1681	1906.74	921	4	3.45	0.00180937	3.44637e-06	10.8969	1.7866	0.00190674
POLR1D	GCGCGGAAGCTGTGCTTGTA	20	83	1605	1820.53	921	4	3.45	0.00189505	3.44637e-06	10.8301	1.7866	0.00182053
Unmatched	GCCCTCCCTTGATGTAGTC	19	105	1329	1507.47	921	4	3.45	0.0022886	3.44637e-06	10.5579	1.7866	0.00150747
hsa-mir-3974	TAGGAATAAGTTCAGGGAAA	20	117	1227	1391.77	921	4	3.45	0.00247886	3.44637e-06	10.4427	1.7866	0.00139177
ZSCAN29	TGTTGCGGTGACAGTTCCGG	20	135	1096	1243.18	921	4	3.45	0.00277514	3.44637e-06	10.2798	1.7866	0.00124318
TRANK1	GCTACGCACCTAGCTGCCCG	20	159	947	1074.17	921	4	3.45	0.00321178	3.44637e-06	10.069	1.7866	0.00107417
EVA1A	AAGTACAGAGCTGCTCGCTC	20	160	939	1065.1	921	4	3.45	0.00323913	3.44637e-06	10.0568	1.7866	0.0010651
Unmatched	GGAGAGCAGTGTGTGTTGCT	20	247	701	795.14	921	4	3.45	0.00433886	3.44637e-06	9.63507	1.7866	0.000795136
TTC3	TATAGGTCGAACAGCAAATA	20	272	646	732.75	921	4	3.45	0.00470829	3.44637e-06	9.51718	1.7866	0.00073275
OR51B4	AGCACTGTTGTTATACCACA	20	369	471	534.25	921	4	3.45	0.00645765	3.44637e-06	9.06137	1.7866	0.00053425
MFSD2B	CGCTGGAGGCTATCTGGTTG	20	389	442	501.36	921	4	3.45	0.00688128	3.44637e-06	8.9697	1.7866	0.000501355
TAF10	CATTGATGCCATACTCGCTG	20	700	71	80.53	921	4	3.45	0.0428412	3.44637e-06	6.33145	1.7866	8.05345e-05
Unmatched	ACTCCCACACACGCTCTGTC	20	722	59	66.92	921	4	3.45	0.0515541	3.44637e-06	6.06437	1.7866	6.6923e-05
Unmatched	ACTCCCGCACACGCTCTGTT	20	753	40	45.37	921	4	3.45	0.0760414	3.44637e-06	5.50367	1.7866	4.53715e-05
Unmatched	ACTCCCGCACATGCTCTGTC	20	783	29	32.89	921	4	3.45	0.104895	3.44637e-06	5.03958	1.7866	3.28944e-05
Unmatched	TGTCAAGCGTTCCAGAACCA	20	814	21	23.82	921	4	3.45	0.144836	3.44637e-06	4.5741	1.7866	2.38201e-05
Unmatched	CTGATGTTGTGACACCACCC	20	870	12	13.61	921	4	3.45	0.25349	3.44637e-06	3.7666	1.7866	1.36115e-05
Unmatched	GACGTAAATACCTGTACCAC	20	987	7	7.94	921	4	3.45	0.434509	3.44637e-06	2.98914	1.7866	7.94002e-06
ADH5	ACTTCAGGTTATCAAGTGCA	20	987	7	7.94	921	4	3.45	0.434509	3.44637e-06	2.98914	1.7866	7.94002e-06
Unmatched	GAAGTACATACCTGTACCAC	20	1039	6	6.81	921	4	3.45	0.506608	3.44637e-06	2.76765	1.7866	6.80573e-06
Unmatched	GTGTACCGCAACATCAGCAT	20	1110	5	5.67	921	4	3.45	0.608466	3.44637e-06	2.50335	1.7866	5.67144e-06
Unmatched	ACTTTCGAAGCAGACCCTCT	20	1110	5	5.67	921	4	3.45	0.608466	3.44637e-06	2.50335	1.7866	5.67144e-06
SFXN4	GCCAGCGTTCCTGCCTTTCA	20	1110	5	5.67	921	4	3.45	0.608466	3.44637e-06	2.50335	1.7866	5.67144e-06
Unmatched	TCCATCTAGCCTCGCTATCC	20	1253	4	4.54	921	4	3.45	0.759912	3.44637e-06	2.18269	1.7866	4.53715e-06
INMT	TGGTGACCACTGTCACGCTT	20	1253	4	4.54	921	4	3.45	0.759912	3.44637e-06	2.18269	1.7866	4.53715e-06
Unmatched	GTGAACCGCATCATCAGCAT	20	1253	4	4.54	921	4	3.45	0.759912	3.44637e-06	2.18269	1.7866	4.53715e-06
Unmatched	AAGGTCGATCGTTCTGTCGC	20	1253	4	4.54	921	4	3.45	0.759912	3.44637e-06	2.18269	1.7866	4.53715e-06
Unmatched	CAGATTCAACTGCATGCTAC	20	1253	4	4.54	921	4	3.45	0.759912	3.44637e-06	2.18269	1.7866	4.53715e-06
Unmatched	CCGATGTTGTGACACCACTC	20	1253	4	4.54	921	4	3.45	0.759912	3.44637e-06	2.18269	1.7866	4.53715e-06
Unmatched	CTGTGCCTGCATCGCAGTCC	20	1253	4	4.54	921	4	3.45	0.759912	3.44637e-06	2.18269	1.7866	4.53715e-06
Unmatched	GTGTACCGCATCAACAGCAT	20	1253	4	4.54	921	4	3.45	0.759912	3.44637e-06	2.18269	1.7866	4.53715e-06
Unmatched	CAGATGACGCCTACACCCC	19	1443	3	3.4	921	4	3.45	1.01471	3.44637e-06	1.76553	1.7866	3.40287e-06
Unmatched	GCCCTATCGTTCTCGGATAT	20	1443	3	3.4	921	4	3.45	1.01471	3.44637e-06	1.76553	1.7866	3.40287e-06
C15orf65 FLJ27352	CGAAAATGACAGACCGCAAC	20	1443	3	3.4	921	4	3.45	1.01471	3.44637e-06	1.76553	1.7866	3.40287e-06
Unmatched	ACCCAGAACAATGTAACCTG	20	1443	3	3.4	921	4	3.45	1.01471	3.44637e-06	1.76553	1.7866	3.40287e-06
Unmatched	TTACAACTTGCCATTGATGTA	21	1443	3	3.4	921	4	3.45	1.01471	3.44637e-06	1.76553	1.7866	3.40287e-06
Unmatched	ATTGATGAGTGCCCTAATCC	20	1881	2	2.27	921	4	3.45	1.51982	3.44637e-06	1.18269	1.7866	2.26858e-06
Unmatched	GTGTACCGCATCATCAGCCT	20	1881	2	2.27	921	4	3.45	1.51982	3.44637e-06	1.18269	1.7866	2.26858e-06
Unmatched	TCTGTGCTACGTCGACTGCG	20	1881	2	2.27	921	4	3.45	1.51982	3.44637e-06	1.18269	1.7866	2.26858e-06
Unmatched	TGTGCCATAGCAGTGTTCCT	20	1881	2	2.27	921	4	3.45	1.51982	3.44637e-06	1.18269	1.7866	2.26858e-06
Unmatched	GACGTACATACCTGGACCAC	20	1881	2	2.27	921	4	3.45	1.51982	3.44637e-06	1.18269	1.7866	2.26858e-06
Unmatched	ATGAATACAGATTTAGCTGC	20	1881	2	2.27	921	4	3.45	1.51982	3.44637e-06	1.18269	1.7866	2.26858e-06
HBEGF	TCTTGAACTAGCTGCCACCC	20	1881	2	2.27	921	4	3.45	1.51982	3.44637e-06	1.18269	1.7866	2.26858e-06
Unmatched	CTGATGTTGTGATACCACTC	20	1881	2	2.27	921	4	3.45	1.51982	3.44637e-06	1.18269	1.7866	2.26858e-06
Unmatched	GACGTACATCCCTGTACCAC	20	1881	2	2.27	921	4	3.45	1.51982	3.44637e-06	1.18269	1.7866	2.26858e-06
FOLR1	CCCCCATCCAGTGTCGACCC	20	1881	2	2.27	921	4	3.45	1.51982	3.44637e-06	1.18269	1.7866	2.26858e-06
Unmatched	CCGTGCCCGCATCGCAGTCC	20	1881	2	2.27	921	4	3.45	1.51982	3.44637e-06	1.18269	1.7866	2.26858e-06
Unmatched	CACTTCCCAGCTAGCACAGT	20	1881	2	2.27	921	4	3.45	1.51982	3.44637e-06	1.18269	1.7866	2.26858e-06
Unmatched	GACTCCCTCCTGCCAATCGT	20	1881	2	2.27	921	4	3.45	1.51982	3.44637e-06	1.18269	1.7866	2.26858e-06
Unmatched	ACAGCCTTCTAGCTTTCCTT	20	1881	2	2.27	921	4	3.45	1.51982	3.44637e-06	1.18269	1.7866	2.26858e-06
Unmatched	GGCTGTGATGTGGGTACCG	19	3207	1	1.13	921	4	3.45	3.0531	3.44637e-06	0.176323	1.7866	1.13429e-06
Unmatched	GCGGCGCTGTCGAGTACCGC	20	3207	1	1.13	921	4	3.45	3.0531	3.44637e-06	0.176323	1.7866	1.13429e-06
Unmatched	GTCCCTGTGACCATCCTTAA	20	3207	1	1.13	921	4	3.45	3.0531	3.44637e-06	0.176323	1.7866	1.13429e-06
Unmatched	CACCGTGTTCTACAGAGCCG	20	3207	1	1.13	921	4	3.45	3.0531	3.44637e-06	0.176323	1.7866	1.13429e-06
Unmatched	ATGAACACGGATTTAGCTGC	20	3207	1	1.13	921	4	3.45	3.0531	3.44637e-06	0.176323	1.7866	1.13429e-06
Unmatched	ACAGCCTCCTAGCTTCCCTT	20	3207	1	1.13	921	4	3.45	3.0531	3.44637e-06	0.176323	1.7866	1.13429e-06
Unmatched	CTGTGCCCGCATCGCAGTCT	20	3207	1	1.13	921	4	3.45	3.0531	3.44637e-06	0.176323	1.7866	1.13429e-06
Unmatched	GCCCCATCGTTCTCAGATAT	20	3207	1	1.13	921	4	3.45	3.0531	3.44637e-06	0.176323	1.7866	1.13429e-06
Unmatched	CTCCCTTAGCGGGCGACATC	20	3207	1	1.13	921	4	3.45	3.0531	3.44637e-06	0.176323	1.7866	1.13429e-06
Unmatched	TCATGCGTGGCTCGTCTTCT	20	3207	1	1.13	921	4	3.45	3.0531	3.44637e-06	0.176323	1.7866	1.13429e-06
Unmatched	CTCCCTCAGCGGGCGACGTC	20	3207	1	1.13	921	4	3.45	3.0531	3.44637e-06	0.176323	1.7866	1.13429e-06
Unmatched	GACGCAGACCTTCGGCATTA	20	3207	1	1.13	921	4	3.45	3.0531	3.44637e-06	0.176323	1.7866	1.13429e-06
Unmatched	TCATACGTGGTTCGTCTTCT	20	3207	1	1.13	921	4	3.45	3.0531	3.44637e-06	0.176323	1.7866	1.13429e-06
ARMC12	CCAGGCCTCTGCTTGTACTA	20	3207	1	1.13	921	4	3.45	3.0531	3.44637e-06	0.176323	1.7866	1.13429e-06
Unmatched	TTGCTCTGATGAGATAGCCA	20	3207	1	1.13	921	4	3.45	3.0531	3.44637e-06	0.176323	1.7866	1.13429e-06
Unmatched	ATTCTGCCACCCCATGTAAC	20	3207	1	1.13	921	4	3.45	3.0531	3.44637e-06	0.176323	1.7866	1.13429e-06
Unmatched	GCCGGGCTGTCGAGTACCGC	20	3207	1	1.13	921	4	3.45	3.0531	3.44637e-06	0.176323	1.7866	1.13429e-06
Unmatched	GACGTACATACCTACACCCC	20	3207	1	1.13	921	4	3.45	3.0531	3.44637e-06	0.176323	1.7866	1.13429e-06
Unmatched	GGCTGTCTCGATTCCGCCCT	20	3207	1	1.13	921	4	3.45	3.0531	3.44637e-06	0.176323	1.7866	1.13429e-06
Unmatched	AGTACCTGAAGCCCATCGAT	20	3207	1	1.13	921	4	3.45	3.0531	3.44637e-06	0.176323	1.7866	1.13429e-06
Unmatched	TGCGCCATAGCAGTGTTTCT	20	3207	1	1.13	921	4	3.45	3.0531	3.44637e-06	0.176323	1.7866	1.13429e-06
Unmatched	TCTAAGAGAACTACTGCTATG	21	3207	1	1.13	921	4	3.45	3.0531	3.44637e-06	0.176323	1.7866	1.13429e-06
Unmatched	GAGTGTACTCATTCATGTGCA	21	3207	1	1.13	921	4	3.45	3.0531	3.44637e-06	0.176323	1.7866	1.13429e-06
Unmatched	GCGGCTGTCGAGTACCGC	18				921	4	3.45		3.44637e-06	#NUM!	1.7866	0
Unmatched	AAGAGGAGGTGGCCGCCCC	19				921	4	3.45		3.44637e-06	#NUM!	1.7866	0
Unmatched	CCCGCCGCATAGAGTCGAAA	20				921	4	3.45		3.44637e-06	#NUM!	1.7866	0
Unmatched	ACAGCCTCCTGGCTTTCCTT	20				921	4	3.45		3.44637e-06	#NUM!	1.7866	0
Unmatched	CTTCGACGAACCCCTGGAGG	20				921	4	3.45		3.44637e-06	#NUM!	1.7866	0
Unmatched	TACCACCAAGCGAGAACCGC	20				921	4	3.45		3.44637e-06	#NUM!	1.7866	0
Unmatched	CAGACAATGGTGCAACTCTT	20				921	4	3.45		3.44637e-06	#NUM!	1.7866	0
Unmatched	ATTCTGCCGTCCCATGTAAC	20				921	4	3.45		3.44637e-06	#NUM!	1.7866	0
Unmatched	CTAGCTTCTCTTGCACACCC	20				921	4	3.45		3.44637e-06	#NUM!	1.7866	0
Unmatched	GGCTGTCTCGATTCCACCCC	20				921	4	3.45		3.44637e-06	#NUM!	1.7866	0
Unmatched	AAGAGGAAGTGGCCGCCCCG	20				921	4	3.45		3.44637e-06	#NUM!	1.7866	0
Unmatched	TACCACCAGGCGAGAATCGC	20				921	4	3.45		3.44637e-06	#NUM!	1.7866	0
Unmatched	GGCTGTCTCGATTCCGCTCC	20				921	4	3.45		3.44637e-06	#NUM!	1.7866	0
Unmatched	GTTGTCCGCGTACGCGCCTC	20				921	4	3.45		3.44637e-06	#NUM!	1.7866	0
Unmatched	GTCGTCCGCGTGCGCGCCTC	20				921	4	3.45		3.44637e-06	#NUM!	1.7866	0
Unmatched	GTCCCAGTGACCATCCTTGA	20				921	4	3.45		3.44637e-06	#NUM!	1.7866	0
Unmatched	ATTGATGAGCGCCCTAATTC	20				921	4	3.45		3.44637e-06	#NUM!	1.7866	0
Unmatched	ATGAATATGGATTTAGCTGC	20				921	4	3.45		3.44637e-06	#NUM!	1.7866	0
Unmatched	AAGAGGAGGTGGCCGCCACG	20				921	4	3.45		3.44637e-06	#NUM!	1.7866	0
Unmatched	CTGGCTTCTCTTACACACCC	20				921	4	3.45		3.44637e-06	#NUM!	1.7866	0
Unmatched	CTTCGAAGTACCCCTGGAGG	20				921	4	3.45		3.44637e-06	#NUM!	1.7866	0
Unmatched	AAGAGGAGGTGGACGCCCCG	20				921	4	3.45		3.44637e-06	#NUM!	1.7866	0
Unmatched	GGCTGTGATGTGGGTTACCT	20				921	4	3.45		3.44637e-06	#NUM!	1.7866	0
Unmatched	GCGGGGCTGTCGACTACCGC	20				921	4	3.45		3.44637e-06	#NUM!	1.7866	0
Unmatched	GTCATCCGCGTACGCGCCTC	20				921	4	3.45		3.44637e-06	#NUM!	1.7866	0
Unmatched	TGCCATAGAGGTTCACCTTG	20				921	4	3.45		3.44637e-06	#NUM!	1.7866	0
Unmatched	CTTCGACGTACCCCAGGAGG	20				921	4	3.45		3.44637e-06	#NUM!	1.7866	0
Unmatched	TACCACCAAGTGAGAATCGC	20				921	4	3.45		3.44637e-06	#NUM!	1.7866	0
Unmatched	TCCTCGATGGCCGCCACCCC	20				921	4	3.45		3.44637e-06	#NUM!	1.7866	0
Unmatched	AAGAAGAGGTGGCCGCCCCG	20				921	4	3.45		3.44637e-06	#NUM!	1.7866	0
Unmatched	AGTCATACTGGACTCAATCG	20				921	4	3.45		3.44637e-06	#NUM!	1.7866	0
Unmatched	GTGTACCGCATCAGCAGCAT	20				921	4	3.45		3.44637e-06	#NUM!	1.7866	0
Unmatched	GGCTGTGATGTCGGTTACCG	20				921	4	3.45		3.44637e-06	#NUM!	1.7866	0
Unmatched	AGGATTGAAGCTGACGCTCT	20				921	4	3.45		3.44637e-06	#NUM!	1.7866	0
Unmatched	GACTCCCTCTTGCCAATCGC	20				921	4	3.45		3.44637e-06	#NUM!	1.7866	0
Unmatched	ATGAATACGGATTTAACTGC	20				921	4	3.45		3.44637e-06	#NUM!	1.7866	0
Unmatched	CAGATTCGACTGCAGGCTAC	20				921	4	3.45		3.44637e-06	#NUM!	1.7866	0
Unmatched	CCTTGCTTATTCGCCATCAG	20				921	4	3.45		3.44637e-06	#NUM!	1.7866	0
Unmatched	AGTCACACTGGACTCAATTG	20				921	4	3.45		3.44637e-06	#NUM!	1.7866	0
Unmatched	TCACACGTGGCTCGTCTTCT	20				921	4	3.45		3.44637e-06	#NUM!	1.7866	0
Unmatched	CCCCGCTTACCTGAGCTATC	20				921	4	3.45		3.44637e-06	#NUM!	1.7866	0
Unmatched	CAGGTACTACCGGCCGGACC	20				921	4	3.45		3.44637e-06	#NUM!	1.7866	0
Unmatched	AGGATTGAAGCTGACGTTCC	20				921	4	3.45		3.44637e-06	#NUM!	1.7866	0
Unmatched	TGATTGCAGAGGATGCCGTC	20				921	4	3.45		3.44637e-06	#NUM!	1.7866	0
Unmatched	CAGATAATGGTGCAGCTCTT	20				921	4	3.45		3.44637e-06	#NUM!	1.7866	0
Unmatched	TACCACCAAGCGGGAATCGC	20				921	4	3.45		3.44637e-06	#NUM!	1.7866	0
Unmatched	TGCCATAGAGGTTCACCGGG	20				921	4	3.45		3.44637e-06	#NUM!	1.7866	0
Unmatched	CCGACGACGCCTACACCCCC	20				921	4	3.45		3.44637e-06	#NUM!	1.7866	0
Unmatched	CTGGCTTCTCTTGCACGCCC	20				921	4	3.45		3.44637e-06	#NUM!	1.7866	0
Unmatched	ACCTCTCGTCCATCGCTCTC	20				921	4	3.45		3.44637e-06	#NUM!	1.7866	0
Unmatched	TCTGAGAGAACTACTGCTAAG	21				921	4	3.45		3.44637e-06	#NUM!	1.7866	0
Unmatched	TCTGAGAGAACTACTGCTATA	21				921	4	3.45		3.44637e-06	#NUM!	1.7866	0
YLPM1	GGCTGACCATCTACCACCTC	20	28	3278	3718.2	1048	3	2.58	0.000693884	2.58478e-06	11.8604	1.36737	0.0037182
B3GNT6	AGTGCGCCGCCTCTTTCTAT	20	30	3132	3552.59	1048	3	2.58	0.000726231	2.58478e-06	11.7947	1.36737	0.00355259
EFNA4	GCCTCCGCCACGTAGTCTAC	20	31	3042	3450.51	1048	3	2.58	0.000747716	2.58478e-06	11.7526	1.36737	0.00345051
ARSI	ATTCGGCCAGGCGAGCCAGC	20	74	1699	1927.16	1048	3	2.58	0.00133876	2.58478e-06	10.9123	1.36737	0.00192716
SFXN4	CTCACCGTGGGTGCCATGAA	20	76	1685	1911.28	1048	3	2.58	0.00134988	2.58478e-06	10.9003	1.36737	0.00191128
FADD	TGCGCTTGCCCACGCGCCCG	20	94	1482	1681.02	1048	3	2.58	0.00153478	2.58478e-06	10.7151	1.36737	0.00168102
LRTM2	CGTCGTCTGCATCATGATGG	20	97	1431	1623.17	1048	3	2.58	0.00158948	2.58478e-06	10.6646	1.36737	0.00162317
SIRPG	GTGAAACTCACTGTATGCTC	20	107	1295	1468.9	1048	3	2.58	0.00175642	2.58478e-06	10.5205	1.36737	0.0014689
SYTL1	TCTTCCTGCGCATAGACGCT	20	110	1284	1456.43	1048	3	2.58	0.00177145	2.58478e-06	10.5082	1.36737	0.00145643
Unmatched	GCATCGTGAACCTGCGTCCG	20	115	1246	1413.32	1048	3	2.58	0.00182549	2.58478e-06	10.4649	1.36737	0.00141332
HOXA13	CCGCTCAGAGAGATTCGTCG	20	125	1174	1331.65	1048	3	2.58	0.00193745	2.58478e-06	10.379	1.36737	0.00133165
PYCARD	CGAGGGTCACAAACGTTGAG	20	126	1173	1330.52	1048	3	2.58	0.00193909	2.58478e-06	10.3778	1.36737	0.00133052
CLEC4C	CTGTTGATACTCTCGTAACT	20	128	1151	1305.57	1048	3	2.58	0.00197615	2.58478e-06	10.3505	1.36737	0.00130557
STARD7	GCTCACCTCGGTACTGGTAA	20	134	1100	1247.72	1048	3	2.58	0.00206777	2.58478e-06	10.2851	1.36737	0.00124772
HTR6	CCCGTACAGCGCGTTCAGCA	20	144	1039	1178.53	1048	3	2.58	0.00218917	2.58478e-06	10.2028	1.36737	0.00117853
Unmatched	CAAGAGGGCCATGTCCGACT	20	147	1014	1150.17	1048	3	2.58	0.00224315	2.58478e-06	10.1676	1.36737	0.00115017
MSL2	CTAGTGCTCAACTACGACCC	20	151	990	1122.95	1048	3	2.58	0.00229752	2.58478e-06	10.1331	1.36737	0.00112295
Unmatched	CTGATACAAAAGCGAGATAT	20	152	982	1113.87	1048	3	2.58	0.00231625	2.58478e-06	10.1214	1.36737	0.00111387
Unmatched	GCGCCTCGCGTCGTCCTGC	19	171	885	1003.85	1048	3	2.58	0.00257011	2.58478e-06	9.97133	1.36737	0.00100385
NEIL2	CCTCCCGACGCGAGGCACTC	20	172	880	998.17	1048	3	2.58	0.00258473	2.58478e-06	9.96314	1.36737	0.000998174
LOC728392	GCTCAGAGTGCGCCCAATCT	20	178	868	984.56	1048	3	2.58	0.00262046	2.58478e-06	9.94334	1.36737	0.000984562
Unmatched	ACCGCACGAAGCATGATAGTG	21	185	845	958.47	1048	3	2.58	0.00269179	2.58478e-06	9.90459	1.36737	0.000958474
C4orf22	TCTGTCACGAATAAAGATCA	20	187	838	950.53	1048	3	2.58	0.00271428	2.58478e-06	9.89259	1.36737	0.000950534
CDK2	TGTTCGTACTTACACCCATG	20	189	832	943.73	1048	3	2.58	0.00273383	2.58478e-06	9.88223	1.36737	0.000943728
DCAF7	TTGATACGACATGCACCATC	20	230	728	825.76	1048	3	2.58	0.00312439	2.58478e-06	9.68958	1.36737	0.000825762
LRRC29	CTGTGTCCAGTCCCGCTTCG	20	234	723	820.09	1048	3	2.58	0.003146	2.58478e-06	9.67964	1.36737	0.000820091
TMC2	ACAGCACGAGGCGGAGTGAA	20	268	653	740.69	1048	3	2.58	0.00348324	2.58478e-06	9.53273	1.36737	0.00074069
C19orf60	TAGCGCGCGAAGTCGTAGTC	20	269	651	738.42	1048	3	2.58	0.00349395	2.58478e-06	9.5283	1.36737	0.000738422
TRAF7	GCCCGCTACAACCGCTTCTC	20	283	625	708.93	1048	3	2.58	0.00363929	2.58478e-06	9.4695	1.36737	0.00070893
KATNBL1	TGAATGTAGCTTTAACTTTC	20	294	611	693.05	1048	3	2.58	0.00372268	2.58478e-06	9.43682	1.36737	0.00069305
THAP10	CGCCATGCCGGCCCGTTGTG	20	306	592	671.5	1048	3	2.58	0.00384214	2.58478e-06	9.39124	1.36737	0.000671499
Unmatched	CAAGAGGCAAACGAGAAGA	19	316	574	651.08	1048	3	2.58	0.00396265	2.58478e-06	9.34669	1.36737	0.000651082
Unmatched	ACTTGAGAACGTCTTGTTG	19	319	570	646.54	1048	3	2.58	0.00399047	2.58478e-06	9.3366	1.36737	0.000646544
Unmatched	TTTGGCCGAATCTTCATGA	19	339	533	604.58	1048	3	2.58	0.00426743	2.58478e-06	9.23979	1.36737	0.000604576
SLC15A4	CTAACGACAGGATCGCTCCC	20	374	465	527.44	1048	3	2.58	0.00489155	2.58478e-06	9.04286	1.36737	0.000527444
UGT2B7	CAGGGCTGATGCAATTACGT	20	393	431	488.88	1048	3	2.58	0.00527737	2.58478e-06	8.93334	1.36737	0.000488878
CTHRC1	CCAGGGCTCCCGTCTCGACC	20	402	418	474.13	1048	3	2.58	0.00544155	2.58478e-06	8.88914	1.36737	0.000474133
Unmatched	CCGCCCCGCTCACCGCCTTGG	21	421	393	445.78	1048	3	2.58	0.00578761	2.58478e-06	8.80019	1.36737	0.000445775
hsa-mir-188	TGAAAACCCCTCCCACATGC	20	433	380	431.03	1048	3	2.58	0.00598566	2.58478e-06	8.75164	1.36737	0.00043103
Unmatched	GTGTACCGCACACGCTCTGTC	21	464	333	377.72	1048	3	2.58	0.00683046	2.58478e-06	8.56117	1.36737	0.000377718
OR1C1	GAGTGTCGCTCTCAGGCATA	20	487	298	338.02	1048	3	2.58	0.00763268	2.58478e-06	8.40096	1.36737	0.000338018
Unmatched	ACTCTCGCACACGCTCTGTC	20	740	45	51.04	1048	3	2.58	0.0505486	2.58478e-06	5.67356	1.36737	5.1043e-05
Unmatched	ACTCCTGCACACGCTCTGTC	20	773	33	37.43	1048	3	2.58	0.0689287	2.58478e-06	5.22612	1.36737	3.74315e-05
Unmatched	ATTCCCGCACACGCTCTGTC	20	776	32	36.3	1048	3	2.58	0.0710744	2.58478e-06	5.1819	1.36737	3.62972e-05
XYLT1	ACTTACTGCCGCCACAAGTT	20	799	24	27.22	1048	3	2.58	0.0947832	2.58478e-06	4.7666	1.36737	2.72229e-05
Unmatched	CACGTACATACCTGTACCAC	20	870	12	13.61	1048	3	2.58	0.189566	2.58478e-06	3.7666	1.36737	1.36115e-05
Unmatched	GACGTACATACCTGTACCAA	20	895	11	12.48	1048	3	2.58	0.206731	2.58478e-06	3.64155	1.36737	1.24772e-05
Unmatched	CTGATGTTGTGGCACCACTC	20	914	10	11.34	1048	3	2.58	0.227513	2.58478e-06	3.50335	1.36737	1.13429e-05
Unmatched	CATCTACGAGGACACACGTG	20	930	9	10.21	1048	3	2.58	0.252693	2.58478e-06	3.35191	1.36737	1.02086e-05
Unmatched	GACCTACATACCTGTACCAC	20	960	8	9.07	1048	3	2.58	0.284454	2.58478e-06	3.1811	1.36737	9.07431e-06
Unmatched	GTGTACCGCATCATCAGCAA	20	960	8	9.07	1048	3	2.58	0.284454	2.58478e-06	3.1811	1.36737	9.07431e-06
Unmatched	ACTGATGAGCGCCCTAATCC	20	987	7	7.94	1048	3	2.58	0.324937	2.58478e-06	2.98914	1.36737	7.94002e-06
Unmatched	ATTGATGGGCGCCCTAATCC	20	1039	6	6.81	1048	3	2.58	0.378855	2.58478e-06	2.76765	1.36737	6.80573e-06
Unmatched	ACTCACGCACACGCTCTGTC	20	1039	6	6.81	1048	3	2.58	0.378855	2.58478e-06	2.76765	1.36737	6.80573e-06
Unmatched	TCCATCCAGCCTCGCTATTC	20	1039	6	6.81	1048	3	2.58	0.378855	2.58478e-06	2.76765	1.36737	6.80573e-06
Unmatched	TCCATCCAGCCTTGCTATCC	20	1110	5	5.67	1048	3	2.58	0.455026	2.58478e-06	2.50335	1.36737	5.67144e-06
KRTAP4-5	AGAGCTGACAGAGCCACAAC	20	1110	5	5.67	1048	3	2.58	0.455026	2.58478e-06	2.50335	1.36737	5.67144e-06
Unmatched	GGAGCCAAACGATACTCCGC	20	1110	5	5.67	1048	3	2.58	0.455026	2.58478e-06	2.50335	1.36737	5.67144e-06
Unmatched	CATCTACGAGAACACATGTG	20	1110	5	5.67	1048	3	2.58	0.455026	2.58478e-06	2.50335	1.36737	5.67144e-06
RNF122	GCAGACCTGCGCAGTCTGTC	20	1110	5	5.67	1048	3	2.58	0.455026	2.58478e-06	2.50335	1.36737	5.67144e-06
RIMBP3C	TCAGGGGCTCATCATCCCCC	20	1110	5	5.67	1048	3	2.58	0.455026	2.58478e-06	2.50335	1.36737	5.67144e-06
LATS2	TCCAAACTACATCGCACCCG	20	1253	4	4.54	1048	3	2.58	0.568282	2.58478e-06	2.18269	1.36737	4.53715e-06
Unmatched	GTGTAACGCATCATCAGCAT	20	1253	4	4.54	1048	3	2.58	0.568282	2.58478e-06	2.18269	1.36737	4.53715e-06
Unmatched	TCTGAGAGAACCACTGCTATG	21	1253	4	4.54	1048	3	2.58	0.568282	2.58478e-06	2.18269	1.36737	4.53715e-06
Unmatched	CGTCTACGAGAACACACGTG	20	1443	3	3.4	1048	3	2.58	0.758824	2.58478e-06	1.76553	1.36737	3.40287e-06
Unmatched	CCTTACTTATTCACCATCAG	20	1443	3	3.4	1048	3	2.58	0.758824	2.58478e-06	1.76553	1.36737	3.40287e-06
Unmatched	ATCCAGAACAACGTAACCTG	20	1443	3	3.4	1048	3	2.58	0.758824	2.58478e-06	1.76553	1.36737	3.40287e-06
Unmatched	TCTGAGAGAACTACAGCTATG	21	1443	3	3.4	1048	3	2.58	0.758824	2.58478e-06	1.76553	1.36737	3.40287e-06
Unmatched	CTTCGACGTACCCCTTGAGG	20	1881	2	2.27	1048	3	2.58	1.13656	2.58478e-06	1.18269	1.36737	2.26858e-06
Unmatched	GTGTACCGCATCATCACCAT	20	1881	2	2.27	1048	3	2.58	1.13656	2.58478e-06	1.18269	1.36737	2.26858e-06
Unmatched	CTTGGAGCGGTACCACTCCT	20	1881	2	2.27	1048	3	2.58	1.13656	2.58478e-06	1.18269	1.36737	2.26858e-06
Unmatched	CTGATTCGACTGCATGCTAC	20	1881	2	2.27	1048	3	2.58	1.13656	2.58478e-06	1.18269	1.36737	2.26858e-06
Unmatched	TTACAGTCCCGAAAGAGTCT	20	1881	2	2.27	1048	3	2.58	1.13656	2.58478e-06	1.18269	1.36737	2.26858e-06
Unmatched	CGTAGCGCCTCCGGCATTTC	20	1881	2	2.27	1048	3	2.58	1.13656	2.58478e-06	1.18269	1.36737	2.26858e-06
hsa-mir-4431	TTGCGACTCTGAAAACTAGA	20	1881	2	2.27	1048	3	2.58	1.13656	2.58478e-06	1.18269	1.36737	2.26858e-06
Unmatched	CTGATGCTGTGACACCACTC	20	1881	2	2.27	1048	3	2.58	1.13656	2.58478e-06	1.18269	1.36737	2.26858e-06
Unmatched	GACGTAGATACCTGTACCAC	20	1881	2	2.27	1048	3	2.58	1.13656	2.58478e-06	1.18269	1.36737	2.26858e-06
Unmatched	CAAATTCGACTGCATGCTAC	20	1881	2	2.27	1048	3	2.58	1.13656	2.58478e-06	1.18269	1.36737	2.26858e-06
Unmatched	GTTTACCGCATCATCAGCAT	20	1881	2	2.27	1048	3	2.58	1.13656	2.58478e-06	1.18269	1.36737	2.26858e-06
Unmatched	CTTGGAGCGGCACCACTCTT	20	1881	2	2.27	1048	3	2.58	1.13656	2.58478e-06	1.18269	1.36737	2.26858e-06
Unmatched	TCCATCCAGCCTCACTATCC	20	1881	2	2.27	1048	3	2.58	1.13656	2.58478e-06	1.18269	1.36737	2.26858e-06
Unmatched	CCGACGACGTTTACACCCC	19	3207	1	1.13	1048	3	2.58	2.28319	2.58478e-06	0.176323	1.36737	1.13429e-06
Unmatched	TCCATCCAGCTTCGCTATCC	20	3207	1	1.13	1048	3	2.58	2.28319	2.58478e-06	0.176323	1.36737	1.13429e-06
Unmatched	CCTTACTCATTCGCCATCAG	20	3207	1	1.13	1048	3	2.58	2.28319	2.58478e-06	0.176323	1.36737	1.13429e-06
SLC39A11	ATCACTATACACAACGTTCC	20	3207	1	1.13	1048	3	2.58	2.28319	2.58478e-06	0.176323	1.36737	1.13429e-06
Unmatched	GCCCTATCGTCCTCAGATAT	20	3207	1	1.13	1048	3	2.58	2.28319	2.58478e-06	0.176323	1.36737	1.13429e-06
Unmatched	ACCTCTCGTCCAACGTTCTC	20	3207	1	1.13	1048	3	2.58	2.28319	2.58478e-06	0.176323	1.36737	1.13429e-06
Unmatched	TGATGAGTCCACCCCGCTGT	20	3207	1	1.13	1048	3	2.58	2.28319	2.58478e-06	0.176323	1.36737	1.13429e-06
Unmatched	CACCGTGTTCTATCGAGCCG	20	3207	1	1.13	1048	3	2.58	2.28319	2.58478e-06	0.176323	1.36737	1.13429e-06
Unmatched	GCCCTATCGCTCTCAGATAT	20	3207	1	1.13	1048	3	2.58	2.28319	2.58478e-06	0.176323	1.36737	1.13429e-06
Unmatched	TCATACGTGGCTCATCTTCT	20	3207	1	1.13	1048	3	2.58	2.28319	2.58478e-06	0.176323	1.36737	1.13429e-06
Unmatched	GCAGCCAGTGAATAGTCAGC	20	3207	1	1.13	1048	3	2.58	2.28319	2.58478e-06	0.176323	1.36737	1.13429e-06
Unmatched	AGTCACACTGAACTCAATCG	20	3207	1	1.13	1048	3	2.58	2.28319	2.58478e-06	0.176323	1.36737	1.13429e-06
Unmatched	GCAAACTCATACCCCTATGT	20	3207	1	1.13	1048	3	2.58	2.28319	2.58478e-06	0.176323	1.36737	1.13429e-06
Unmatched	CTTCGACGTACCCCGGGAGG	20	3207	1	1.13	1048	3	2.58	2.28319	2.58478e-06	0.176323	1.36737	1.13429e-06
Unmatched	ATTCGACGTACCCCTGGAGG	20	3207	1	1.13	1048	3	2.58	2.28319	2.58478e-06	0.176323	1.36737	1.13429e-06
Unmatched	CTTCGTCGTACCCCTGGAGG	20	3207	1	1.13	1048	3	2.58	2.28319	2.58478e-06	0.176323	1.36737	1.13429e-06
Unmatched	GGCTGTGATGTGGGTTTCCG	20	3207	1	1.13	1048	3	2.58	2.28319	2.58478e-06	0.176323	1.36737	1.13429e-06
Unmatched	AAATCCAATCGCCATCACCC	20	3207	1	1.13	1048	3	2.58	2.28319	2.58478e-06	0.176323	1.36737	1.13429e-06
Unmatched	GGCTGAGATGTGGGTTACCG	20	3207	1	1.13	1048	3	2.58	2.28319	2.58478e-06	0.176323	1.36737	1.13429e-06
Unmatched	AAGATTCGACTGCATGCTAC	20	3207	1	1.13	1048	3	2.58	2.28319	2.58478e-06	0.176323	1.36737	1.13429e-06
Unmatched	GGCTGTGATGTGGGATACCG	20	3207	1	1.13	1048	3	2.58	2.28319	2.58478e-06	0.176323	1.36737	1.13429e-06
Unmatched	CACTACGAGTATCCACTGCT	20	3207	1	1.13	1048	3	2.58	2.28319	2.58478e-06	0.176323	1.36737	1.13429e-06
Unmatched	CACTACGAGCATTCACTGCT	20	3207	1	1.13	1048	3	2.58	2.28319	2.58478e-06	0.176323	1.36737	1.13429e-06
Unmatched	CAGCTGCTCGTTGTAAGGTCT	21	3207	1	1.13	1048	3	2.58	2.28319	2.58478e-06	0.176323	1.36737	1.13429e-06
Unmatched	TATGAGAGAACTACTGCTATG	21	3207	1	1.13	1048	3	2.58	2.28319	2.58478e-06	0.176323	1.36737	1.13429e-06
Unmatched	CAGCTGCGCGTTGTAAGGACT	21	3207	1	1.13	1048	3	2.58	2.28319	2.58478e-06	0.176323	1.36737	1.13429e-06
Unmatched	CAGCTGCGAGTTGTAAGGTCT	21	3207	1	1.13	1048	3	2.58	2.28319	2.58478e-06	0.176323	1.36737	1.13429e-06
Unmatched	GCGACGCCTACACCCC	16				1048	3	2.58		2.58478e-06	#NUM!	1.36737	0
Unmatched	GACGACGCCTACACCCC	17				1048	3	2.58		2.58478e-06	#NUM!	1.36737	0
Unmatched	GTGTACCATCATCAGCAT	18				1048	3	2.58		2.58478e-06	#NUM!	1.36737	0
Unmatched	CAGACAGGATGCTGTCAT	18				1048	3	2.58		2.58478e-06	#NUM!	1.36737	0
Unmatched	CCGACGACGCTACACCCC	18				1048	3	2.58		2.58478e-06	#NUM!	1.36737	0
Unmatched	AAGAGGAGGTGGCCGCCCG	19				1048	3	2.58		2.58478e-06	#NUM!	1.36737	0
Unmatched	CTGACGGCGCCTACACCCC	19				1048	3	2.58		2.58478e-06	#NUM!	1.36737	0
Unmatched	GGGGGCTGTCGAGTACCGC	19				1048	3	2.58		2.58478e-06	#NUM!	1.36737	0
Unmatched	GGCTGTGATGTGGGTTCCG	19				1048	3	2.58		2.58478e-06	#NUM!	1.36737	0
Unmatched	GTCCCAGTGACCATCCTAA	19				1048	3	2.58		2.58478e-06	#NUM!	1.36737	0
Unmatched	CCGACGGCGCCTGCACCCC	19				1048	3	2.58		2.58478e-06	#NUM!	1.36737	0
Unmatched	CCGACGGCGCCCACACCCC	19				1048	3	2.58		2.58478e-06	#NUM!	1.36737	0
Unmatched	ACCTCTCGTCAACGCTCTC	19				1048	3	2.58		2.58478e-06	#NUM!	1.36737	0
Unmatched	TGCTTCGCCCGCAACGAATT	20				1048	3	2.58		2.58478e-06	#NUM!	1.36737	0
Unmatched	CTTCGACCTACCCCTGGAGG	20				1048	3	2.58		2.58478e-06	#NUM!	1.36737	0
Unmatched	CAGCTGCGCGTTGTAGGTCT	20				1048	3	2.58		2.58478e-06	#NUM!	1.36737	0
Unmatched	GCGGGGCTGTCGAGTACCGG	20				1048	3	2.58		2.58478e-06	#NUM!	1.36737	0
Unmatched	CTCCCTTAGCGGTCGACGTC	20				1048	3	2.58		2.58478e-06	#NUM!	1.36737	0
Unmatched	ACCTTTCGTCCAACGCTCTC	20				1048	3	2.58		2.58478e-06	#NUM!	1.36737	0
Unmatched	GGCTGTGATGGGGGTTACCG	20				1048	3	2.58		2.58478e-06	#NUM!	1.36737	0
Unmatched	CACCGTGTTCTATAGAACCG	20				1048	3	2.58		2.58478e-06	#NUM!	1.36737	0
Unmatched	CTTCGACGTCCCCCTGGAGG	20				1048	3	2.58		2.58478e-06	#NUM!	1.36737	0
Unmatched	CCGACGACGCCTACACCCCG	20				1048	3	2.58		2.58478e-06	#NUM!	1.36737	0
Unmatched	ATTGATGAGCACCCTAATCC	20				1048	3	2.58		2.58478e-06	#NUM!	1.36737	0
Unmatched	CAGACAATGGTGTAGCTCTT	20				1048	3	2.58		2.58478e-06	#NUM!	1.36737	0
Unmatched	GTCCCAGTGACCATCTTTAA	20				1048	3	2.58		2.58478e-06	#NUM!	1.36737	0
Unmatched	GGCTGTCTCGATCCCGCCCC	20				1048	3	2.58		2.58478e-06	#NUM!	1.36737	0
Unmatched	ATGAATACGGATTTAGCTCC	20				1048	3	2.58		2.58478e-06	#NUM!	1.36737	0
Unmatched	GTCGCCCGCGTACGCGCCTC	20				1048	3	2.58		2.58478e-06	#NUM!	1.36737	0
Unmatched	GTCCCAGTGTCCATCCTTAA	20				1048	3	2.58		2.58478e-06	#NUM!	1.36737	0
Unmatched	TACCGCCAAGCGAGAATCGC	20				1048	3	2.58		2.58478e-06	#NUM!	1.36737	0
CNTNAP4	GGGATATGGTAGCTCCAACT	20				1048	3	2.58		2.58478e-06	#NUM!	1.36737	0
Unmatched	ACCTCTCGTTCAACGCTCTC	20				1048	3	2.58		2.58478e-06	#NUM!	1.36737	0
Unmatched	TGCCATAGATGTTCACCGTG	20				1048	3	2.58		2.58478e-06	#NUM!	1.36737	0
Unmatched	CAGATTCGTCTGCATGCTAC	20				1048	3	2.58		2.58478e-06	#NUM!	1.36737	0
Unmatched	ACATCGATCGCATCATAGAG	20				1048	3	2.58		2.58478e-06	#NUM!	1.36737	0
Unmatched	AAGAGGAGGTGGCAGCCCCG	20				1048	3	2.58		2.58478e-06	#NUM!	1.36737	0
Unmatched	CCGACGACGCCTACACCCCA	20				1048	3	2.58		2.58478e-06	#NUM!	1.36737	0
Unmatched	GCGGGGCTGTCGAGTACGGC	20				1048	3	2.58		2.58478e-06	#NUM!	1.36737	0
FAM13B	TCTTAGCATTTACACAGATG	20				1048	3	2.58		2.58478e-06	#NUM!	1.36737	0
Unmatched	ATGAATACGAATTTAGCTGC	20				1048	3	2.58		2.58478e-06	#NUM!	1.36737	0
Unmatched	GTCGTCCACGTACGCGCCTC	20				1048	3	2.58		2.58478e-06	#NUM!	1.36737	0
Unmatched	GTGGACCGCATCATCAGCAT	20				1048	3	2.58		2.58478e-06	#NUM!	1.36737	0
Unmatched	ACCTCTCGTCCAACTCTCTC	20				1048	3	2.58		2.58478e-06	#NUM!	1.36737	0
Unmatched	GCGGGGCTGTGGAGTACCGC	20				1048	3	2.58		2.58478e-06	#NUM!	1.36737	0
Unmatched	CTGGCTTCTCTTGCACACCT	20				1048	3	2.58		2.58478e-06	#NUM!	1.36737	0
Unmatched	GCGGGGCTGTCGGGTACTGC	20				1048	3	2.58		2.58478e-06	#NUM!	1.36737	0
Unmatched	AAGTACCTGCTCCAATTCAT	20				1048	3	2.58		2.58478e-06	#NUM!	1.36737	0
Unmatched	AAATCCAATCGCCGTCATCC	20				1048	3	2.58		2.58478e-06	#NUM!	1.36737	0
Unmatched	TGCCATAGAGGTTCCCCGTG	20				1048	3	2.58		2.58478e-06	#NUM!	1.36737	0
Unmatched	CTTTACTTATTCGCCATCAG	20				1048	3	2.58		2.58478e-06	#NUM!	1.36737	0
OR52M1	TCTTCCCTGATTCACCGATT	20				1048	3	2.58		2.58478e-06	#NUM!	1.36737	0
Unmatched	GCTCTATCGTTCTCAGATAT	20				1048	3	2.58		2.58478e-06	#NUM!	1.36737	0
Unmatched	CCTTACTTATTCGCCATTAG	20				1048	3	2.58		2.58478e-06	#NUM!	1.36737	0
Unmatched	TAGATTCGACTGCATGCTAC	20				1048	3	2.58		2.58478e-06	#NUM!	1.36737	0
Unmatched	TCATACATGGCTCGTCTTCT	20				1048	3	2.58		2.58478e-06	#NUM!	1.36737	0
Unmatched	GGGGGGCTGTCGAGTACCGC	20				1048	3	2.58		2.58478e-06	#NUM!	1.36737	0
Unmatched	TTCCATAGAGGTTCACCGTG	20				1048	3	2.58		2.58478e-06	#NUM!	1.36737	0
Unmatched	CCAGAAGCTTCGAAGTCCGT	20				1048	3	2.58		2.58478e-06	#NUM!	1.36737	0
Unmatched	CTTCGACGTACACCTGGAGG	20				1048	3	2.58		2.58478e-06	#NUM!	1.36737	0
Unmatched	CAGACAATGGTGCAGCTTTT	20				1048	3	2.58		2.58478e-06	#NUM!	1.36737	0
Unmatched	CACTTCCCAGCTAGCATGGT	20				1048	3	2.58		2.58478e-06	#NUM!	1.36737	0
Unmatched	AGGACTGAAGCTGACGTTCT	20				1048	3	2.58		2.58478e-06	#NUM!	1.36737	0
Unmatched	ATAAATACGGATTTAGCTGC	20				1048	3	2.58		2.58478e-06	#NUM!	1.36737	0
Unmatched	TACCACCAAGCGAGAATTGC	20				1048	3	2.58		2.58478e-06	#NUM!	1.36737	0
Unmatched	AGTCACTCTGGACTCAATCG	20				1048	3	2.58		2.58478e-06	#NUM!	1.36737	0
Unmatched	GTACCGTACCGCGTACCCTT	20				1048	3	2.58		2.58478e-06	#NUM!	1.36737	0
Unmatched	CTCCCTTAGCGGGCAACGTC	20				1048	3	2.58		2.58478e-06	#NUM!	1.36737	0
Unmatched	ATCCCAGTGACCATCCTTAA	20				1048	3	2.58		2.58478e-06	#NUM!	1.36737	0
Unmatched	AAGAGGAGGTGACCGCCCCG	20				1048	3	2.58		2.58478e-06	#NUM!	1.36737	0
MYCL MYCL1	CTTGGGTTCGCCCAGCGGAC	20				1048	3	2.58		2.58478e-06	#NUM!	1.36737	0
Unmatched	ATAGCCTCCTAGCTTTCCTT	20				1048	3	2.58		2.58478e-06	#NUM!	1.36737	0
Unmatched	GGCTGTGATGTGGTTTACCG	20				1048	3	2.58		2.58478e-06	#NUM!	1.36737	0
Unmatched	CAGATTCGCCTGCATGCTAC	20				1048	3	2.58		2.58478e-06	#NUM!	1.36737	0
Unmatched	CACCCCGTGTTCCACCGTTT	20				1048	3	2.58		2.58478e-06	#NUM!	1.36737	0
Unmatched	TCTTACTTATTCGCCATCAG	20				1048	3	2.58		2.58478e-06	#NUM!	1.36737	0
Unmatched	GTTCTGCCGCCCCATGTAAC	20				1048	3	2.58		2.58478e-06	#NUM!	1.36737	0
Unmatched	AGAGCCAAACGATACTCTGC	20				1048	3	2.58		2.58478e-06	#NUM!	1.36737	0
Unmatched	CCGCTGCTACTGCAATGCAT	20				1048	3	2.58		2.58478e-06	#NUM!	1.36737	0
Unmatched	TGGCATAGAGGTTCACCGTG	20				1048	3	2.58		2.58478e-06	#NUM!	1.36737	0
Unmatched	GTAAACATACAAAGTGCTCC	20				1048	3	2.58		2.58478e-06	#NUM!	1.36737	0
Unmatched	CAGATTCGACTGCTTGCTAC	20				1048	3	2.58		2.58478e-06	#NUM!	1.36737	0
Unmatched	CCCGCCGCTTAGAGTCGAGA	20				1048	3	2.58		2.58478e-06	#NUM!	1.36737	0
Unmatched	GACTCCCTCTTGTCAATCGT	20				1048	3	2.58		2.58478e-06	#NUM!	1.36737	0
Unmatched	ATTCTGCCGCCCCATGTGAC	20				1048	3	2.58		2.58478e-06	#NUM!	1.36737	0
Unmatched	TGCCACCAAGCGAGAATCGC	20				1048	3	2.58		2.58478e-06	#NUM!	1.36737	0
Unmatched	GTCGTCCGCGTATGCGCCTC	20				1048	3	2.58		2.58478e-06	#NUM!	1.36737	0
Unmatched	GTCCCAGTGACCATTCTTAA	20				1048	3	2.58		2.58478e-06	#NUM!	1.36737	0
Unmatched	GTGAATACGGATTTAGCTGC	20				1048	3	2.58		2.58478e-06	#NUM!	1.36737	0
Unmatched	TCTGAGAGAACTACTGCAATG	21				1048	3	2.58		2.58478e-06	#NUM!	1.36737	0
Unmatched	CAGCTTCGCGTTGTAAGGTCT	21				1048	3	2.58		2.58478e-06	#NUM!	1.36737	0
Unmatched	TCTGAGAGCACTACTGCTATG	21				1048	3	2.58		2.58478e-06	#NUM!	1.36737	0
Unmatched	TCTGAGAGTACTACTGCTATG	21				1048	3	2.58		2.58478e-06	#NUM!	1.36737	0
Unmatched	GGGTGTACTCATTCATGCGCA	21				1048	3	2.58		2.58478e-06	#NUM!	1.36737	0
SLC38A2	CAGGATCTACATCTGCATAA	20	71	1806	2048.52	1250	2	1.72	0.000839631	1.72319e-06	11.0004	0.782409	0.00204852
CAMK2N2	CGGCGCGTCTACACTCCGGA	20	79	1653	1874.98	1250	2	1.72	0.000917343	1.72319e-06	10.8727	0.782409	0.00187498
Unmatched	GCACCACTCACCGAGTCCG	19	85	1591	1804.65	1250	2	1.72	0.000953093	1.72319e-06	10.8175	0.782409	0.00180465
IFNGR1	CCGAAACTACCTGTTACATT	20	88	1560	1769.49	1250	2	1.72	0.000972031	1.72319e-06	10.7891	0.782409	0.00176949
C1orf151-NBL1 NBL1	TCGCACCAGGCACTCTTATC	20	99	1400	1588	1250	2	1.72	0.00108312	1.72319e-06	10.633	0.782409	0.001588
Unmatched	ACACTCCATCGAGCCAGAG	19	100	1363	1546.04	1250	2	1.72	0.00111252	1.72319e-06	10.5944	0.782409	0.00154604
RASIP1	CGTGTCGGAGCTTAGCCTTC	20	116	1240	1406.52	1250	2	1.72	0.00122288	1.72319e-06	10.4579	0.782409	0.00140652
Unmatched	TGTGCAGACCCGCGTGCTGC	20	121	1194	1354.34	1250	2	1.72	0.00126999	1.72319e-06	10.4034	0.782409	0.00135434
ZSCAN23	AGATCTTTCGTAGACGCTTC	20	121	1194	1354.34	1250	2	1.72	0.00126999	1.72319e-06	10.4034	0.782409	0.00135434
BIVM BIVM-ERCC5	GATAACATCACCATCGTCTG	20	127	1169	1325.98	1250	2	1.72	0.00129715	1.72319e-06	10.3728	0.782409	0.00132598
KLHL32	TACCTGAGGCAGCGTTCAGA	20	131	1123	1273.81	1250	2	1.72	0.00135028	1.72319e-06	10.3149	0.782409	0.00127381
LDLRAP1	GGCCATGGACGCGCTCAAGT	20	137	1072	1215.96	1250	2	1.72	0.00141452	1.72319e-06	10.2479	0.782409	0.00121596
PSMA3	TCAAGTTGAATATGCTATGA	20	139	1056	1197.81	1250	2	1.72	0.00143595	1.72319e-06	10.2262	0.782409	0.00119781
Unmatched	GTGACCACGATCGTGCGCTTG	21	145	1028	1166.05	1250	2	1.72	0.00147507	1.72319e-06	10.1874	0.782409	0.00116605
Unmatched	GTCGATGTCGCTTCAACGT	19	148	1005	1139.96	1250	2	1.72	0.00150882	1.72319e-06	10.1548	0.782409	0.00113996
ZNF343	GTTGCCTTATCCTTCAGCAC	20	148	1005	1139.96	1250	2	1.72	0.00150882	1.72319e-06	10.1548	0.782409	0.00113996
DHH	AGTGCGCCTACGAGTGACTG	20	153	975	1105.93	1250	2	1.72	0.00155525	1.72319e-06	10.111	0.782409	0.00110593
PARP6	ATATGGAACTATCGATGACG	20	155	965	1094.59	1250	2	1.72	0.00157136	1.72319e-06	10.0962	0.782409	0.00109459
Unmatched	AGTGCTGATTGCCGAAGCG	19	156	961	1090.05	1250	2	1.72	0.00157791	1.72319e-06	10.0902	0.782409	0.00109005
EPB42	ACTAACCAGTTTGTGCAGTG	20	164	901	1021.99	1250	2	1.72	0.00168299	1.72319e-06	9.99717	0.782409	0.00102199
PSG9	TGTAGGTTCCTGCATCCTTC	20	167	893	1012.92	1250	2	1.72	0.00169806	1.72319e-06	9.9843	0.782409	0.00101292
Unmatched	ACCTCGTCCCAATGGACTAT	20	169	890	1009.52	1250	2	1.72	0.00170378	1.72319e-06	9.97945	0.782409	0.00100952
hsa-mir-642b	TCTCCAAATGTGTCTTGGGG	20	184	850	964.15	1250	2	1.72	0.00178395	1.72319e-06	9.91311	0.782409	0.000964145
Unmatched	CCGCCACCTACAACTCCGAT	20	193	819	928.98	1250	2	1.72	0.00185149	1.72319e-06	9.8595	0.782409	0.000928982
C12orf43	CATAGTACCTGAGGCTCGGT	20	198	808	916.51	1250	2	1.72	0.00187668	1.72319e-06	9.84001	0.782409	0.000916505
NLRP5	TGAAATCGAGAATGCCAACG	20	204	790	896.09	1250	2	1.72	0.00191945	1.72319e-06	9.8075	0.782409	0.000896088
RAB40C	AGGTAGTCGTAGCTCTTCAC	20	206	784	889.28	1250	2	1.72	0.00193415	1.72319e-06	9.79649	0.782409	0.000889282
hsa-mir-3135a	AGGGTCTCACTTTGGTGCCT	20	207	783	888.15	1250	2	1.72	0.00193661	1.72319e-06	9.79466	0.782409	0.000888148
Unmatched	ACTCTCCGTCGTCGTATCCT	20	214	770	873.4	1250	2	1.72	0.00196932	1.72319e-06	9.7705	0.782409	0.000873402
UST	CCATGGACCACCTCCTAGTA	20	214	770	873.4	1250	2	1.72	0.00196932	1.72319e-06	9.7705	0.782409	0.000873402
Unmatched	TCTTAACCGTTCACTACGTA	20	218	764	866.6	1250	2	1.72	0.00198477	1.72319e-06	9.75922	0.782409	0.000866596
Unmatched	CTGATGTTGGAATGCTTCAGA	21	220	754	855.25	1250	2	1.72	0.00201111	1.72319e-06	9.7402	0.782409	0.000855253
Unmatched	TCCCAAGCTTCGTAGCACAAT	21	222	748	848.45	1250	2	1.72	0.00202723	1.72319e-06	9.72869	0.782409	0.000848448
PLA2G10	TCAAGGTAGTCAGTCACACT	20	228	730	828.03	1250	2	1.72	0.00207722	1.72319e-06	9.69354	0.782409	0.000828031
RAMP2	CAATCTCGCAGGGTGCTATA	20	237	718	814.42	1250	2	1.72	0.00211193	1.72319e-06	9.66963	0.782409	0.000814419
ZNF182	TGAACTTTGACTTCCGAGTG	20	239	715	811.02	1250	2	1.72	0.00212079	1.72319e-06	9.66359	0.782409	0.000811016
CLEC1B	CGACAACCATCCCCACGCAC	20	240	714	809.88	1250	2	1.72	0.00212377	1.72319e-06	9.66156	0.782409	0.000809882
ABCB10	TACCATCATACTGATGCCTA	20	244	707	801.94	1250	2	1.72	0.0021448	1.72319e-06	9.64735	0.782409	0.000801942
FMO4	TTCTTGGGCGCTCTTCAGAT	20	245	703	797.4	1250	2	1.72	0.00215701	1.72319e-06	9.63916	0.782409	0.000797405
PTPN6	GTCAGCCGCATTCACCCTCG	20	249	694	787.2	1250	2	1.72	0.00218496	1.72319e-06	9.62059	0.782409	0.000787196
CEACAM7	TGTCTCTCGACCGTTGTGTG	20	253	687	779.26	1250	2	1.72	0.00220722	1.72319e-06	9.60596	0.782409	0.000779256
hsa-mir-660	CTCCCATACCCATTGCATAT	20	256	686	778.12	1250	2	1.72	0.00221046	1.72319e-06	9.60385	0.782409	0.000778122
FAM157B	TCCAACCCAGATGCGCTTCG	20	259	678	769.05	1250	2	1.72	0.00223653	1.72319e-06	9.58693	0.782409	0.000769048
DBI	GAGCTATGTGGGGCGACCTC	20	279	638	723.68	1250	2	1.72	0.00237674	1.72319e-06	9.49921	0.782409	0.000723676
LRP6	TGGTTCTGACCGTGTAGTAT	20	282	628	712.33	1250	2	1.72	0.00241461	1.72319e-06	9.4764	0.782409	0.000712333
Unmatched	CGTTTACATCTGCCCATCG	19	283	625	708.93	1250	2	1.72	0.00242619	1.72319e-06	9.4695	0.782409	0.00070893
AKAP12	TGTCAAGCCGAAACCTTAGC	20	294	611	693.05	1250	2	1.72	0.00248178	1.72319e-06	9.43682	0.782409	0.00069305
Unmatched	TGAGACAAACAGCGTTACTT	20	304	596	676.04	1250	2	1.72	0.00254423	1.72319e-06	9.40096	0.782409	0.000676036
Unmatched	CACTACTTTGCGATGCTGC	19	309	590	669.23	1250	2	1.72	0.00257012	1.72319e-06	9.38636	0.782409	0.00066923
Unmatched	TCTCCACGACAGCATCTCCC	20	318	573	649.95	1250	2	1.72	0.00264636	1.72319e-06	9.34418	0.782409	0.000649947
PAH	CAAAGTATTGCGCTTATTTG	20	319	570	646.54	1250	2	1.72	0.00266031	1.72319e-06	9.3366	0.782409	0.000646544
Unmatched	ACTCCCGTACACGCTCTGTC	20	325	557	631.8	1250	2	1.72	0.00272238	1.72319e-06	9.30332	0.782409	0.000631799
SCRN1	CCCTATGGTCTCGAGCACCC	20	336	541	613.65	1250	2	1.72	0.0028029	1.72319e-06	9.26127	0.782409	0.00061365
HSH2D	ATCCTCGTAATCCACGTTTG	20	337	535	606.84	1250	2	1.72	0.00283436	1.72319e-06	9.24517	0.782409	0.000606844
Unmatched	TTCACTATTGCTTCCACCAA	20	342	522	592.1	1250	2	1.72	0.00290491	1.72319e-06	9.2097	0.782409	0.000592099
PCDHGA5	TCGAGCGTTGTCGCCGCTGT	20	352	498	564.88	1250	2	1.72	0.00304489	1.72319e-06	9.1418	0.782409	0.000564876
GEMIN8	TGGATCCTACTGCTGTAACG	20	359	491	556.94	1250	2	1.72	0.0030883	1.72319e-06	9.12138	0.782409	0.000556936
CCDC86	CCGTCTCGTCCGCGAAACTG	20	361	487	552.4	1250	2	1.72	0.00311369	1.72319e-06	9.10957	0.782409	0.000552398
Unmatched	CTGTTTGACACTGTCGCACG	20	363	483	547.86	1250	2	1.72	0.00313949	1.72319e-06	9.09766	0.782409	0.000547861
Unmatched	CGCAGATACGCTGCATCCGC	20	369	471	534.25	1250	2	1.72	0.00321947	1.72319e-06	9.06137	0.782409	0.00053425
Unmatched	CGAGCCTGACGAGGCCCTTT	20	383	451	511.56	1250	2	1.72	0.00336226	1.72319e-06	8.99876	0.782409	0.000511564
Unmatched	TAGCCGCCGGTGCCGCTCAT	20	393	431	488.88	1250	2	1.72	0.00351825	1.72319e-06	8.93334	0.782409	0.000488878
DDI1	CCTCATGATGTTACATCGCT	20	398	421	477.54	1250	2	1.72	0.00360179	1.72319e-06	8.89948	0.782409	0.000477535
SCIN	TGAAGTTCTCTATTCTGCAC	20	428	387	438.97	1250	2	1.72	0.00391826	1.72319e-06	8.77798	0.782409	0.00043897
GRAP2	TGTTTCTAGGAACGCCGAGG	20	440	369	418.55	1250	2	1.72	0.00410943	1.72319e-06	8.70926	0.782409	0.000418552
CSMD3	ACGTAGTGAGAACACAGATT	20	443	368	417.42	1250	2	1.72	0.00412055	1.72319e-06	8.70536	0.782409	0.000417418
CLN3	ACGACATCCTTAGCCACAAG	20	459	339	384.52	1250	2	1.72	0.00447311	1.72319e-06	8.58691	0.782409	0.000384524
Unmatched	CTTTCCATGGCTGTGGGGA	19	468	327	370.91	1250	2	1.72	0.00463724	1.72319e-06	8.53493	0.782409	0.000370912
Unmatched	TATCGCTTCCGATTAGCCCG	20	470	326	369.78	1250	2	1.72	0.00465141	1.72319e-06	8.53052	0.782409	0.000369778
KRAS	TTCTCGAACTAATGTATAGA	20	471	324	367.51	1250	2	1.72	0.00468014	1.72319e-06	8.52164	0.782409	0.000367509
AKAP10	TGTCGTGCAAGACTTGTTCA	20	483	303	343.69	1250	2	1.72	0.00500451	1.72319e-06	8.42496	0.782409	0.000343689
YEATS4	ACATCTCGTCAGCTAACATT	20	505	274	310.8	1250	2	1.72	0.00553411	1.72319e-06	8.27984	0.782409	0.000310795
Unmatched	GGAGCAAAGGCACGTACGCG	20	505	274	310.8	1250	2	1.72	0.00553411	1.72319e-06	8.27984	0.782409	0.000310795
PIDD	CCGGCAGCAGCAGCCGATAG	20	510	269	305.12	1250	2	1.72	0.00563713	1.72319e-06	8.25323	0.782409	0.000305124
LIN7A	CTGTCCCGAATTCCGTGCGA	20	535	233	264.29	1250	2	1.72	0.006508	1.72319e-06	8.04598	0.782409	0.000264289
ARHGAP4	ACATCACCTACCGGAAGCTT	20	545	223	252.95	1250	2	1.72	0.00679976	1.72319e-06	7.98271	0.782409	0.000252946
Unmatched	GAACTTGAAGATGATTTACG	20	562	207	234.8	1250	2	1.72	0.00732538	1.72319e-06	7.87529	0.782409	0.000234798
NonTargetingControlGuideForHuman_0269 NonTargetingControlGuideForHuman_0269	AAAGCGACGTAGGCATACTT	20	570	197	223.45	1250	2	1.72	0.00769747	1.72319e-06	7.80381	0.782409	0.000223455
hsa-mir-377	GATGTTTGACCCTTGAGCAG	20	571	196	222.32	1250	2	1.72	0.0077366	1.72319e-06	7.79649	0.782409	0.000222321
ARIH1	ACTATTTCGTGTCCTGCTCA	20	576	189	214.38	1250	2	1.72	0.00802314	1.72319e-06	7.74403	0.782409	0.000214381
Unmatched	TGCCAAGCGTTTCAGAACCA	20	665	102	115.7	1250	2	1.72	0.014866	1.72319e-06	6.85425	0.782409	0.000115697
Unmatched	ACTTCCGCACACGCTCTGTC	20	789	27	30.63	1250	2	1.72	0.0561541	1.72319e-06	4.93687	0.782409	3.06258e-05
Unmatched	ACTCCCGCACACGTTCTGTC	20	804	23	26.09	1250	2	1.72	0.0659256	1.72319e-06	4.70543	0.782409	2.60886e-05
Unmatched	ACTCCCGCACACGCTTTGTC	20	804	23	26.09	1250	2	1.72	0.0659256	1.72319e-06	4.70543	0.782409	2.60886e-05
Unmatched	CTGTGCCCGCATCATCAGCAT	21	851	14	15.88	1250	2	1.72	0.108312	1.72319e-06	3.98914	0.782409	1.588e-05
Unmatched	CTGATGTCGTGACACCACTC	20	864	13	14.75	1250	2	1.72	0.11661	1.72319e-06	3.88264	0.782409	1.47457e-05
Unmatched	CTGATGTTGCGACACCACTC	20	895	11	12.48	1250	2	1.72	0.137821	1.72319e-06	3.64155	0.782409	1.24772e-05
Unmatched	TACAACACCTCTTGTTGTCC	20	930	9	10.21	1250	2	1.72	0.168462	1.72319e-06	3.35191	0.782409	1.02086e-05
Unmatched	GCAAACTCATACCCCTGCGT	20	960	8	9.07	1250	2	1.72	0.189636	1.72319e-06	3.1811	0.782409	9.07431e-06
Unmatched	ATTGGTGAGCGCCCTAATCC	20	987	7	7.94	1250	2	1.72	0.216625	1.72319e-06	2.98914	0.782409	7.94002e-06
Unmatched	GACGTACATACATGTACCAC	20	987	7	7.94	1250	2	1.72	0.216625	1.72319e-06	2.98914	0.782409	7.94002e-06
Unmatched	GAGGTTGATCGTTCTGTCGC	20	987	7	7.94	1250	2	1.72	0.216625	1.72319e-06	2.98914	0.782409	7.94002e-06
Unmatched	TGCCAAGCGTTCCAGAACTA	20	987	7	7.94	1250	2	1.72	0.216625	1.72319e-06	2.98914	0.782409	7.94002e-06
Unmatched	CCCTCGATGGCCGCCACCGC	20	1039	6	6.81	1250	2	1.72	0.25257	1.72319e-06	2.76765	0.782409	6.80573e-06
Unmatched	GACGTACATAACTGTACCAC	20	1039	6	6.81	1250	2	1.72	0.25257	1.72319e-06	2.76765	0.782409	6.80573e-06
Unmatched	ACTCCCGCACACGCTCGGTC	20	1110	5	5.67	1250	2	1.72	0.303351	1.72319e-06	2.50335	0.782409	5.67144e-06
Unmatched	CATCTACGAGAACGCACGTG	20	1110	5	5.67	1250	2	1.72	0.303351	1.72319e-06	2.50335	0.782409	5.67144e-06
Unmatched	ATGGTCCACATCTGCCCACT	20	1110	5	5.67	1250	2	1.72	0.303351	1.72319e-06	2.50335	0.782409	5.67144e-06
Unmatched	GGCCAAGCGTTCCAGAACCA	20	1110	5	5.67	1250	2	1.72	0.303351	1.72319e-06	2.50335	0.782409	5.67144e-06
CACNA2D1	CTTTCTCCGCTTCCAATGCC	20	1110	5	5.67	1250	2	1.72	0.303351	1.72319e-06	2.50335	0.782409	5.67144e-06
Unmatched	CGTAGCGCTTCCGGCATCTC	20	1110	5	5.67	1250	2	1.72	0.303351	1.72319e-06	2.50335	0.782409	5.67144e-06
Unmatched	GTGTACCGCATCATCAGCAG	20	1110	5	5.67	1250	2	1.72	0.303351	1.72319e-06	2.50335	0.782409	5.67144e-06
Unmatched	ATGGCCCATATCTGCCCACT	20	1253	4	4.54	1250	2	1.72	0.378855	1.72319e-06	2.18269	0.782409	4.53715e-06
WDR85 DPH7	AGACGGCCTAAACGGACCTG	20	1253	4	4.54	1250	2	1.72	0.378855	1.72319e-06	2.18269	0.782409	4.53715e-06
Unmatched	GATTTCGCTCTTCAGCCGCT	20	1253	4	4.54	1250	2	1.72	0.378855	1.72319e-06	2.18269	0.782409	4.53715e-06
Unmatched	AGTACCGGAAGCCCATCGAC	20	1253	4	4.54	1250	2	1.72	0.378855	1.72319e-06	2.18269	0.782409	4.53715e-06
Unmatched	GATTTCGTCCTTCAGCCGCT	20	1253	4	4.54	1250	2	1.72	0.378855	1.72319e-06	2.18269	0.782409	4.53715e-06
Unmatched	TCGTCTCATTCGATAGTAGC	20	1253	4	4.54	1250	2	1.72	0.378855	1.72319e-06	2.18269	0.782409	4.53715e-06
Unmatched	GACGTACATACCTACCAC	18	1443	3	3.4	1250	2	1.72	0.505882	1.72319e-06	1.76553	0.782409	3.40287e-06
Unmatched	GTGTACCCATCATCAGCAT	19	1443	3	3.4	1250	2	1.72	0.505882	1.72319e-06	1.76553	0.782409	3.40287e-06
Unmatched	GGCCCACTCACCGGCGTTGA	20	1443	3	3.4	1250	2	1.72	0.505882	1.72319e-06	1.76553	0.782409	3.40287e-06
Unmatched	GACGTACATACCTGTAGCAC	20	1443	3	3.4	1250	2	1.72	0.505882	1.72319e-06	1.76553	0.782409	3.40287e-06
Unmatched	TGCCATAGAGGTTCACCGTC	20	1443	3	3.4	1250	2	1.72	0.505882	1.72319e-06	1.76553	0.782409	3.40287e-06
Unmatched	CGACGCGTTACCACTCGTGC	20	1443	3	3.4	1250	2	1.72	0.505882	1.72319e-06	1.76553	0.782409	3.40287e-06
Unmatched	GACGTACATACCTGTACCAG	20	1443	3	3.4	1250	2	1.72	0.505882	1.72319e-06	1.76553	0.782409	3.40287e-06
Unmatched	ATTGATGAGCGCCCTAACCC	20	1443	3	3.4	1250	2	1.72	0.505882	1.72319e-06	1.76553	0.782409	3.40287e-06
Unmatched	AACGTATCAAGCTCCAGACC	20	1443	3	3.4	1250	2	1.72	0.505882	1.72319e-06	1.76553	0.782409	3.40287e-06
Unmatched	GTGTACCGCTTCATCAGCAT	20	1443	3	3.4	1250	2	1.72	0.505882	1.72319e-06	1.76553	0.782409	3.40287e-06
Unmatched	CCGGCCGTGTCAGCAAAGCA	20	1443	3	3.4	1250	2	1.72	0.505882	1.72319e-06	1.76553	0.782409	3.40287e-06
MAGEA1	TGTCCTGGTCATGATTGCAA	20	1443	3	3.4	1250	2	1.72	0.505882	1.72319e-06	1.76553	0.782409	3.40287e-06
Unmatched	GACGTACGTACCTGTACCGC	20	1443	3	3.4	1250	2	1.72	0.505882	1.72319e-06	1.76553	0.782409	3.40287e-06
Unmatched	CAGACAATGGTGCAGTTCTT	20	1443	3	3.4	1250	2	1.72	0.505882	1.72319e-06	1.76553	0.782409	3.40287e-06
Unmatched	GAAAAGGCCTATAATACTTC	20	1443	3	3.4	1250	2	1.72	0.505882	1.72319e-06	1.76553	0.782409	3.40287e-06
Unmatched	CCTGCCGCTTAGAGTCGAAA	20	1443	3	3.4	1250	2	1.72	0.505882	1.72319e-06	1.76553	0.782409	3.40287e-06
Unmatched	GGTACCGGAAGCCCATCGAT	20	1443	3	3.4	1250	2	1.72	0.505882	1.72319e-06	1.76553	0.782409	3.40287e-06
Unmatched	AGAGCCAAACGACACTCCGC	20	1443	3	3.4	1250	2	1.72	0.505882	1.72319e-06	1.76553	0.782409	3.40287e-06
UROC1	GTCCGTACAGTTGCAGCTCC	20	1443	3	3.4	1250	2	1.72	0.505882	1.72319e-06	1.76553	0.782409	3.40287e-06
Unmatched	CTTAGACGTACCCCTGGAGG	20	1443	3	3.4	1250	2	1.72	0.505882	1.72319e-06	1.76553	0.782409	3.40287e-06
STARD13	GCTGTCCCGTTCTTTGGACG	20	1443	3	3.4	1250	2	1.72	0.505882	1.72319e-06	1.76553	0.782409	3.40287e-06
Unmatched	ACTCCCGCACGCTCTGTC	18	1881	2	2.27	1250	2	1.72	0.757709	1.72319e-06	1.18269	0.782409	2.26858e-06
Unmatched	ACTGGTCGAATTCGCTGCC	19	1881	2	2.27	1250	2	1.72	0.757709	1.72319e-06	1.18269	0.782409	2.26858e-06
Unmatched	GACGTACATACCTGTACAC	19	1881	2	2.27	1250	2	1.72	0.757709	1.72319e-06	1.18269	0.782409	2.26858e-06
Unmatched	TCGTACGTGGCTCGTCTTCT	20	1881	2	2.27	1250	2	1.72	0.757709	1.72319e-06	1.18269	0.782409	2.26858e-06
Unmatched	GGCTTTGATGTGGGTTACCG	20	1881	2	2.27	1250	2	1.72	0.757709	1.72319e-06	1.18269	0.782409	2.26858e-06
Unmatched	TGTATGTCCTTCCGCACACT	20	1881	2	2.27	1250	2	1.72	0.757709	1.72319e-06	1.18269	0.782409	2.26858e-06
Unmatched	CCTTACTTATTCGCCATCGG	20	1881	2	2.27	1250	2	1.72	0.757709	1.72319e-06	1.18269	0.782409	2.26858e-06
Unmatched	AGTACCGGAAGCCCATTGAT	20	1881	2	2.27	1250	2	1.72	0.757709	1.72319e-06	1.18269	0.782409	2.26858e-06
Unmatched	ATGAATACGGGTTTAGCTGC	20	1881	2	2.27	1250	2	1.72	0.757709	1.72319e-06	1.18269	0.782409	2.26858e-06
Unmatched	GGCTCACTCACCGGTGTTGA	20	1881	2	2.27	1250	2	1.72	0.757709	1.72319e-06	1.18269	0.782409	2.26858e-06
Unmatched	CGTCGACGTACCCCTGGAGG	20	1881	2	2.27	1250	2	1.72	0.757709	1.72319e-06	1.18269	0.782409	2.26858e-06
Unmatched	CAGATTCGACTGAATGCTAC	20	1881	2	2.27	1250	2	1.72	0.757709	1.72319e-06	1.18269	0.782409	2.26858e-06
Unmatched	TTCTTGTCACTTTGCGCTCC	20	1881	2	2.27	1250	2	1.72	0.757709	1.72319e-06	1.18269	0.782409	2.26858e-06
Unmatched	ATTGACGAGCGCCCTAATCC	20	1881	2	2.27	1250	2	1.72	0.757709	1.72319e-06	1.18269	0.782409	2.26858e-06
Unmatched	GACGCAGGCCTTCAGCATTA	20	1881	2	2.27	1250	2	1.72	0.757709	1.72319e-06	1.18269	0.782409	2.26858e-06
Unmatched	AAGGTTGATCGTTCTGTCGT	20	1881	2	2.27	1250	2	1.72	0.757709	1.72319e-06	1.18269	0.782409	2.26858e-06
Unmatched	TCCATCCAGCCTCGCTTTCC	20	1881	2	2.27	1250	2	1.72	0.757709	1.72319e-06	1.18269	0.782409	2.26858e-06
Unmatched	GCTTGTAGTATTCCAGCGCC	20	1881	2	2.27	1250	2	1.72	0.757709	1.72319e-06	1.18269	0.782409	2.26858e-06
Unmatched	GCCCTATCGTTCCCAGATAT	20	1881	2	2.27	1250	2	1.72	0.757709	1.72319e-06	1.18269	0.782409	2.26858e-06
Unmatched	TAAATGGGTCCGTAGTAGTC	20	1881	2	2.27	1250	2	1.72	0.757709	1.72319e-06	1.18269	0.782409	2.26858e-06
PAK1	AATTGCAGCTGTGTGCCGTG	20	1881	2	2.27	1250	2	1.72	0.757709	1.72319e-06	1.18269	0.782409	2.26858e-06
Unmatched	CAGATTCGATTGCATGCTAC	20	1881	2	2.27	1250	2	1.72	0.757709	1.72319e-06	1.18269	0.782409	2.26858e-06
Unmatched	CACCGTGTTCTGTAGAGCCG	20	1881	2	2.27	1250	2	1.72	0.757709	1.72319e-06	1.18269	0.782409	2.26858e-06
Unmatched	GGCTCACCCACCGGCGTTGA	20	1881	2	2.27	1250	2	1.72	0.757709	1.72319e-06	1.18269	0.782409	2.26858e-06
Unmatched	GAGGTACATACCTGTACCAC	20	1881	2	2.27	1250	2	1.72	0.757709	1.72319e-06	1.18269	0.782409	2.26858e-06
Unmatched	ATTGATGAGCGCCTTAATCC	20	1881	2	2.27	1250	2	1.72	0.757709	1.72319e-06	1.18269	0.782409	2.26858e-06
Unmatched	TTGCTCTGATGAGACAGTCA	20	1881	2	2.27	1250	2	1.72	0.757709	1.72319e-06	1.18269	0.782409	2.26858e-06
Unmatched	AGAGCTAAACGATACTCCGC	20	1881	2	2.27	1250	2	1.72	0.757709	1.72319e-06	1.18269	0.782409	2.26858e-06
C1QTNF9B	CTAGGAGAACCAGGATGTCC	20	1881	2	2.27	1250	2	1.72	0.757709	1.72319e-06	1.18269	0.782409	2.26858e-06
Unmatched	TCGGACACGTCCAGGCCAGTC	21	1881	2	2.27	1250	2	1.72	0.757709	1.72319e-06	1.18269	0.782409	2.26858e-06
Unmatched	TTGCAGGAAGGAGGC	15	3207	1	1.13	1250	2	1.72	1.52212	1.72319e-06	0.176323	0.782409	1.13429e-06
Unmatched	GCTGTGATGTGGGTTACCG	19	3207	1	1.13	1250	2	1.72	1.52212	1.72319e-06	0.176323	0.782409	1.13429e-06
Unmatched	ATTGATGAGCGCCCTATCC	19	3207	1	1.13	1250	2	1.72	1.52212	1.72319e-06	0.176323	0.782409	1.13429e-06
Unmatched	TCTGACTCTAATTGATCAC	19	3207	1	1.13	1250	2	1.72	1.52212	1.72319e-06	0.176323	0.782409	1.13429e-06
Unmatched	GGCTGTGATGTGTGTTACCG	20	3207	1	1.13	1250	2	1.72	1.52212	1.72319e-06	0.176323	0.782409	1.13429e-06
TLE3	CATTTCAATGTTCAAGCCAT	20	3207	1	1.13	1250	2	1.72	1.52212	1.72319e-06	0.176323	0.782409	1.13429e-06
Unmatched	AAGAGGAGGAGGCCGCCCCG	20	3207	1	1.13	1250	2	1.72	1.52212	1.72319e-06	0.176323	0.782409	1.13429e-06
Unmatched	CTCTCTTAGCGGGCGACGTC	20	3207	1	1.13	1250	2	1.72	1.52212	1.72319e-06	0.176323	0.782409	1.13429e-06
Unmatched	AAACCTTGCGGGTCCACATG	20	3207	1	1.13	1250	2	1.72	1.52212	1.72319e-06	0.176323	0.782409	1.13429e-06
Unmatched	TACCGTGTTCTATAGAGCCG	20	3207	1	1.13	1250	2	1.72	1.52212	1.72319e-06	0.176323	0.782409	1.13429e-06
Unmatched	GGGGCACGCCATGACTCTGG	20	3207	1	1.13	1250	2	1.72	1.52212	1.72319e-06	0.176323	0.782409	1.13429e-06
Unmatched	TTGCTCTGATTAGACAGCCA	20	3207	1	1.13	1250	2	1.72	1.52212	1.72319e-06	0.176323	0.782409	1.13429e-06
Unmatched	GACGTCCATACCTGTACCAC	20	3207	1	1.13	1250	2	1.72	1.52212	1.72319e-06	0.176323	0.782409	1.13429e-06
Unmatched	TGATGAGTCCGCCTCGCTGT	20	3207	1	1.13	1250	2	1.72	1.52212	1.72319e-06	0.176323	0.782409	1.13429e-06
Unmatched	GCCTAGACAGCCGTTCTCGA	20	3207	1	1.13	1250	2	1.72	1.52212	1.72319e-06	0.176323	0.782409	1.13429e-06
Unmatched	CCCGCCGCTTGGAGTCGAAA	20	3207	1	1.13	1250	2	1.72	1.52212	1.72319e-06	0.176323	0.782409	1.13429e-06
BLOC1S2	CAGTGAAGACTATAAGCTCC	20	3207	1	1.13	1250	2	1.72	1.52212	1.72319e-06	0.176323	0.782409	1.13429e-06
Unmatched	ACAGCCTCCTAGCTTTTCTT	20	3207	1	1.13	1250	2	1.72	1.52212	1.72319e-06	0.176323	0.782409	1.13429e-06
Unmatched	CACCGCCTTCTGCTGTAATC	20	3207	1	1.13	1250	2	1.72	1.52212	1.72319e-06	0.176323	0.782409	1.13429e-06
Unmatched	GTCGTCCGCGTACGCGCTTC	20	3207	1	1.13	1250	2	1.72	1.52212	1.72319e-06	0.176323	0.782409	1.13429e-06
Unmatched	TGCGCAGCGACAAACTCGTT	20	3207	1	1.13	1250	2	1.72	1.52212	1.72319e-06	0.176323	0.782409	1.13429e-06
Unmatched	AAATCCAATCGCCATCATCT	20	3207	1	1.13	1250	2	1.72	1.52212	1.72319e-06	0.176323	0.782409	1.13429e-06
Unmatched	GTGTCCCGCATCATCAGCAT	20	3207	1	1.13	1250	2	1.72	1.52212	1.72319e-06	0.176323	0.782409	1.13429e-06
KLF17	ATGAGCTTAGACGACATATG	20	3207	1	1.13	1250	2	1.72	1.52212	1.72319e-06	0.176323	0.782409	1.13429e-06
Unmatched	TCCTCGATGGCCGCCACCGT	20	3207	1	1.13	1250	2	1.72	1.52212	1.72319e-06	0.176323	0.782409	1.13429e-06
DPH7	ACGAAACATGAAGCAGCCGT	20	3207	1	1.13	1250	2	1.72	1.52212	1.72319e-06	0.176323	0.782409	1.13429e-06
Unmatched	GACTCCCTCTCGCCAATCGT	20	3207	1	1.13	1250	2	1.72	1.52212	1.72319e-06	0.176323	0.782409	1.13429e-06
Unmatched	TACCGTCTCCCGATCTCCAT	20	3207	1	1.13	1250	2	1.72	1.52212	1.72319e-06	0.176323	0.782409	1.13429e-06
Unmatched	TGTTCCATAGCAGTGTTTCT	20	3207	1	1.13	1250	2	1.72	1.52212	1.72319e-06	0.176323	0.782409	1.13429e-06
Unmatched	CTGTGCCCCCATCGCAGTCC	20	3207	1	1.13	1250	2	1.72	1.52212	1.72319e-06	0.176323	0.782409	1.13429e-06
Unmatched	AGTCACACTGGACTTAATCG	20	3207	1	1.13	1250	2	1.72	1.52212	1.72319e-06	0.176323	0.782409	1.13429e-06
Unmatched	CTCCCTTAGCGGGCTACGTC	20	3207	1	1.13	1250	2	1.72	1.52212	1.72319e-06	0.176323	0.782409	1.13429e-06
Unmatched	CCTATGGTTACCAGTCAGCT	20	3207	1	1.13	1250	2	1.72	1.52212	1.72319e-06	0.176323	0.782409	1.13429e-06
Unmatched	TTGCACTGATGAGACAGCCA	20	3207	1	1.13	1250	2	1.72	1.52212	1.72319e-06	0.176323	0.782409	1.13429e-06
Unmatched	TTGCTCTTATGAGACAGCCA	20	3207	1	1.13	1250	2	1.72	1.52212	1.72319e-06	0.176323	0.782409	1.13429e-06
Unmatched	CAGACGATGGTGCAGCTCTT	20	3207	1	1.13	1250	2	1.72	1.52212	1.72319e-06	0.176323	0.782409	1.13429e-06
Unmatched	ATCCAGAACAATGTGACCTG	20	3207	1	1.13	1250	2	1.72	1.52212	1.72319e-06	0.176323	0.782409	1.13429e-06
Unmatched	CGTAGCACTTCCGGCATTTC	20	3207	1	1.13	1250	2	1.72	1.52212	1.72319e-06	0.176323	0.782409	1.13429e-06
Unmatched	CTTGGAGCGGTATCACTCTT	20	3207	1	1.13	1250	2	1.72	1.52212	1.72319e-06	0.176323	0.782409	1.13429e-06
Unmatched	CACTTCCCAACTAGCATAGT	20	3207	1	1.13	1250	2	1.72	1.52212	1.72319e-06	0.176323	0.782409	1.13429e-06
Unmatched	GGCTGTGATGTGGGTTACAG	20	3207	1	1.13	1250	2	1.72	1.52212	1.72319e-06	0.176323	0.782409	1.13429e-06
Unmatched	TGTGCCATAGCAGCGTTTCT	20	3207	1	1.13	1250	2	1.72	1.52212	1.72319e-06	0.176323	0.782409	1.13429e-06
Unmatched	AAGGTTAATCGTTCTGTCGC	20	3207	1	1.13	1250	2	1.72	1.52212	1.72319e-06	0.176323	0.782409	1.13429e-06
Unmatched	CTCCCTTAGCGGACGACGTC	20	3207	1	1.13	1250	2	1.72	1.52212	1.72319e-06	0.176323	0.782409	1.13429e-06
Unmatched	CCCAGGATGACGTCTCCGAG	20	3207	1	1.13	1250	2	1.72	1.52212	1.72319e-06	0.176323	0.782409	1.13429e-06
Unmatched	TGGTAAAAACACTGCCACGA	20	3207	1	1.13	1250	2	1.72	1.52212	1.72319e-06	0.176323	0.782409	1.13429e-06
Unmatched	CGGATCACCCGCCACACTAC	20	3207	1	1.13	1250	2	1.72	1.52212	1.72319e-06	0.176323	0.782409	1.13429e-06
BHLHA9	GCGCATCCTAGACTACAACG	20	3207	1	1.13	1250	2	1.72	1.52212	1.72319e-06	0.176323	0.782409	1.13429e-06
Unmatched	ATCCGGAACAATGTAACCTG	20	3207	1	1.13	1250	2	1.72	1.52212	1.72319e-06	0.176323	0.782409	1.13429e-06
Unmatched	TCCATCCAGCCACGCTATCC	20	3207	1	1.13	1250	2	1.72	1.52212	1.72319e-06	0.176323	0.782409	1.13429e-06
Unmatched	ATCGTCCGCGTACGCGCCTC	20	3207	1	1.13	1250	2	1.72	1.52212	1.72319e-06	0.176323	0.782409	1.13429e-06
Unmatched	GTCTGTGATGTGGGTTACCG	20	3207	1	1.13	1250	2	1.72	1.52212	1.72319e-06	0.176323	0.782409	1.13429e-06
Unmatched	ATGTATACGGATTTAGCTGC	20	3207	1	1.13	1250	2	1.72	1.52212	1.72319e-06	0.176323	0.782409	1.13429e-06
Unmatched	TTGCTCTGATGAGACAACCA	20	3207	1	1.13	1250	2	1.72	1.52212	1.72319e-06	0.176323	0.782409	1.13429e-06
Unmatched	CTTCGACGTACCCCTGGCGG	20	3207	1	1.13	1250	2	1.72	1.52212	1.72319e-06	0.176323	0.782409	1.13429e-06
Unmatched	TAGTAAAAACACTGCCACGG	20	3207	1	1.13	1250	2	1.72	1.52212	1.72319e-06	0.176323	0.782409	1.13429e-06
Unmatched	ATTGATGAACGCCCTAATCC	20	3207	1	1.13	1250	2	1.72	1.52212	1.72319e-06	0.176323	0.782409	1.13429e-06
Unmatched	AGAGCCAAGCGATACTCCGC	20	3207	1	1.13	1250	2	1.72	1.52212	1.72319e-06	0.176323	0.782409	1.13429e-06
Unmatched	TGCTCCGCCCGCAACAAATT	20	3207	1	1.13	1250	2	1.72	1.52212	1.72319e-06	0.176323	0.782409	1.13429e-06
Unmatched	GAAAGTCCCTTCCGTGTACC	20	3207	1	1.13	1250	2	1.72	1.52212	1.72319e-06	0.176323	0.782409	1.13429e-06
Unmatched	AAATCCAATCGCCATCGTCC	20	3207	1	1.13	1250	2	1.72	1.52212	1.72319e-06	0.176323	0.782409	1.13429e-06
NPM2	CAAAGAGGAGATGCATCGCG	20	3207	1	1.13	1250	2	1.72	1.52212	1.72319e-06	0.176323	0.782409	1.13429e-06
Unmatched	CCCGCCGCTTAAAGTCGAAA	20	3207	1	1.13	1250	2	1.72	1.52212	1.72319e-06	0.176323	0.782409	1.13429e-06
Unmatched	CAGCTGAGCGTTGTAAGGTCT	21	3207	1	1.13	1250	2	1.72	1.52212	1.72319e-06	0.176323	0.782409	1.13429e-06
Unmatched	CAGCTGCGCTTTGTAAGGTCT	21	3207	1	1.13	1250	2	1.72	1.52212	1.72319e-06	0.176323	0.782409	1.13429e-06
Unmatched	TCTGAGAGAACTTCTGCTATG	21	3207	1	1.13	1250	2	1.72	1.52212	1.72319e-06	0.176323	0.782409	1.13429e-06
Unmatched	TCTGAGAGATCTACTGCTATG	21	3207	1	1.13	1250	2	1.72	1.52212	1.72319e-06	0.176323	0.782409	1.13429e-06
Unmatched	CAGCTCCGCGTTGTAAGGTCT	21	3207	1	1.13	1250	2	1.72	1.52212	1.72319e-06	0.176323	0.782409	1.13429e-06
Unmatched	GACGTACATACCCC	14				1250	2	1.72		1.72319e-06	#NUM!	0.782409	0
Unmatched	CTGTCGAGTACCGC	14				1250	2	1.72		1.72319e-06	#NUM!	0.782409	0
Unmatched	TCGCAGGAAGGAGAC	15				1250	2	1.72		1.72319e-06	#NUM!	0.782409	0
Unmatched	CCGACGACGCCTCCCC	16				1250	2	1.72		1.72319e-06	#NUM!	0.782409	0
Unmatched	CCGACGACGCCTACACC	17				1250	2	1.72		1.72319e-06	#NUM!	0.782409	0
Unmatched	CCGACGACGCCTACCCCC	18				1250	2	1.72		1.72319e-06	#NUM!	0.782409	0
Unmatched	CCGACGACCCTACACCCC	18				1250	2	1.72		1.72319e-06	#NUM!	0.782409	0
Unmatched	GCGGGGCTGTAGTACCGC	18				1250	2	1.72		1.72319e-06	#NUM!	0.782409	0
Unmatched	TCCCATTGCTGTATCTCC	18				1250	2	1.72		1.72319e-06	#NUM!	0.782409	0
Unmatched	GTCGTCCGCCTACACCCC	18				1250	2	1.72		1.72319e-06	#NUM!	0.782409	0
Unmatched	TCCCATTGCTGTATTTCT	18				1250	2	1.72		1.72319e-06	#NUM!	0.782409	0
Unmatched	CCGACACGCCTACACCCC	18				1250	2	1.72		1.72319e-06	#NUM!	0.782409	0
Unmatched	CCTCCGACGCCTACACCCC	19				1250	2	1.72		1.72319e-06	#NUM!	0.782409	0
Unmatched	CCGACGACGCCTGCACCTC	19				1250	2	1.72		1.72319e-06	#NUM!	0.782409	0
Unmatched	ATTCTGCCGCCCCATGTAC	19				1250	2	1.72		1.72319e-06	#NUM!	0.782409	0
Unmatched	CCGACGACGCCCGCACCCC	19				1250	2	1.72		1.72319e-06	#NUM!	0.782409	0
Unmatched	CTGACGACGCCCACACCCC	19				1250	2	1.72		1.72319e-06	#NUM!	0.782409	0
Unmatched	TCTGAGAGAACTACACCCC	19				1250	2	1.72		1.72319e-06	#NUM!	0.782409	0
Unmatched	TTGACGACGCCTACACCCC	19				1250	2	1.72		1.72319e-06	#NUM!	0.782409	0
Unmatched	CCGACGGCACCTACACCCC	19				1250	2	1.72		1.72319e-06	#NUM!	0.782409	0
Unmatched	CCGACGGCGCTTACACCCC	19				1250	2	1.72		1.72319e-06	#NUM!	0.782409	0
Unmatched	CCGACGGCGCCTACACTCC	19				1250	2	1.72		1.72319e-06	#NUM!	0.782409	0
Unmatched	CCGACGACGCCCAGAACCA	19				1250	2	1.72		1.72319e-06	#NUM!	0.782409	0
Unmatched	CCGACGACACCTACACTCC	19				1250	2	1.72		1.72319e-06	#NUM!	0.782409	0
Unmatched	AAGGTGATCGTTCTGTCGC	19				1250	2	1.72		1.72319e-06	#NUM!	0.782409	0
Unmatched	GCGGGGCTGTCGAGTACCC	19				1250	2	1.72		1.72319e-06	#NUM!	0.782409	0
Unmatched	GCCACGAGCTCGAGATCGA	19				1250	2	1.72		1.72319e-06	#NUM!	0.782409	0
Unmatched	AGAGCCAACGATACTCCGC	19				1250	2	1.72		1.72319e-06	#NUM!	0.782409	0
Unmatched	GTCCAGTGACCATCCTTAA	19				1250	2	1.72		1.72319e-06	#NUM!	0.782409	0
Unmatched	CCTCCTCCGCCTACACCCC	19				1250	2	1.72		1.72319e-06	#NUM!	0.782409	0
Unmatched	CTCCCTAGCGGGCGACGTC	19				1250	2	1.72		1.72319e-06	#NUM!	0.782409	0
Unmatched	CCGACGACGCCTACGCCCT	19				1250	2	1.72		1.72319e-06	#NUM!	0.782409	0
Unmatched	TAGGACTTCAGTCCATGCT	19				1250	2	1.72		1.72319e-06	#NUM!	0.782409	0
Unmatched	CCGACGACGCCTACGCTCC	19				1250	2	1.72		1.72319e-06	#NUM!	0.782409	0
Unmatched	AAATCCAATCGTCATCATCC	20				1250	2	1.72		1.72319e-06	#NUM!	0.782409	0
Unmatched	TGATTGCAGAGGATGCTGCC	20				1250	2	1.72		1.72319e-06	#NUM!	0.782409	0
Unmatched	CCCGTGGTTACCAGTCAGCT	20				1250	2	1.72		1.72319e-06	#NUM!	0.782409	0
Unmatched	CTACGACGTACCCCTGGAGG	20				1250	2	1.72		1.72319e-06	#NUM!	0.782409	0
Unmatched	CCCGCCACTTAGAGTCGAAA	20				1250	2	1.72		1.72319e-06	#NUM!	0.782409	0
Unmatched	CCTTACTTATTCGTCATCAG	20				1250	2	1.72		1.72319e-06	#NUM!	0.782409	0
Unmatched	CAGACATTGGTGCAGCTCTT	20				1250	2	1.72		1.72319e-06	#NUM!	0.782409	0
Unmatched	GAGAGGAGGTGGCCGCCCCG	20				1250	2	1.72		1.72319e-06	#NUM!	0.782409	0
Unmatched	GAGTACCTGCTCCAATTCAC	20				1250	2	1.72		1.72319e-06	#NUM!	0.782409	0
Unmatched	CACTTCCCAGTTAGCATAGT	20				1250	2	1.72		1.72319e-06	#NUM!	0.782409	0
Unmatched	CCTGTGGTTACCAGTCAGTT	20				1250	2	1.72		1.72319e-06	#NUM!	0.782409	0
Unmatched	CCTCACTTATTCGCCATCAG	20				1250	2	1.72		1.72319e-06	#NUM!	0.782409	0
Unmatched	GGTACCTGTGTGGAAGATCG	20				1250	2	1.72		1.72319e-06	#NUM!	0.782409	0
Unmatched	CACTTCCCAGCTAGCGTAGT	20				1250	2	1.72		1.72319e-06	#NUM!	0.782409	0
Unmatched	GCGGTAAGTGCCCTCATCCC	20				1250	2	1.72		1.72319e-06	#NUM!	0.782409	0
Unmatched	GCCTCTCGTCCAGCGCTCTC	20				1250	2	1.72		1.72319e-06	#NUM!	0.782409	0
Unmatched	TCCATCCAGCCTCGCAATCC	20				1250	2	1.72		1.72319e-06	#NUM!	0.782409	0
Unmatched	CAGCTTCGACTGCATGCTAC	20				1250	2	1.72		1.72319e-06	#NUM!	0.782409	0
Unmatched	CTTCGACGTAACCCTGGAGG	20				1250	2	1.72		1.72319e-06	#NUM!	0.782409	0
Unmatched	TGCCAAGCGGTCCAGAACCA	20				1250	2	1.72		1.72319e-06	#NUM!	0.782409	0
Unmatched	CAGATTCGACAGCATGCTAC	20				1250	2	1.72		1.72319e-06	#NUM!	0.782409	0
Unmatched	AGTACTCGGGCACACTATCG	20				1250	2	1.72		1.72319e-06	#NUM!	0.782409	0
Unmatched	GTCGTCCGCGTACGCACCTC	20				1250	2	1.72		1.72319e-06	#NUM!	0.782409	0
Unmatched	GAGTACCTGCTCCGATTCAT	20				1250	2	1.72		1.72319e-06	#NUM!	0.782409	0
Unmatched	CATATAAGAGACACAGCCTT	20				1250	2	1.72		1.72319e-06	#NUM!	0.782409	0
Unmatched	TGAGCCAAACGATACTCCGC	20				1250	2	1.72		1.72319e-06	#NUM!	0.782409	0
Unmatched	GACGCAGACCCTCAGCATTA	20				1250	2	1.72		1.72319e-06	#NUM!	0.782409	0
Unmatched	TGCTTCGCCCGCAACAAACT	20				1250	2	1.72		1.72319e-06	#NUM!	0.782409	0
Unmatched	ATCGTGCCTATTCGTGAAAT	20				1250	2	1.72		1.72319e-06	#NUM!	0.782409	0
Unmatched	CAGATTCGACTGCATGATAC	20				1250	2	1.72		1.72319e-06	#NUM!	0.782409	0
Unmatched	GGGTGGCGATGACCGGTGAG	20				1250	2	1.72		1.72319e-06	#NUM!	0.782409	0
Unmatched	TTACCGCTGCCCGCCACAGC	20				1250	2	1.72		1.72319e-06	#NUM!	0.782409	0
Unmatched	TTCATAAGTCCAACAACGCC	20				1250	2	1.72		1.72319e-06	#NUM!	0.782409	0
Unmatched	GCAGCCAGTGAGTAGTTAGC	20				1250	2	1.72		1.72319e-06	#NUM!	0.782409	0
Unmatched	GAGTTGTTTCGTGTTCTCGG	20				1250	2	1.72		1.72319e-06	#NUM!	0.782409	0
Unmatched	ATTCTGCCGCCCCATATAAC	20				1250	2	1.72		1.72319e-06	#NUM!	0.782409	0
Unmatched	CAGATTCGACTGCATGCAAC	20				1250	2	1.72		1.72319e-06	#NUM!	0.782409	0
Unmatched	CAGACAATGGTTCAGCTCTT	20				1250	2	1.72		1.72319e-06	#NUM!	0.782409	0
Unmatched	CTCCCAGCCTATCATTCATC	20				1250	2	1.72		1.72319e-06	#NUM!	0.782409	0
Unmatched	CCCTTTGTATTTGCGCGCGT	20				1250	2	1.72		1.72319e-06	#NUM!	0.782409	0
RBM4B	AGCTTCAACCAAGTTACACG	20				1250	2	1.72		1.72319e-06	#NUM!	0.782409	0
Unmatched	ATTGATGAGCGCCCTAGTCC	20				1250	2	1.72		1.72319e-06	#NUM!	0.782409	0
Unmatched	ACCACCATCGCGGTCTTCAT	20				1250	2	1.72		1.72319e-06	#NUM!	0.782409	0
Unmatched	GTTCCGACCCCTGTATGTTC	20				1250	2	1.72		1.72319e-06	#NUM!	0.782409	0
Unmatched	ATTCTGCCGCCCCTTGTAAC	20				1250	2	1.72		1.72319e-06	#NUM!	0.782409	0
Unmatched	CGCACAGCGACAAACTCGTT	20				1250	2	1.72		1.72319e-06	#NUM!	0.782409	0
Unmatched	CTTCGACGTACCCCTGGATG	20				1250	2	1.72		1.72319e-06	#NUM!	0.782409	0
Unmatched	ATAGTAAAGGGGCCAGCATT	20				1250	2	1.72		1.72319e-06	#NUM!	0.782409	0
Unmatched	TACCACCAAGCGAGAGTCGC	20				1250	2	1.72		1.72319e-06	#NUM!	0.782409	0
Unmatched	GGAGCAAGGACACGTACGCG	20				1250	2	1.72		1.72319e-06	#NUM!	0.782409	0
Unmatched	ACGAATACGGATTTAGCTGC	20				1250	2	1.72		1.72319e-06	#NUM!	0.782409	0
Unmatched	ATGAATACGGATTCAGCTGC	20				1250	2	1.72		1.72319e-06	#NUM!	0.782409	0
Unmatched	GGCTGTCTCGATTCCGACCC	20				1250	2	1.72		1.72319e-06	#NUM!	0.782409	0
Unmatched	TCATACGTGGCTCGTCTACT	20				1250	2	1.72		1.72319e-06	#NUM!	0.782409	0
Unmatched	GACGTACAGACCTGTACCAC	20				1250	2	1.72		1.72319e-06	#NUM!	0.782409	0
Unmatched	CATATAGGAGACATAGCCTT	20				1250	2	1.72		1.72319e-06	#NUM!	0.782409	0
Unmatched	GTGTACCGGATCATCAGCAT	20				1250	2	1.72		1.72319e-06	#NUM!	0.782409	0
Unmatched	TCATTCGTGGCTCGTCTTCT	20				1250	2	1.72		1.72319e-06	#NUM!	0.782409	0
Unmatched	CTGCCGCCTCTCTGACCGTG	20				1250	2	1.72		1.72319e-06	#NUM!	0.782409	0
Unmatched	CGCCATAGAGGTTCGCCGTG	20				1250	2	1.72		1.72319e-06	#NUM!	0.782409	0
Unmatched	GGCGGTCTCGATTCCGCCCC	20				1250	2	1.72		1.72319e-06	#NUM!	0.782409	0
Unmatched	CGAGCCAAACGATACTCCGC	20				1250	2	1.72		1.72319e-06	#NUM!	0.782409	0
Unmatched	GGCTGTCTCGACTCCGCCCC	20				1250	2	1.72		1.72319e-06	#NUM!	0.782409	0
Unmatched	CTTCGACGTACCCCTCGAGG	20				1250	2	1.72		1.72319e-06	#NUM!	0.782409	0
Unmatched	GCGGGGCTGTCGAGCACCCC	20				1250	2	1.72		1.72319e-06	#NUM!	0.782409	0
Unmatched	CCGACGACGCCTACACCCGC	20				1250	2	1.72		1.72319e-06	#NUM!	0.782409	0
Unmatched	ATTTTGCCGCCCCATGTAAC	20				1250	2	1.72		1.72319e-06	#NUM!	0.782409	0
PAGE4	TGATTGCCAGGAAATGGATC	20				1250	2	1.72		1.72319e-06	#NUM!	0.782409	0
Unmatched	TGTTCGGAGGCTGCCGAATC	20				1250	2	1.72		1.72319e-06	#NUM!	0.782409	0
Unmatched	ACCTCTCGTCCAACGCTTTC	20				1250	2	1.72		1.72319e-06	#NUM!	0.782409	0
Unmatched	CCTGGAAGAACGTCCGCTTG	20				1250	2	1.72		1.72319e-06	#NUM!	0.782409	0
Unmatched	CCATACTTATTCGCCATCAG	20				1250	2	1.72		1.72319e-06	#NUM!	0.782409	0
Unmatched	TTACTCTGATGAGACAGCCA	20				1250	2	1.72		1.72319e-06	#NUM!	0.782409	0
Unmatched	CATATAAGGGACATAGCCTT	20				1250	2	1.72		1.72319e-06	#NUM!	0.782409	0
Unmatched	ATTCTACCGCCCCATGTAAC	20				1250	2	1.72		1.72319e-06	#NUM!	0.782409	0
Unmatched	CAGACTCTGCTGTTCGACCC	20				1250	2	1.72		1.72319e-06	#NUM!	0.782409	0
Unmatched	CTCCCTTAACGGGCGACGTC	20				1250	2	1.72		1.72319e-06	#NUM!	0.782409	0
Unmatched	GCGGGGCTGTCGATTACCGC	20				1250	2	1.72		1.72319e-06	#NUM!	0.782409	0
Unmatched	CTGGCTTCTCATGCACACCC	20				1250	2	1.72		1.72319e-06	#NUM!	0.782409	0
Unmatched	CAGATACGACTGCATGCTAC	20				1250	2	1.72		1.72319e-06	#NUM!	0.782409	0
Unmatched	GGCTGTCTTGATTCCGCCCC	20				1250	2	1.72		1.72319e-06	#NUM!	0.782409	0
Unmatched	ATAATAAAGAGGCCAGCATT	20				1250	2	1.72		1.72319e-06	#NUM!	0.782409	0
Unmatched	GTCGTCCGCGTACGCGTCTC	20				1250	2	1.72		1.72319e-06	#NUM!	0.782409	0
Unmatched	TTGCTCTGTTGAGACAGCCA	20				1250	2	1.72		1.72319e-06	#NUM!	0.782409	0
Unmatched	GACTCCCTCTTGCCGATCGT	20				1250	2	1.72		1.72319e-06	#NUM!	0.782409	0
TMEM140	CTGGCCAGGCTTGGCGTGTA	20				1250	2	1.72		1.72319e-06	#NUM!	0.782409	0
Unmatched	CACCCCGTGTTTCACCGTCT	20				1250	2	1.72		1.72319e-06	#NUM!	0.782409	0
Unmatched	AGTACCGGGAGCCCATCGAT	20				1250	2	1.72		1.72319e-06	#NUM!	0.782409	0
Unmatched	CGCCGATGTCTTTGAGGAAA	20				1250	2	1.72		1.72319e-06	#NUM!	0.782409	0
Unmatched	AGTACGTGTGTGACCACTTG	20				1250	2	1.72		1.72319e-06	#NUM!	0.782409	0
Unmatched	ATGAATACGGACTTAGCTGC	20				1250	2	1.72		1.72319e-06	#NUM!	0.782409	0
Unmatched	CGCCGATGTCTTTGGGAAAA	20				1250	2	1.72		1.72319e-06	#NUM!	0.782409	0
Unmatched	CGACGCGTTACCACTCGAGT	20				1250	2	1.72		1.72319e-06	#NUM!	0.782409	0
Unmatched	TTATCAAAGTGATCTCCTAT	20				1250	2	1.72		1.72319e-06	#NUM!	0.782409	0
Unmatched	ACAGCCTCCTATCTTTCCTT	20				1250	2	1.72		1.72319e-06	#NUM!	0.782409	0
Unmatched	CACCGTGGTGGTATATGCCA	20				1250	2	1.72		1.72319e-06	#NUM!	0.782409	0
Unmatched	AGTCTCACTGGACTCAATCG	20				1250	2	1.72		1.72319e-06	#NUM!	0.782409	0
Unmatched	CTCCCTTAGCGGGCGTCGTC	20				1250	2	1.72		1.72319e-06	#NUM!	0.782409	0
Unmatched	AAGAGGAGGTGGCCGCCCGG	20				1250	2	1.72		1.72319e-06	#NUM!	0.782409	0
Unmatched	AAGAGGAGGTTGCCGCCCCG	20				1250	2	1.72		1.72319e-06	#NUM!	0.782409	0
Unmatched	TGCCATAGAGGATCACCGTG	20				1250	2	1.72		1.72319e-06	#NUM!	0.782409	0
Unmatched	GTCCCAGTGACCATCCGTAA	20				1250	2	1.72		1.72319e-06	#NUM!	0.782409	0
Unmatched	TGCCATAGAGGTTCACCGTT	20				1250	2	1.72		1.72319e-06	#NUM!	0.782409	0
Unmatched	AGCGTATCAAGCTCCAGATC	20				1250	2	1.72		1.72319e-06	#NUM!	0.782409	0
MTHFS	GTCCCGCGTACTGAGCCAGA	20				1250	2	1.72		1.72319e-06	#NUM!	0.782409	0
Unmatched	GTCCCAGTGACAATCCTTAA	20				1250	2	1.72		1.72319e-06	#NUM!	0.782409	0
Unmatched	GTCCCAGTGACCATCCTAAA	20				1250	2	1.72		1.72319e-06	#NUM!	0.782409	0
Unmatched	CACTTCCCAGCTAACATAGT	20				1250	2	1.72		1.72319e-06	#NUM!	0.782409	0
Unmatched	TGACATAGAGGTTCACCGTG	20				1250	2	1.72		1.72319e-06	#NUM!	0.782409	0
SERPINB8	GGCGAGGTCCGTGTTGTCAT	20				1250	2	1.72		1.72319e-06	#NUM!	0.782409	0
Unmatched	AAGGTTGATCGTTCAGTCGC	20				1250	2	1.72		1.72319e-06	#NUM!	0.782409	0
Unmatched	ATGAATACGGATTTTGCTGC	20				1250	2	1.72		1.72319e-06	#NUM!	0.782409	0
DNAJC18	AAGACGTTGAACAGCTCTTC	20				1250	2	1.72		1.72319e-06	#NUM!	0.782409	0
Unmatched	AGAGCCAAACGATACTCCAC	20				1250	2	1.72		1.72319e-06	#NUM!	0.782409	0
Unmatched	TGCACAGCGACTAACTCGTT	20				1250	2	1.72		1.72319e-06	#NUM!	0.782409	0
Unmatched	TGCCAAAGAGGTTCACCGTG	20				1250	2	1.72		1.72319e-06	#NUM!	0.782409	0
Unmatched	TAGTAAAAACGCTGCCACGA	20				1250	2	1.72		1.72319e-06	#NUM!	0.782409	0
Unmatched	ACCTCTCGTCCAACGCTCTA	20				1250	2	1.72		1.72319e-06	#NUM!	0.782409	0
Unmatched	GGCTGTCTCAATTCCGCCCC	20				1250	2	1.72		1.72319e-06	#NUM!	0.782409	0
Unmatched	GATTCCGTTCTTCAGCCGCT	20				1250	2	1.72		1.72319e-06	#NUM!	0.782409	0
Unmatched	GCGGGGCCGTCGAGTGCCGC	20				1250	2	1.72		1.72319e-06	#NUM!	0.782409	0
Unmatched	CTGGCTTCTCTTGCACACTC	20				1250	2	1.72		1.72319e-06	#NUM!	0.782409	0
Unmatched	ATTCTGCCCCCCCATGTAAC	20				1250	2	1.72		1.72319e-06	#NUM!	0.782409	0
Unmatched	CACTTCCCAGCTGGCATAGT	20				1250	2	1.72		1.72319e-06	#NUM!	0.782409	0
Unmatched	GTCCCAGTGACCTTCCTTAA	20				1250	2	1.72		1.72319e-06	#NUM!	0.782409	0
Unmatched	TGATGAGCCCACCTCGCTGT	20				1250	2	1.72		1.72319e-06	#NUM!	0.782409	0
Unmatched	CCGATTCGACTGCATGCTAC	20				1250	2	1.72		1.72319e-06	#NUM!	0.782409	0
Unmatched	TCATACGTGGCACGTCTTCT	20				1250	2	1.72		1.72319e-06	#NUM!	0.782409	0
Unmatched	TTATCAAAGCGATTTCCTAT	20				1250	2	1.72		1.72319e-06	#NUM!	0.782409	0
Unmatched	AAGAGGAGGTGGCCGCCCCT	20				1250	2	1.72		1.72319e-06	#NUM!	0.782409	0
Unmatched	TACCACTAAGCGAGAATCGC	20				1250	2	1.72		1.72319e-06	#NUM!	0.782409	0
Unmatched	GGCTGTGATGTGGGGTACCG	20				1250	2	1.72		1.72319e-06	#NUM!	0.782409	0
Unmatched	GTCCCAGTGACCATCCTTTA	20				1250	2	1.72		1.72319e-06	#NUM!	0.782409	0
Unmatched	TGTTATCTAAAATGGCTCTT	20				1250	2	1.72		1.72319e-06	#NUM!	0.782409	0
Unmatched	TACCACCAAGCGAGAATCAC	20				1250	2	1.72		1.72319e-06	#NUM!	0.782409	0
Unmatched	GAGACAGTCACGTCCCTGTC	20				1250	2	1.72		1.72319e-06	#NUM!	0.782409	0
Unmatched	CCTGCGGTTACCAGTCAGCT	20				1250	2	1.72		1.72319e-06	#NUM!	0.782409	0
Unmatched	GCACCGTTGGACGCCTCCCC	20				1250	2	1.72		1.72319e-06	#NUM!	0.782409	0
Unmatched	CACCGTCCTCTGCTGTAATC	20				1250	2	1.72		1.72319e-06	#NUM!	0.782409	0
Unmatched	CCTTACTTATCCGCCATCAG	20				1250	2	1.72		1.72319e-06	#NUM!	0.782409	0
Unmatched	TGCCATAGAGGTTCTCCGTG	20				1250	2	1.72		1.72319e-06	#NUM!	0.782409	0
Unmatched	CACCGTATTCTATAGAGCCG	20				1250	2	1.72		1.72319e-06	#NUM!	0.782409	0
Unmatched	CGCCGATGTCTTTGAGAGAA	20				1250	2	1.72		1.72319e-06	#NUM!	0.782409	0
Unmatched	CACCGTGGTAGTATACGCCA	20				1250	2	1.72		1.72319e-06	#NUM!	0.782409	0
Unmatched	CATATTCGACTGCATGCTAC	20				1250	2	1.72		1.72319e-06	#NUM!	0.782409	0
Unmatched	ACCTGAAGACCTGACCCATG	20				1250	2	1.72		1.72319e-06	#NUM!	0.782409	0
Unmatched	AAGAGGAGGTGGCCGCCCCC	20				1250	2	1.72		1.72319e-06	#NUM!	0.782409	0
Unmatched	TTGGCTTCTCTTGCACACCC	20				1250	2	1.72		1.72319e-06	#NUM!	0.782409	0
Unmatched	TCTTCCCAGTTTCTCTGAGT	20				1250	2	1.72		1.72319e-06	#NUM!	0.782409	0
Unmatched	GCCATATCGTTCTCAGATAT	20				1250	2	1.72		1.72319e-06	#NUM!	0.782409	0
Unmatched	GACGTACGTGCCCGTACCAC	20				1250	2	1.72		1.72319e-06	#NUM!	0.782409	0
Unmatched	TGCCATAGAGTTTCACCGTG	20				1250	2	1.72		1.72319e-06	#NUM!	0.782409	0
Unmatched	AGTCACACTGGTCTCAATCG	20				1250	2	1.72		1.72319e-06	#NUM!	0.782409	0
Unmatched	ATTCTCCCGCCCCATGTAAC	20				1250	2	1.72		1.72319e-06	#NUM!	0.782409	0
Unmatched	CAGGCTTCTCTTGCACACCC	20				1250	2	1.72		1.72319e-06	#NUM!	0.782409	0
Unmatched	GTCCCAGTGATCATCCTTAA	20				1250	2	1.72		1.72319e-06	#NUM!	0.782409	0
Unmatched	CTGTAAGCGTGAGTGAATTT	20				1250	2	1.72		1.72319e-06	#NUM!	0.782409	0
Unmatched	TGGATGGTCCCGAGTCGGCT	20				1250	2	1.72		1.72319e-06	#NUM!	0.782409	0
Unmatched	CCTTACATATTCGCCATCAG	20				1250	2	1.72		1.72319e-06	#NUM!	0.782409	0
Unmatched	AGAGCCAAACGATACTCCGT	20				1250	2	1.72		1.72319e-06	#NUM!	0.782409	0
Unmatched	CCTGTGGTTACCAGTCAGCC	20				1250	2	1.72		1.72319e-06	#NUM!	0.782409	0
Unmatched	AGAGCCCAACGATACTCCGC	20				1250	2	1.72		1.72319e-06	#NUM!	0.782409	0
Unmatched	AAGAGGAGGTGGCCGACCCG	20				1250	2	1.72		1.72319e-06	#NUM!	0.782409	0
Unmatched	ATCCAGAACAGTGTAACCTG	20				1250	2	1.72		1.72319e-06	#NUM!	0.782409	0
Unmatched	TTGCTCGGATGAGACAGCCA	20				1250	2	1.72		1.72319e-06	#NUM!	0.782409	0
MAP1LC3B2	TTGTATCGTTCTATTATCAC	20				1250	2	1.72		1.72319e-06	#NUM!	0.782409	0
Unmatched	AGTACGTGCGCGACCACTTG	20				1250	2	1.72		1.72319e-06	#NUM!	0.782409	0
Unmatched	CTGGCTTCTCTTGCACATCC	20				1250	2	1.72		1.72319e-06	#NUM!	0.782409	0
Unmatched	ACAGCCTCCTAGTTTTCCTT	20				1250	2	1.72		1.72319e-06	#NUM!	0.782409	0
Unmatched	TAGTAAAAACATTGCCACGA	20				1250	2	1.72		1.72319e-06	#NUM!	0.782409	0
Unmatched	ATGAATACGGATTTAGCTAC	20				1250	2	1.72		1.72319e-06	#NUM!	0.782409	0
Unmatched	CATCGACGTACCCCTGGAGG	20				1250	2	1.72		1.72319e-06	#NUM!	0.782409	0
Unmatched	CTCCCTTAGCTGGCGACGTC	20				1250	2	1.72		1.72319e-06	#NUM!	0.782409	0
Unmatched	GATTTCGTTCTTCCGCCGCT	20				1250	2	1.72		1.72319e-06	#NUM!	0.782409	0
Unmatched	CTGCTGCGCGTTGTAAGGTCT	21				1250	2	1.72		1.72319e-06	#NUM!	0.782409	0
Unmatched	CAGCTGCGCGTTGTAAGCTCT	21				1250	2	1.72		1.72319e-06	#NUM!	0.782409	0
Unmatched	TCTGAGAGAACTAATGCTATG	21				1250	2	1.72		1.72319e-06	#NUM!	0.782409	0
Unmatched	CAGCTGCGCGTTGTATGGTCT	21				1250	2	1.72		1.72319e-06	#NUM!	0.782409	0
Unmatched	TCTGAGAGAACTACTGCTTTG	21				1250	2	1.72		1.72319e-06	#NUM!	0.782409	0
Unmatched	CAGCTGCGCGTGGTAAGGTCT	21				1250	2	1.72		1.72319e-06	#NUM!	0.782409	0
Unmatched	GCGGGGGCTGTCGAGTACCGC	21				1250	2	1.72		1.72319e-06	#NUM!	0.782409	0
Unmatched	TCTGAGAGAACTACTGCTATC	21				1250	2	1.72		1.72319e-06	#NUM!	0.782409	0
Unmatched	TCTGAGCGAACTACTGCTATG	21				1250	2	1.72		1.72319e-06	#NUM!	0.782409	0
Unmatched	AAGCTGCGCGTTGTAAGGTCT	21				1250	2	1.72		1.72319e-06	#NUM!	0.782409	0
Unmatched	TCTGTGAGAACTACTGCTATG	21				1250	2	1.72		1.72319e-06	#NUM!	0.782409	0
hsa-mir-3165	CACGTTAGTACCCAGTGGTA	20	86	1580	1792.18	1696	1	0.86	0.000479863	8.61594e-07	10.8075	-0.217591	0.00179218
Unmatched	TGCGTCACGTAGCTCGTGC	19	103	1348	1529.02	1696	1	0.86	0.000562452	8.61594e-07	10.5784	-0.217591	0.00152902
GCLM	TCACTTACCCTGACCAAATC	20	106	1317	1493.86	1696	1	0.86	0.00057569	8.61594e-07	10.5448	-0.217591	0.00149386
Unmatched	CAGCAGAGCACGCGAGTGTC	20	150	1003	1137.69	1696	1	0.86	0.000755918	8.61594e-07	10.1519	-0.217591	0.00113769
SSTR5	CACCGTCAACATCGTCAACC	20	154	969	1099.13	1696	1	0.86	0.000782437	8.61594e-07	10.1021	-0.217591	0.00109913
TMEM141	CAGCTACGGGGTGACGAGAG	20	158	952	1079.84	1696	1	0.86	0.000796414	8.61594e-07	10.0766	-0.217591	0.00107984
IGFBP7	GACGGCACCACCTACCCGAG	20	168	891	1010.65	1696	1	0.86	0.000850938	8.61594e-07	9.98107	-0.217591	0.00101065
Unmatched	AGGGATCCGCAAGCGCACCT	20	175	876	993.64	1696	1	0.86	0.000865505	8.61594e-07	9.95658	-0.217591	0.000993637
hsa-mir-4747	TTAGCACGGGGTCTAAGGCC	20	178	868	984.56	1696	1	0.86	0.000873487	8.61594e-07	9.94334	-0.217591	0.000984562
Unmatched	CAGCCCTCAAATGGTCTGTA	20	183	860	975.49	1696	1	0.86	0.000881608	8.61594e-07	9.92998	-0.217591	0.000975488
Unmatched	GGTCTCTGACCTGAGACCTC	20	188	833	944.86	1696	1	0.86	0.000910188	8.61594e-07	9.88396	-0.217591	0.000944862
RPN2	TCGCTACCACGTGCCAGTTG	20	190	830	941.46	1696	1	0.86	0.000913475	8.61594e-07	9.87876	-0.217591	0.000941459
LILRB4	CTGCCCGCTCCTTGATCAGA	20	192	821	931.25	1696	1	0.86	0.00092349	8.61594e-07	9.86302	-0.217591	0.000931251
Unmatched	TCGACGGGGTTACTCCCTTT	20	201	803	910.83	1696	1	0.86	0.000944194	8.61594e-07	9.83104	-0.217591	0.000910834
Unmatched	CGTGGTAGCCACCAAAATTG	20	203	791	897.22	1696	1	0.86	0.000958516	8.61594e-07	9.80932	-0.217591	0.000897222
CDC42SE1	TTTGTTCACCTGACTCACAT	20	204	790	896.09	1696	1	0.86	0.000959725	8.61594e-07	9.8075	-0.217591	0.000896088
MAMLD1	CATGTCGTCCAATACCTTGT	20	210	779	883.61	1696	1	0.86	0.00097328	8.61594e-07	9.78727	-0.217591	0.000883611
Unmatched	CCCCGACTCCTCTACTTT	18	211	778	882.48	1696	1	0.86	0.000974526	8.61594e-07	9.78542	-0.217591	0.000882476
Unmatched	GATGCTATCCACGCCCTCTT	20	212	772	875.67	1696	1	0.86	0.000982105	8.61594e-07	9.77424	-0.217591	0.000875671
Unmatched	TCCATGATAAAAGAAGCAGC	20	219	762	864.33	1696	1	0.86	0.00099499	8.61594e-07	9.75544	-0.217591	0.000864328
PKHD1	CTGGTCCGGCATGTCACCAC	20	220	754	855.25	1696	1	0.86	0.00100555	8.61594e-07	9.7402	-0.217591	0.000855253
hsa-mir-6866	GATCCCTTTATCTGTCCTCT	20	225	739	838.24	1696	1	0.86	0.00102596	8.61594e-07	9.71122	-0.217591	0.000838239
PTPN21	TTGGAACCTACCGTCTATTT	20	227	733	831.43	1696	1	0.86	0.00103436	8.61594e-07	9.69945	-0.217591	0.000831433
IFI35	ATCCAGTGACCAACACCCTC	20	229	729	826.9	1696	1	0.86	0.00104003	8.61594e-07	9.69157	-0.217591	0.000826896
FADD	GCGGCGCGTCGACGACTTCG	20	235	721	817.82	1696	1	0.86	0.00105158	8.61594e-07	9.67564	-0.217591	0.000817822
ALDH1B1	GAGCAGTTTGAACGAGTCCT	20	238	717	813.28	1696	1	0.86	0.00105745	8.61594e-07	9.66761	-0.217591	0.000813285
KIF1A	GACGCGTAGTTGATGTCCTC	20	241	713	808.75	1696	1	0.86	0.00106337	8.61594e-07	9.65955	-0.217591	0.000808748
OR52I2	TATTCTCTCCCGCAGTTGTT	20	248	697	790.6	1696	1	0.86	0.00108778	8.61594e-07	9.6268	-0.217591	0.000790599
GBP2	AACTTTCGGATGCACAACCG	20	251	691	783.79	1696	1	0.86	0.00109723	8.61594e-07	9.61432	-0.217591	0.000783793
NTRK3	ATTCCCGAAGACTCAGCGTC	20	252	689	781.52	1696	1	0.86	0.00110042	8.61594e-07	9.61014	-0.217591	0.000781525
Unmatched	GGAGAGCAGTGTGTTGCT	18	253	687	779.26	1696	1	0.86	0.00110361	8.61594e-07	9.60596	-0.217591	0.000779256
hsa-mir-603	TTTTGCTCCAACTTAATACT	20	256	686	778.12	1696	1	0.86	0.00110523	8.61594e-07	9.60385	-0.217591	0.000778122
Unmatched	GATGCCCATTATTGATCGTA	20	261	672	762.24	1696	1	0.86	0.00112825	8.61594e-07	9.5741	-0.217591	0.000762242
KHDRBS1	ACCTGTCAAGCAGTATCCCA	20	264	661	749.76	1696	1	0.86	0.00114703	8.61594e-07	9.55029	-0.217591	0.000749765
TMEM38A	TTGCTGAAGTAATCGATCAG	20	271	650	737.29	1696	1	0.86	0.00116643	8.61594e-07	9.52609	-0.217591	0.000737287
BEND7	GAATGGCCTGCAACGTTGAC	20	272	646	732.75	1696	1	0.86	0.00117366	8.61594e-07	9.51718	-0.217591	0.00073275
Unmatched	GAATCCCGAGTTCACGTCCT	20	274	645	731.62	1696	1	0.86	0.00117547	8.61594e-07	9.51495	-0.217591	0.000731616
Unmatched	GAAAAGGCAAACCGCTTCG	19	287	621	704.39	1696	1	0.86	0.00122091	8.61594e-07	9.46023	-0.217591	0.000704393
C12orf65	CCCATGGCGCCGGGCATATT	20	288	617	699.86	1696	1	0.86	0.00122882	8.61594e-07	9.45092	-0.217591	0.000699856
hsa-mir-4487 hsa-mir-4487	AACTGTCCTTCAGCCAGAGC	20	290	614	696.45	1696	1	0.86	0.00123483	8.61594e-07	9.44388	-0.217591	0.000696453
FAM155B	GGCGTGTAGCAACTGTATCG	20	290	614	696.45	1696	1	0.86	0.00123483	8.61594e-07	9.44388	-0.217591	0.000696453
APOBEC1	TGGTCAACAGGTCCTTCAAC	20	300	600	680.57	1696	1	0.86	0.00126365	8.61594e-07	9.4106	-0.217591	0.000680573
Unmatched	GTGGGACGGTGAAGGCTCGA	20	302	599	679.44	1696	1	0.86	0.00126575	8.61594e-07	9.4082	-0.217591	0.000679439
SNX29	TCATTGTGCAGCACCTTCAG	20	303	597	677.17	1696	1	0.86	0.00126999	8.61594e-07	9.40337	-0.217591	0.00067717
NCEH1	CGCAGCGTCGTTTATATCCA	20	307	591	670.36	1696	1	0.86	0.00128289	8.61594e-07	9.38879	-0.217591	0.000670364
ZZEF1	TGCGCTTCCTGCACCGCAAT	20	313	579	656.75	1696	1	0.86	0.00130948	8.61594e-07	9.3592	-0.217591	0.000656753
Unmatched	GCCCTCCCTTGATGTAGTT	19	314	578	655.62	1696	1	0.86	0.00131174	8.61594e-07	9.35672	-0.217591	0.000655619
MCM4	ACAACTCATCTCTTACCCAC	20	315	577	654.48	1696	1	0.86	0.00131402	8.61594e-07	9.35421	-0.217591	0.000654484
Unmatched	TCAGGAACTGGTAACGTTCA	20	316	574	651.08	1696	1	0.86	0.00132088	8.61594e-07	9.34669	-0.217591	0.000651082
AGAP3	GGGCTGACTTCCCGCTAGAC	20	322	564	639.74	1696	1	0.86	0.0013443	8.61594e-07	9.32134	-0.217591	0.000639739
CSRP2BP	AGTCCCATGTACTTCCGTTC	20	323	562	637.47	1696	1	0.86	0.00134908	8.61594e-07	9.31621	-0.217591	0.00063747
Unmatched	TGTTTCTCAGTTCCGAGTCC	20	325	557	631.8	1696	1	0.86	0.00136119	8.61594e-07	9.30332	-0.217591	0.000631799
MFNG	GCCTTCCCACATAGACGTCG	20	329	552	626.13	1696	1	0.86	0.00137352	8.61594e-07	9.29032	-0.217591	0.000626127
FAM5B	AGCTACGGAGGCATGCTGCT	20	331	549	622.72	1696	1	0.86	0.00138104	8.61594e-07	9.28244	-0.217591	0.000622724
HIST2H4A HIST2H4B	CCAGCGGTCATGTCCGGCAG	20	332	547	620.46	1696	1	0.86	0.00138607	8.61594e-07	9.27719	-0.217591	0.000620456
Unmatched	GCCGCTACGAATACGACAC	19	334	543	615.92	1696	1	0.86	0.00139629	8.61594e-07	9.2666	-0.217591	0.000615919
INPP5F	CTACTGATCTACTTCTTGCC	20	337	535	606.84	1696	1	0.86	0.00141718	8.61594e-07	9.24517	-0.217591	0.000606844
Unmatched	TGTCAGACGTCCTCTCTCA	19	340	532	603.44	1696	1	0.86	0.00142516	8.61594e-07	9.23707	-0.217591	0.000603441
PROZ	CTCCAAAGCAAACGACGTTC	20	345	519	588.7	1696	1	0.86	0.00146085	8.61594e-07	9.20139	-0.217591	0.000588696
CDCA3	TGGCACCCTGACACTACGAC	20	346	516	585.29	1696	1	0.86	0.00146936	8.61594e-07	9.19301	-0.217591	0.000585293
ICMT	TGACCAGTGGAGTGTACGCT	20	348	514	583.02	1696	1	0.86	0.00147508	8.61594e-07	9.1874	-0.217591	0.000583024
PCDHA10	ACATTAACGACAACCCGCCC	20	355	495	561.47	1696	1	0.86	0.00153169	8.61594e-07	9.13307	-0.217591	0.000561473
Unmatched	TCATCCGCATGCAACCCCTAT	21	357	494	560.34	1696	1	0.86	0.00153478	8.61594e-07	9.13016	-0.217591	0.000560338
hsa-mir-212	CAGGCGTCGGTGGCCGTGAC	20	358	493	559.2	1696	1	0.86	0.00153791	8.61594e-07	9.12722	-0.217591	0.000559204
CNNM4	CAGGGCCATAGTCCCATAGT	20	359	491	556.94	1696	1	0.86	0.00154415	8.61594e-07	9.12138	-0.217591	0.000556936
hsa-mir-8070	ATGATCAGGCTTCACTCACA	20	362	485	550.13	1696	1	0.86	0.00156327	8.61594e-07	9.10363	-0.217591	0.00055013
PPP1R3E	GCCTTGCGCTACCGTGTGAC	20	366	479	543.32	1696	1	0.86	0.00158286	8.61594e-07	9.08566	-0.217591	0.000543324
WDR37	AGTACACTTCTGGAACTGTT	20	369	471	534.25	1696	1	0.86	0.00160973	8.61594e-07	9.06137	-0.217591	0.00053425
Unmatched	CGGGGGTCCGCAGTCTTACG	20	372	469	531.98	1696	1	0.86	0.0016166	8.61594e-07	9.05523	-0.217591	0.000531981
HRNR	TGACAGTGATGACGCCTTGT	20	373	468	530.85	1696	1	0.86	0.00162004	8.61594e-07	9.05216	-0.217591	0.000530847
PCDHB11	GTTCTTACTAGAAAGTGCGA	20	378	459	520.64	1696	1	0.86	0.00165181	8.61594e-07	9.02414	-0.217591	0.000520638
ZSCAN5A	CATGTGACGTGTGCGAGAAG	20	381	454	514.97	1696	1	0.86	0.00167	8.61594e-07	9.00834	-0.217591	0.000514967
CENPF	CTGAATTCAGTTGTCCTTCC	20	385	450	510.43	1696	1	0.86	0.00168485	8.61594e-07	8.99557	-0.217591	0.00051043
FCHO1	TGAGCTGTTCCTCGCCGTAG	20	387	449	509.3	1696	1	0.86	0.00168859	8.61594e-07	8.99237	-0.217591	0.000509295
PAM	AGGGGGAGCATTTCTCGCCC	20	390	438	496.82	1696	1	0.86	0.00173101	8.61594e-07	8.95658	-0.217591	0.000496818
CD244	ACCTTCGTCTGTATGCTGTT	20	391	437	495.68	1696	1	0.86	0.00173499	8.61594e-07	8.95327	-0.217591	0.000495684
SLC26A9	TTCTAGCTGAGCTCCACCTA	20	396	426	483.21	1696	1	0.86	0.00177976	8.61594e-07	8.91651	-0.217591	0.000483207
Unmatched	TTAGCGCGGGGTCTAAGGCC	20	397	423	479.8	1696	1	0.86	0.00179241	8.61594e-07	8.90629	-0.217591	0.000479804
Unmatched	TACTCACAGATGTTGCCTCA	20	399	419	475.27	1696	1	0.86	0.0018095	8.61594e-07	8.8926	-0.217591	0.000475267
NOTCH2	TTGATGACTGCCCTAACCAC	20	411	407	461.66	1696	1	0.86	0.00186284	8.61594e-07	8.85069	-0.217591	0.000461655
ZNF142	ACGGGTGTGTCCTCGTAAGC	20	416	396	449.18	1696	1	0.86	0.0019146	8.61594e-07	8.81115	-0.217591	0.000449178
FA2H	CTGGCTGGAGCAGTACTACG	20	418	395	448.04	1696	1	0.86	0.00191947	8.61594e-07	8.80748	-0.217591	0.000448044
Unmatched	CTATTCGTGTCCGCTCCACT	20	419	394	446.91	1696	1	0.86	0.00192432	8.61594e-07	8.80384	-0.217591	0.00044691
Unmatched	TCGCCTACCTGTTGACAAGT	20	422	392	444.64	1696	1	0.86	0.00193415	8.61594e-07	8.79649	-0.217591	0.000444641
MYOZ3	GTTCGGCCCCTCAGGGCCAT	20	425	388	440.1	1696	1	0.86	0.0019541	8.61594e-07	8.78169	-0.217591	0.000440104
Unmatched	TCTGTGTATACCTCCAATAA	20	429	385	436.7	1696	1	0.86	0.00196932	8.61594e-07	8.7705	-0.217591	0.000436701
Unmatched	CTCCCATACCCATTACATAT	20	430	384	435.57	1696	1	0.86	0.00197442	8.61594e-07	8.76676	-0.217591	0.000435567
Unmatched	ATGGTCCATATTTGCCCACT	20	433	380	431.03	1696	1	0.86	0.00199522	8.61594e-07	8.75164	-0.217591	0.00043103
SLC37A2	TTCCTCATCGCCTATGCCAT	20	439	370	419.69	1696	1	0.86	0.00204913	8.61594e-07	8.71318	-0.217591	0.000419687
ZFHX2	GCCTACACCGAGCAGAGACC	20	440	369	418.55	1696	1	0.86	0.00205471	8.61594e-07	8.70926	-0.217591	0.000418552
Unmatched	ATCACCTCCGCTCCGTGGAC	20	443	368	417.42	1696	1	0.86	0.00206027	8.61594e-07	8.70536	-0.217591	0.000417418
ARG2	ATGAGAGATATTGATCGACT	20	447	360	408.34	1696	1	0.86	0.00210609	8.61594e-07	8.67363	-0.217591	0.000408344
Unmatched	TGAGCAGCTGCTCTCTCTAC	20	454	354	401.54	1696	1	0.86	0.00214175	8.61594e-07	8.6494	-0.217591	0.000401538
Unmatched	TATTACAGTCTTGATAGTTT	20	457	348	394.73	1696	1	0.86	0.0021787	8.61594e-07	8.62472	-0.217591	0.000394732
Unmatched	GATGCCCATCATTGGTCGTA	20	458	346	392.46	1696	1	0.86	0.00219131	8.61594e-07	8.6164	-0.217591	0.000392464
NANOG	TTCTTACCAGTCTCCGTGTG	20	462	336	381.12	1696	1	0.86	0.00225651	8.61594e-07	8.5741	-0.217591	0.000381121
ITGAX	TTCTAGTCATGACCAGGACC	20	465	332	376.58	1696	1	0.86	0.00228371	8.61594e-07	8.55681	-0.217591	0.000376584
Unmatched	CGCACTACGTCCGCA	15	468	327	370.91	1696	1	0.86	0.00231862	8.61594e-07	8.53493	-0.217591	0.000370912
Unmatched	TTTACCTTGGCATTCCTTG	19	473	318	360.7	1696	1	0.86	0.00238425	8.61594e-07	8.49466	-0.217591	0.000360704
RAB39B	AACGCATCAAGCTCCAGATC	20	473	318	360.7	1696	1	0.86	0.00238425	8.61594e-07	8.49466	-0.217591	0.000360704
SPDYE2 SPDYE2B SPDYE6 SPDYE2L	TAGATCCCAGCCCCCCATGT	20	475	317	359.57	1696	1	0.86	0.00239175	8.61594e-07	8.49013	-0.217591	0.000359569
Unmatched	AGCTTCATCTTCCATGTAG	19	476	316	358.44	1696	1	0.86	0.00239929	8.61594e-07	8.48559	-0.217591	0.000358435
Unmatched	GAGAGTTTTTTACTTGCCA	19	477	315	357.3	1696	1	0.86	0.00240694	8.61594e-07	8.48099	-0.217591	0.000357301
TGM2	GAGTACTTCCGCAATGAGTT	20	478	311	352.76	1696	1	0.86	0.00243792	8.61594e-07	8.46254	-0.217591	0.000352764
TACC3	ACGAAGAACAGACGATCTTC	20	479	309	350.5	1696	1	0.86	0.00245364	8.61594e-07	8.45327	-0.217591	0.000350495
EXOC3	CGTGACATGACCCTCATCCA	20	482	304	344.82	1696	1	0.86	0.00249405	8.61594e-07	8.4297	-0.217591	0.000344824
Unmatched	CGTTACCTCTATAAGCATAC	20	493	286	324.41	1696	1	0.86	0.00265097	8.61594e-07	8.34167	-0.217591	0.000324406
Unmatched	TCGCATGATTGTAGCTTACT	20	493	286	324.41	1696	1	0.86	0.00265097	8.61594e-07	8.34167	-0.217591	0.000324406
Unmatched	TTCTAGTTCTTCAGATAG	18	497	282	319.87	1696	1	0.86	0.00268859	8.61594e-07	8.32134	-0.217591	0.000319869
Unmatched	CTTCCTAATGTGAACCTTAT	20	500	277	314.2	1696	1	0.86	0.00273711	8.61594e-07	8.29554	-0.217591	0.000314198
PRAMEF20 PRAMEF21	CCCTTCCTCACCTGAGCATC	20	500	277	314.2	1696	1	0.86	0.00273711	8.61594e-07	8.29554	-0.217591	0.000314198
PHF17	TCTGGGACCAAGTAGTTGAC	20	504	276	313.06	1696	1	0.86	0.00274708	8.61594e-07	8.2903	-0.217591	0.000313064
KRTAP21-2	GGATACAGCTCTAGCTGCTG	20	505	274	310.8	1696	1	0.86	0.00276705	8.61594e-07	8.27984	-0.217591	0.000310795
IQSEC1	GAGCCTATGGGCTGTACTCG	20	514	267	302.86	1696	1	0.86	0.0028396	8.61594e-07	8.24251	-0.217591	0.000302855
ZNF713	CTACAGGAATCTAGTTGCAC	20	515	265	300.59	1696	1	0.86	0.00286104	8.61594e-07	8.23165	-0.217591	0.000300586
BCL2L15	ATGTTGGGTGACCAGTTCAA	20	519	256	290.38	1696	1	0.86	0.00296164	8.61594e-07	8.1818	-0.217591	0.000290378
FAM135B	AGACTGAGTGCCTCCATCGC	20	523	253	286.97	1696	1	0.86	0.00299683	8.61594e-07	8.16476	-0.217591	0.000286975
hsa-mir-198	GGTTCTGATCATTGGTCCAG	20	528	243	275.63	1696	1	0.86	0.00312012	8.61594e-07	8.10659	-0.217591	0.000275632
EIF4E2	ACTTCCCAGGCTGTTGTCCC	20	529	240	272.23	1696	1	0.86	0.00315909	8.61594e-07	8.08868	-0.217591	0.000272229
TRPC7	TCGCGCATGAACGCCTACAA	20	533	235	266.56	1696	1	0.86	0.00322629	8.61594e-07	8.05832	-0.217591	0.000266558
Unmatched	TTTATGTCAGTCTTGACCC	19	536	232	263.15	1696	1	0.86	0.0032681	8.61594e-07	8.03974	-0.217591	0.000263155
SLC12A4	ACCGTCCGAGTCATCCAGCT	20	536	232	263.15	1696	1	0.86	0.0032681	8.61594e-07	8.03974	-0.217591	0.000263155
COL4A6	CACCGCTGCTGCCAGTTCCT	20	538	231	262.02	1696	1	0.86	0.00328219	8.61594e-07	8.03353	-0.217591	0.000262021
Unmatched	CTGGTGCTTCGGGTTCGTCT	20	543	226	256.35	1696	1	0.86	0.00335479	8.61594e-07	8.00197	-0.217591	0.000256349
PCDHA1 PCDHA10 PCDHA11 PCDHA12 PCDHA13 PCDHA2 PCDHA3 PCDHA4 PCDHA5 PCDHA6 PCDHA7 PCDHA8 PCDHA9 PCDHAC1 PCDHAC2	CTGTTGACACCCGCACCGAC	20	545	223	252.95	1696	1	0.86	0.00339988	8.61594e-07	7.98271	-0.217591	0.000252946
NPR2	TGTCTTAGGTGTAACTGGGC	20	550	221	250.68	1696	1	0.86	0.00343067	8.61594e-07	7.9697	-0.217591	0.000250678
Unmatched	ACCGTCATCGCGGTCTTCAT	20	552	217	246.14	1696	1	0.86	0.00349395	8.61594e-07	7.94334	-0.217591	0.000246141
C20orf194	CCGGCCGAGACTTGCTGCTC	20	554	214	242.74	1696	1	0.86	0.00354289	8.61594e-07	7.92327	-0.217591	0.000242738
IL10	TTCACATGCGCCTTGATGTC	20	556	213	241.6	1696	1	0.86	0.0035596	8.61594e-07	7.91648	-0.217591	0.000241603
RBM47	GCCTAGGGGTTCCTACCTCG	20	562	207	234.8	1696	1	0.86	0.00366269	8.61594e-07	7.87529	-0.217591	0.000234798
EPHA7	TCACTTGTGCACGCAACGTA	20	574	190	215.51	1696	1	0.86	0.00399053	8.61594e-07	7.75161	-0.217591	0.000215515
ABCC2	GGATTGGTATATCGAACAGC	20	576	189	214.38	1696	1	0.86	0.00401157	8.61594e-07	7.74403	-0.217591	0.000214381
HES6	AGCGGGCATGGCGCCACCCG	20	581	182	206.44	1696	1	0.86	0.00416586	8.61594e-07	7.68958	-0.217591	0.00020644
LSG1	AACTGGACTACTGTCTTTCG	20	597	166	188.29	1696	1	0.86	0.00456742	8.61594e-07	7.55681	-0.217591	0.000188292
Unmatched	TTCTTACCAGTCTTCGTGTG	20	604	157	178.08	1696	1	0.86	0.00482929	8.61594e-07	7.47638	-0.217591	0.000178083
Unmatched	CGGCGGCCAGTCGAAAGTAT	20	604	157	178.08	1696	1	0.86	0.00482929	8.61594e-07	7.47638	-0.217591	0.000178083
EVX1	CGGTGCGGTAACGACGCATC	20	612	150	170.14	1696	1	0.86	0.00505466	8.61594e-07	7.41058	-0.217591	0.000170143
hsa-mir-214 hsa-mir-3120	CCTGTCTGTGCCTGCTGTAC	20	613	149	169.01	1696	1	0.86	0.00508846	8.61594e-07	7.40096	-0.217591	0.000169009
Unmatched	AAAAATACGCGTCCGCGACC	20	627	136	154.26	1696	1	0.86	0.005575	8.61594e-07	7.26922	-0.217591	0.000154263
PYCR2	CGGCGCCTGGCAATCCAACT	20	627	136	154.26	1696	1	0.86	0.005575	8.61594e-07	7.26922	-0.217591	0.000154263
ZBTB7A	AACGGCGTCCCCTCGCGCCG	20	637	126	142.92	1696	1	0.86	0.00601735	8.61594e-07	7.15906	-0.217591	0.00014292
Unmatched	GCCCCTCGGCGCGTCCGGAC	20	677	92	104.35	1696	1	0.86	0.00824149	8.61594e-07	6.70529	-0.217591	0.000104355
Unmatched	GCTGACACCTCTTTGGGTGA	20	695	74	83.94	1696	1	0.86	0.0102454	8.61594e-07	6.39129	-0.217591	8.39373e-05
NonTargetingControlGuideForHuman_0283 NonTargetingControlGuideForHuman_0283	CTTAAGCTTATCAACATCCG	20	696	72	81.67	1696	1	0.86	0.0105302	8.61594e-07	6.35173	-0.217591	8.16688e-05
hsa-mir-1183	AGCTATATTATTCAAATGCT	20	696	72	81.67	1696	1	0.86	0.0105302	8.61594e-07	6.35173	-0.217591	8.16688e-05
RCN2	CGAGGAGCTGCACTACCCGC	20	705	68	77.13	1696	1	0.86	0.01115	8.61594e-07	6.26922	-0.217591	7.71316e-05
Unmatched	TAGGCTTGCTGAGGAGCCCA	20	708	67	76	1696	1	0.86	0.0113158	8.61594e-07	6.24793	-0.217591	7.59973e-05
SLC30A6	CCTAGCCCTGTCTATTCATT	20	713	65	73.73	1696	1	0.86	0.0116642	8.61594e-07	6.20418	-0.217591	7.37287e-05
RPRD2	ATAGCAACAGCTCTTCAATT	20	714	64	72.59	1696	1	0.86	0.0118474	8.61594e-07	6.1817	-0.217591	7.25945e-05
GPR161	CCCCTCGGCTGGAATCCGTG	20	714	64	72.59	1696	1	0.86	0.0118474	8.61594e-07	6.1817	-0.217591	7.25945e-05
KRT24	GACTATGACCCGCTCTGACC	20	719	61	69.19	1696	1	0.86	0.0124295	8.61594e-07	6.11249	-0.217591	6.91916e-05
Unmatched	CTTACAAGAAGAAGTGCTCA	20	722	59	66.92	1696	1	0.86	0.0128512	8.61594e-07	6.06437	-0.217591	6.6923e-05
NonTargetingControlGuideForHuman_0837 NonTargetingControlGuideForHuman_0837	ATGGAAGAGCGTCATGACTT	20	726	54	61.25	1696	1	0.86	0.0140408	8.61594e-07	5.93664	-0.217591	6.12516e-05
PTPRZ1	ACTAATGACTACCGTGTCAG	20	746	43	48.77	1696	1	0.86	0.0176338	8.61594e-07	5.60792	-0.217591	4.87744e-05
Unmatched	GCCCTATCGTTCTCAGGTAT	20	761	37	41.97	1696	1	0.86	0.0204908	8.61594e-07	5.39129	-0.217591	4.19687e-05
NXF2 NXF2B	TCACTTACTGTCTTAGTTGT	20	761	37	41.97	1696	1	0.86	0.0204908	8.61594e-07	5.39129	-0.217591	4.19687e-05
Unmatched	ATGATCTGAACCTCACTGTC	20	779	30	34.03	1696	1	0.86	0.0252718	8.61594e-07	5.08874	-0.217591	3.40287e-05
NAPSA	ACATCCCTGTAGTTCGAGAG	20	794	26	29.49	1696	1	0.86	0.0291624	8.61594e-07	4.88215	-0.217591	2.94915e-05
MDM1	GATCTCACTACTCCAGCTGT	20	799	24	27.22	1696	1	0.86	0.0315944	8.61594e-07	4.7666	-0.217591	2.72229e-05
Unmatched	TGCTAAGCGTTCCAGAACCA	20	837	16	18.15	1696	1	0.86	0.0473829	8.61594e-07	4.1819	-0.217591	1.81486e-05
Unmatched	GGCTGCTGTATGCCTACCCG	20	837	16	18.15	1696	1	0.86	0.0473829	8.61594e-07	4.1819	-0.217591	1.81486e-05
PMAIP1	TCGAGTGTGCTACTCAACTC	20	851	14	15.88	1696	1	0.86	0.0541562	8.61594e-07	3.98914	-0.217591	1.588e-05
Unmatched	CATCTACGAGAACACGCGTG	20	870	12	13.61	1696	1	0.86	0.0631888	8.61594e-07	3.7666	-0.217591	1.36115e-05
Unmatched	ACGCGCGCATCCACGTGTCA	20	870	12	13.61	1696	1	0.86	0.0631888	8.61594e-07	3.7666	-0.217591	1.36115e-05
Unmatched	GACGTACATACCTGCACCGC	20	870	12	13.61	1696	1	0.86	0.0631888	8.61594e-07	3.7666	-0.217591	1.36115e-05
Unmatched	ACTCCAGCACACGCTCTGTC	20	870	12	13.61	1696	1	0.86	0.0631888	8.61594e-07	3.7666	-0.217591	1.36115e-05
Unmatched	ACACCCGCACACGCTCTGTC	20	870	12	13.61	1696	1	0.86	0.0631888	8.61594e-07	3.7666	-0.217591	1.36115e-05
Unmatched	GTGTACATACCTGTACCAC	19	895	11	12.48	1696	1	0.86	0.0689103	8.61594e-07	3.64155	-0.217591	1.24772e-05
Unmatched	CATCTACGAGAACACACGCG	20	895	11	12.48	1696	1	0.86	0.0689103	8.61594e-07	3.64155	-0.217591	1.24772e-05
Unmatched	AGCCGCTGTATGCCTACCCG	20	914	10	11.34	1696	1	0.86	0.0758377	8.61594e-07	3.50335	-0.217591	1.13429e-05
TMEM74B	GCAAACTCATACCCCTGTGC	20	930	9	10.21	1696	1	0.86	0.0842311	8.61594e-07	3.35191	-0.217591	1.02086e-05
Unmatched	ACTCCCGAACACGCTCTGTC	20	930	9	10.21	1696	1	0.86	0.0842311	8.61594e-07	3.35191	-0.217591	1.02086e-05
Unmatched	ATGGTCCATACCTGCCCACT	20	930	9	10.21	1696	1	0.86	0.0842311	8.61594e-07	3.35191	-0.217591	1.02086e-05
Unmatched	TACAACACTTCTTGTTGCCC	20	930	9	10.21	1696	1	0.86	0.0842311	8.61594e-07	3.35191	-0.217591	1.02086e-05
Unmatched	CATCTACGGGAACACACGTG	20	960	8	9.07	1696	1	0.86	0.0948181	8.61594e-07	3.1811	-0.217591	9.07431e-06
Unmatched	GACGTATCAAGCTCCAGATC	20	960	8	9.07	1696	1	0.86	0.0948181	8.61594e-07	3.1811	-0.217591	9.07431e-06
Unmatched	TACAACACTCCTTGTTGTCC	20	960	8	9.07	1696	1	0.86	0.0948181	8.61594e-07	3.1811	-0.217591	9.07431e-06
Unmatched	TGCCAAGCGTTCCAAAACCA	20	960	8	9.07	1696	1	0.86	0.0948181	8.61594e-07	3.1811	-0.217591	9.07431e-06
Unmatched	GCACCAGCGCACCGTG	16	987	7	7.94	1696	1	0.86	0.108312	8.61594e-07	2.98914	-0.217591	7.94002e-06
Unmatched	ACGGTCCATATCTGCCCACT	20	987	7	7.94	1696	1	0.86	0.108312	8.61594e-07	2.98914	-0.217591	7.94002e-06
Unmatched	ACTCCCGCACACGCTCAGTC	20	987	7	7.94	1696	1	0.86	0.108312	8.61594e-07	2.98914	-0.217591	7.94002e-06
Unmatched	TGCCAAGCGTTCCTGAACCA	20	987	7	7.94	1696	1	0.86	0.108312	8.61594e-07	2.98914	-0.217591	7.94002e-06
Unmatched	ACTCCCGCACACGCACTGTC	20	987	7	7.94	1696	1	0.86	0.108312	8.61594e-07	2.98914	-0.217591	7.94002e-06
Unmatched	GCGGTAAGTGCCCTCACCAC	20	987	7	7.94	1696	1	0.86	0.108312	8.61594e-07	2.98914	-0.217591	7.94002e-06
MFSD11	TGCAGCATGGCTATTATCTA	20	987	7	7.94	1696	1	0.86	0.108312	8.61594e-07	2.98914	-0.217591	7.94002e-06
Unmatched	TGCCGCTTACCATCTGGTGG	20	987	7	7.94	1696	1	0.86	0.108312	8.61594e-07	2.98914	-0.217591	7.94002e-06
Unmatched	CATCATCAGCAT	12	1039	6	6.81	1696	1	0.86	0.126285	8.61594e-07	2.76765	-0.217591	6.80573e-06
Unmatched	GGCTCACTCACCGGCGTTGG	20	1039	6	6.81	1696	1	0.86	0.126285	8.61594e-07	2.76765	-0.217591	6.80573e-06
Unmatched	CATCTATGAGAACACACGTG	20	1039	6	6.81	1696	1	0.86	0.126285	8.61594e-07	2.76765	-0.217591	6.80573e-06
Unmatched	ACTCCCGCAAACGCTCTGTC	20	1039	6	6.81	1696	1	0.86	0.126285	8.61594e-07	2.76765	-0.217591	6.80573e-06
Unmatched	CGGCGCGTTACCACTCGTGT	20	1039	6	6.81	1696	1	0.86	0.126285	8.61594e-07	2.76765	-0.217591	6.80573e-06
Unmatched	TCCATCCAGCCTCGTTATCC	20	1039	6	6.81	1696	1	0.86	0.126285	8.61594e-07	2.76765	-0.217591	6.80573e-06
Unmatched	CGGCAAGCGTAACGGGGCGG	20	1110	5	5.67	1696	1	0.86	0.151675	8.61594e-07	2.50335	-0.217591	5.67144e-06
Unmatched	GCGGTAAGTGCCCCCATCAC	20	1110	5	5.67	1696	1	0.86	0.151675	8.61594e-07	2.50335	-0.217591	5.67144e-06
Unmatched	GGGTGCCTGCAGTATGTCCC	20	1110	5	5.67	1696	1	0.86	0.151675	8.61594e-07	2.50335	-0.217591	5.67144e-06
Unmatched	CGCAGCGCTTCCGGCATTTC	20	1110	5	5.67	1696	1	0.86	0.151675	8.61594e-07	2.50335	-0.217591	5.67144e-06
Unmatched	TCCCCGATGGCCGCCACCGC	20	1110	5	5.67	1696	1	0.86	0.151675	8.61594e-07	2.50335	-0.217591	5.67144e-06
Unmatched	TCCATCCAGTCTCGCTATCC	20	1110	5	5.67	1696	1	0.86	0.151675	8.61594e-07	2.50335	-0.217591	5.67144e-06
Unmatched	TGCTGTGATGTGGGTTACCG	20	1110	5	5.67	1696	1	0.86	0.151675	8.61594e-07	2.50335	-0.217591	5.67144e-06
Unmatched	AGCCAAGCGTTCCAGAACCA	20	1110	5	5.67	1696	1	0.86	0.151675	8.61594e-07	2.50335	-0.217591	5.67144e-06
Unmatched	ACTCCCGGACACGCTCTGTC	20	1110	5	5.67	1696	1	0.86	0.151675	8.61594e-07	2.50335	-0.217591	5.67144e-06
Unmatched	TTCATCCAGCCTCGCTATCC	20	1110	5	5.67	1696	1	0.86	0.151675	8.61594e-07	2.50335	-0.217591	5.67144e-06
NonTargetingControlGuideForHuman_0320 NonTargetingControlGuideForHuman_0320	CAAGTGAGCATAAGCGATGT	20	1110	5	5.67	1696	1	0.86	0.151675	8.61594e-07	2.50335	-0.217591	5.67144e-06
Unmatched	CATCCACGAGAACACACGTG	20	1110	5	5.67	1696	1	0.86	0.151675	8.61594e-07	2.50335	-0.217591	5.67144e-06
Unmatched	CTTGGAGCGGTACCAC	16	1253	4	4.54	1696	1	0.86	0.189427	8.61594e-07	2.18269	-0.217591	4.53715e-06
Unmatched	TGCCTAGCGTTCCAGAACCA	20	1253	4	4.54	1696	1	0.86	0.189427	8.61594e-07	2.18269	-0.217591	4.53715e-06
Unmatched	TAAGGCATCATCCAAACTTT	20	1253	4	4.54	1696	1	0.86	0.189427	8.61594e-07	2.18269	-0.217591	4.53715e-06
Unmatched	CCGCCGTCATCGACTGCTCT	20	1253	4	4.54	1696	1	0.86	0.189427	8.61594e-07	2.18269	-0.217591	4.53715e-06
Unmatched	GGCTCACTCGCCGGCGTTGA	20	1253	4	4.54	1696	1	0.86	0.189427	8.61594e-07	2.18269	-0.217591	4.53715e-06
Unmatched	AGCTGCTGTACGCCTACCCG	20	1253	4	4.54	1696	1	0.86	0.189427	8.61594e-07	2.18269	-0.217591	4.53715e-06
Unmatched	CCATACCAATGTGAGTCGCC	20	1253	4	4.54	1696	1	0.86	0.189427	8.61594e-07	2.18269	-0.217591	4.53715e-06
Unmatched	AGTGCTCGCCGCACAAGTGT	20	1253	4	4.54	1696	1	0.86	0.189427	8.61594e-07	2.18269	-0.217591	4.53715e-06
Unmatched	ACTCCCTCACACGCTCTGTC	20	1253	4	4.54	1696	1	0.86	0.189427	8.61594e-07	2.18269	-0.217591	4.53715e-06
Unmatched	CTTGGAGCGGTACCGCTCTT	20	1253	4	4.54	1696	1	0.86	0.189427	8.61594e-07	2.18269	-0.217591	4.53715e-06
Unmatched	CACCGTGTTCTATAGAGCCA	20	1253	4	4.54	1696	1	0.86	0.189427	8.61594e-07	2.18269	-0.217591	4.53715e-06
Unmatched	CAAACAATGGTGCAGCTCTT	20	1253	4	4.54	1696	1	0.86	0.189427	8.61594e-07	2.18269	-0.217591	4.53715e-06
Unmatched	GTTCCGACCCCTATGCGCTC	20	1253	4	4.54	1696	1	0.86	0.189427	8.61594e-07	2.18269	-0.217591	4.53715e-06
Unmatched	CTGACGTTGTGACACCACTC	20	1253	4	4.54	1696	1	0.86	0.189427	8.61594e-07	2.18269	-0.217591	4.53715e-06
Unmatched	ATTGATGAGCGCCCCAATCC	20	1253	4	4.54	1696	1	0.86	0.189427	8.61594e-07	2.18269	-0.217591	4.53715e-06
Unmatched	GGCGTACATACCTGCACCAC	20	1253	4	4.54	1696	1	0.86	0.189427	8.61594e-07	2.18269	-0.217591	4.53715e-06
Unmatched	TGTACCGCATCATCAGCAT	19	1443	3	3.4	1696	1	0.86	0.252941	8.61594e-07	1.76553	-0.217591	3.40287e-06
Unmatched	CTCAGGGTGACGTCTCCGAG	20	1443	3	3.4	1696	1	0.86	0.252941	8.61594e-07	1.76553	-0.217591	3.40287e-06
Unmatched	GGCTCACTCACTGGCGTTGA	20	1443	3	3.4	1696	1	0.86	0.252941	8.61594e-07	1.76553	-0.217591	3.40287e-06
Unmatched	CGACGCGTTACCACTTGTGT	20	1443	3	3.4	1696	1	0.86	0.252941	8.61594e-07	1.76553	-0.217591	3.40287e-06
Unmatched	CGTAGCGCTTCCGGCATTTT	20	1443	3	3.4	1696	1	0.86	0.252941	8.61594e-07	1.76553	-0.217591	3.40287e-06
Unmatched	AACGTATCAGGCTCCAGATC	20	1443	3	3.4	1696	1	0.86	0.252941	8.61594e-07	1.76553	-0.217591	3.40287e-06
Unmatched	CGACGCGCTACCACTCGTGT	20	1443	3	3.4	1696	1	0.86	0.252941	8.61594e-07	1.76553	-0.217591	3.40287e-06
Unmatched	TGCCAAGCGTTCCATAACCA	20	1443	3	3.4	1696	1	0.86	0.252941	8.61594e-07	1.76553	-0.217591	3.40287e-06
Unmatched	TGCCACGCGTTCCAGAACCA	20	1443	3	3.4	1696	1	0.86	0.252941	8.61594e-07	1.76553	-0.217591	3.40287e-06
Unmatched	AACTGCTGTATGCCTACCCG	20	1443	3	3.4	1696	1	0.86	0.252941	8.61594e-07	1.76553	-0.217591	3.40287e-06
Unmatched	CGTGCCATAGCAGTGTTTCT	20	1443	3	3.4	1696	1	0.86	0.252941	8.61594e-07	1.76553	-0.217591	3.40287e-06
Unmatched	GACTCACGCAGGCCCGGAAC	20	1443	3	3.4	1696	1	0.86	0.252941	8.61594e-07	1.76553	-0.217591	3.40287e-06
Unmatched	TGTTGCGGCGACAGTTCCGG	20	1443	3	3.4	1696	1	0.86	0.252941	8.61594e-07	1.76553	-0.217591	3.40287e-06
Unmatched	CGACGCGTTACCACCCGTGT	20	1443	3	3.4	1696	1	0.86	0.252941	8.61594e-07	1.76553	-0.217591	3.40287e-06
Unmatched	CTGTGCCCGCATCACAGTCC	20	1443	3	3.4	1696	1	0.86	0.252941	8.61594e-07	1.76553	-0.217591	3.40287e-06
Unmatched	GTTGATGAGCGCCCTAATCC	20	1443	3	3.4	1696	1	0.86	0.252941	8.61594e-07	1.76553	-0.217591	3.40287e-06
KRT6C	TGTTTCTCAGCTCCGAGTCC	20	1443	3	3.4	1696	1	0.86	0.252941	8.61594e-07	1.76553	-0.217591	3.40287e-06
CBS	GATTTCGTTCTTCAGCCGCC	20	1443	3	3.4	1696	1	0.86	0.252941	8.61594e-07	1.76553	-0.217591	3.40287e-06
Unmatched	GGCTGTTATGTGGGTTACCG	20	1443	3	3.4	1696	1	0.86	0.252941	8.61594e-07	1.76553	-0.217591	3.40287e-06
Unmatched	ACTCCCGCAAACACTCCCGC	20	1443	3	3.4	1696	1	0.86	0.252941	8.61594e-07	1.76553	-0.217591	3.40287e-06
Unmatched	GCAGCAGGTTCATACAATAC	20	1443	3	3.4	1696	1	0.86	0.252941	8.61594e-07	1.76553	-0.217591	3.40287e-06
Unmatched	CGTAGCGCTTCCGGCACTTC	20	1443	3	3.4	1696	1	0.86	0.252941	8.61594e-07	1.76553	-0.217591	3.40287e-06
TESPA1	GCAGGACAGTTTATCTACAA	20	1443	3	3.4	1696	1	0.86	0.252941	8.61594e-07	1.76553	-0.217591	3.40287e-06
Unmatched	TGCACAGCGGCAAACTCGTT	20	1443	3	3.4	1696	1	0.86	0.252941	8.61594e-07	1.76553	-0.217591	3.40287e-06
Unmatched	CCGGCTGTGTCAGCAGAGCA	20	1443	3	3.4	1696	1	0.86	0.252941	8.61594e-07	1.76553	-0.217591	3.40287e-06
Unmatched	ACTCCCGCACACGCTATGTC	20	1443	3	3.4	1696	1	0.86	0.252941	8.61594e-07	1.76553	-0.217591	3.40287e-06
PCDHB8	CTAGTGGTGTCTCTGTTAGT	20	1443	3	3.4	1696	1	0.86	0.252941	8.61594e-07	1.76553	-0.217591	3.40287e-06
Unmatched	ACCATCCAGCCTCGCTATCC	20	1443	3	3.4	1696	1	0.86	0.252941	8.61594e-07	1.76553	-0.217591	3.40287e-06
Unmatched	GGCTGTGATGTTGGTTACCG	20	1443	3	3.4	1696	1	0.86	0.252941	8.61594e-07	1.76553	-0.217591	3.40287e-06
Unmatched	TCCCAAGCGTTCCAGAACCA	20	1443	3	3.4	1696	1	0.86	0.252941	8.61594e-07	1.76553	-0.217591	3.40287e-06
WDR85	CCAGTAGAAGAGCCACGTGC	20	1443	3	3.4	1696	1	0.86	0.252941	8.61594e-07	1.76553	-0.217591	3.40287e-06
Unmatched	TGCCGATGTCTTTGAGAAAA	20	1443	3	3.4	1696	1	0.86	0.252941	8.61594e-07	1.76553	-0.217591	3.40287e-06
Unmatched	CGTAGCGCTCCCGGCATTTC	20	1443	3	3.4	1696	1	0.86	0.252941	8.61594e-07	1.76553	-0.217591	3.40287e-06
Unmatched	GAGATCCCAGAGTTCCTGTT	20	1443	3	3.4	1696	1	0.86	0.252941	8.61594e-07	1.76553	-0.217591	3.40287e-06
Unmatched	CACTTTCCAGCTAGCATAGT	20	1443	3	3.4	1696	1	0.86	0.252941	8.61594e-07	1.76553	-0.217591	3.40287e-06
Unmatched	CTGTACCCGCATCGCAGTCC	20	1443	3	3.4	1696	1	0.86	0.252941	8.61594e-07	1.76553	-0.217591	3.40287e-06
CRIPT	TCAGGCATCTGTGCGATGTG	20	1443	3	3.4	1696	1	0.86	0.252941	8.61594e-07	1.76553	-0.217591	3.40287e-06
Unmatched	CGACGCGTCACCACTCGTGT	20	1443	3	3.4	1696	1	0.86	0.252941	8.61594e-07	1.76553	-0.217591	3.40287e-06
Unmatched	GACATACATACCTGTACCGC	20	1443	3	3.4	1696	1	0.86	0.252941	8.61594e-07	1.76553	-0.217591	3.40287e-06
Unmatched	GACGTACCGCATCATCAGCAT	21	1443	3	3.4	1696	1	0.86	0.252941	8.61594e-07	1.76553	-0.217591	3.40287e-06
Unmatched	GAGACGGACGTCTCT	15	1881	2	2.27	1696	1	0.86	0.378855	8.61594e-07	1.18269	-0.217591	2.26858e-06
Unmatched	CTGCTGGATTCCGTTTCCT	19	1881	2	2.27	1696	1	0.86	0.378855	8.61594e-07	1.18269	-0.217591	2.26858e-06
Unmatched	GCTGGTCGAATTCGCCGCC	19	1881	2	2.27	1696	1	0.86	0.378855	8.61594e-07	1.18269	-0.217591	2.26858e-06
Unmatched	CCAGGGAATCACGTCACTGC	20	1881	2	2.27	1696	1	0.86	0.378855	8.61594e-07	1.18269	-0.217591	2.26858e-06
Unmatched	TAGCCGCTGGTGCCACTCAT	20	1881	2	2.27	1696	1	0.86	0.378855	8.61594e-07	1.18269	-0.217591	2.26858e-06
Unmatched	CCCCGGCAGGGATCTATCAA	20	1881	2	2.27	1696	1	0.86	0.378855	8.61594e-07	1.18269	-0.217591	2.26858e-06
Unmatched	GAGATCCCAGAGTCCTTGTT	20	1881	2	2.27	1696	1	0.86	0.378855	8.61594e-07	1.18269	-0.217591	2.26858e-06
Unmatched	GTTCGACGTACCCCTGGAGG	20	1881	2	2.27	1696	1	0.86	0.378855	8.61594e-07	1.18269	-0.217591	2.26858e-06
Unmatched	ATTGATGAGCGCCATAATCC	20	1881	2	2.27	1696	1	0.86	0.378855	8.61594e-07	1.18269	-0.217591	2.26858e-06
Unmatched	CGGCAAGTGTAACGGGGTGG	20	1881	2	2.27	1696	1	0.86	0.378855	8.61594e-07	1.18269	-0.217591	2.26858e-06
Unmatched	CACCGTGTTTTATAGAGCCG	20	1881	2	2.27	1696	1	0.86	0.378855	8.61594e-07	1.18269	-0.217591	2.26858e-06
Unmatched	ACCATCATCGCGGTCTTCGT	20	1881	2	2.27	1696	1	0.86	0.378855	8.61594e-07	1.18269	-0.217591	2.26858e-06
Unmatched	ATTGATGAGCGCCCTAATCT	20	1881	2	2.27	1696	1	0.86	0.378855	8.61594e-07	1.18269	-0.217591	2.26858e-06
Unmatched	TCCTCGATGGCCGCCACTGC	20	1881	2	2.27	1696	1	0.86	0.378855	8.61594e-07	1.18269	-0.217591	2.26858e-06
Unmatched	GAAGGATGTACGTGCCCGCT	20	1881	2	2.27	1696	1	0.86	0.378855	8.61594e-07	1.18269	-0.217591	2.26858e-06
ADAM7	CTGATACAGAAGCGAGATAC	20	1881	2	2.27	1696	1	0.86	0.378855	8.61594e-07	1.18269	-0.217591	2.26858e-06
Unmatched	AGTGCTCGCTGCACAGGTGT	20	1881	2	2.27	1696	1	0.86	0.378855	8.61594e-07	1.18269	-0.217591	2.26858e-06
Unmatched	TCATACGTGGCTCGTCTCCT	20	1881	2	2.27	1696	1	0.86	0.378855	8.61594e-07	1.18269	-0.217591	2.26858e-06
Unmatched	ATGGTCCATGTCTGCCCACT	20	1881	2	2.27	1696	1	0.86	0.378855	8.61594e-07	1.18269	-0.217591	2.26858e-06
Unmatched	CAGATTCTGCTGTTCGGCCC	20	1881	2	2.27	1696	1	0.86	0.378855	8.61594e-07	1.18269	-0.217591	2.26858e-06
Unmatched	TGTGCCATAGCAGTGTTTCC	20	1881	2	2.27	1696	1	0.86	0.378855	8.61594e-07	1.18269	-0.217591	2.26858e-06
IRX6	TCAGCTTCTTCCGATCCGGA	20	1881	2	2.27	1696	1	0.86	0.378855	8.61594e-07	1.18269	-0.217591	2.26858e-06
THAP8	AGTGCTCGCTGCACAAGTGC	20	1881	2	2.27	1696	1	0.86	0.378855	8.61594e-07	1.18269	-0.217591	2.26858e-06
Unmatched	GACGTACATACGTGTACCAC	20	1881	2	2.27	1696	1	0.86	0.378855	8.61594e-07	1.18269	-0.217591	2.26858e-06
Unmatched	CTCTTCCCAGAAAATCTCCA	20	1881	2	2.27	1696	1	0.86	0.378855	8.61594e-07	1.18269	-0.217591	2.26858e-06
Unmatched	ACCGCTGCAGGCAGAGGGGG	20	1881	2	2.27	1696	1	0.86	0.378855	8.61594e-07	1.18269	-0.217591	2.26858e-06
Unmatched	TTGTTCTGATGAGACAGCCA	20	1881	2	2.27	1696	1	0.86	0.378855	8.61594e-07	1.18269	-0.217591	2.26858e-06
Unmatched	TGACGAGTCCACCTCGCTGT	20	1881	2	2.27	1696	1	0.86	0.378855	8.61594e-07	1.18269	-0.217591	2.26858e-06
Unmatched	AGTACCGGAAGCCCGTCGAT	20	1881	2	2.27	1696	1	0.86	0.378855	8.61594e-07	1.18269	-0.217591	2.26858e-06
Unmatched	ATTCAGAACAATGTAACCTG	20	1881	2	2.27	1696	1	0.86	0.378855	8.61594e-07	1.18269	-0.217591	2.26858e-06
Unmatched	CTGATACGGAAGCGAGATAT	20	1881	2	2.27	1696	1	0.86	0.378855	8.61594e-07	1.18269	-0.217591	2.26858e-06
Unmatched	GTTCCGGCCCCTATGTGTTC	20	1881	2	2.27	1696	1	0.86	0.378855	8.61594e-07	1.18269	-0.217591	2.26858e-06
Unmatched	GCAAACTCATACCCCTGAGT	20	1881	2	2.27	1696	1	0.86	0.378855	8.61594e-07	1.18269	-0.217591	2.26858e-06
LDHD	GTTGAGCACGTTGTCCCGCA	20	1881	2	2.27	1696	1	0.86	0.378855	8.61594e-07	1.18269	-0.217591	2.26858e-06
IFNL3	GACTCACACAGGCCCGGAGC	20	1881	2	2.27	1696	1	0.86	0.378855	8.61594e-07	1.18269	-0.217591	2.26858e-06
Unmatched	ATGAATACGGATTTAGCTGT	20	1881	2	2.27	1696	1	0.86	0.378855	8.61594e-07	1.18269	-0.217591	2.26858e-06
Unmatched	CCTGTGGTTACCAGTCGGCT	20	1881	2	2.27	1696	1	0.86	0.378855	8.61594e-07	1.18269	-0.217591	2.26858e-06
Unmatched	CACTGTGGTGGTATACGCCA	20	1881	2	2.27	1696	1	0.86	0.378855	8.61594e-07	1.18269	-0.217591	2.26858e-06
Unmatched	AGAGTCAAACGATACTCCGC	20	1881	2	2.27	1696	1	0.86	0.378855	8.61594e-07	1.18269	-0.217591	2.26858e-06
Unmatched	CATCGTGTTCTATAGAGCCG	20	1881	2	2.27	1696	1	0.86	0.378855	8.61594e-07	1.18269	-0.217591	2.26858e-06
MTERFD3	ATCCTGTACTGTACTATCTG	20	1881	2	2.27	1696	1	0.86	0.378855	8.61594e-07	1.18269	-0.217591	2.26858e-06
Unmatched	CTGATGTTGTGACACCTCTC	20	1881	2	2.27	1696	1	0.86	0.378855	8.61594e-07	1.18269	-0.217591	2.26858e-06
Unmatched	ATGGTCTATATCTGCCCACT	20	1881	2	2.27	1696	1	0.86	0.378855	8.61594e-07	1.18269	-0.217591	2.26858e-06
Unmatched	CGACACGTTACCACTCGTGT	20	1881	2	2.27	1696	1	0.86	0.378855	8.61594e-07	1.18269	-0.217591	2.26858e-06
[truncated: 10,974 more rows]

## Sheet: Filter by xreads
Gene Names	Sequence	Length	Rank (x)	Reads (x)	RPM (x)	Rank (y)	Reads (y)	RPM (y)	Enrichment (y/x)	% of reads(y)	Log2 RPM(x)	Log2 RMP(y)	% of reads (x)	Log2 enrichment	Total Reads (y)	Total Reads(x)
Unmatched JunB	CCGACGACGCCTACACCCC	19	11	6480	7350.19	1	496890	428117	58.2457	0.428117	12.8436	18.7076	0.00735019	5.86408	1160640	881610
JUNB	GCGGGGCTGTCGAGTACCGC	20	20	4030	4571.18	2	154876	133440	29.1916	0.13344	12.1584	17.0258	0.00457118	4.86748
Unmatched MIR6815	CTGGCTTCTCTTGCACACCC	20	708	67	76	34	2557	2203.09	28.988	0.00220309	6.24793	11.1053	7.59973e-05	4.85739
ZNF354C	GTCCCAGTGACCATCCTTAA	20	375	463	525.18	12	10987	9466.33	18.0249	0.00946633	9.03667	13.2086	0.000525176	4.17192
RALGAPB	ACCTCTCGTCCAACGCTCTC	20	399	419	475.27	13	9172	7902.54	16.6275	0.00790254	8.8926	12.9481	0.000475267	4.0555
PLEKHM3	ATTCTGCCGCCCCATGTAAC	20	466	329	373.18	22	4721	4067.58	10.8998	0.00406758	8.54373	11.99	0.000373181	3.44623
GPLD1	TGCCATAGAGGTTCACCGTG	20	37	2880	3266.75	5	35828	30869.2	9.44951	0.0308692	11.6736	14.9139	0.00326675	3.24024
PHKA1	GAGTACCTGCTCCAATTCAT	20	687	81	91.88	47	933	803.87	8.74913	0.000803867	6.52168	9.65082	9.18774e-05	3.12914
Unmatched SBK2	CAGCTGCGCGTTGTAAGGTCT	21	54	2241	2541.94	8	22859	19695.2	7.74809	0.0196952	11.3117	14.2656	0.00254194	2.95384
ALOX15B	AAGAGGAGGTGGCCGCCCCG	20	101	1357	1539.23	11	12384	10670	6.93202	0.01067	10.588	13.3813	0.00153923	2.79328
TSPYL1	CTCCCTTAGCGGGCGACGTC	20	212	772	875.67	16	6534	5629.65	6.42896	0.00562965	9.77424	12.4588	0.000875671	2.68459
Unmatched	GTCGTCCGCGTACGCGCCTC	20	297	606	687.38	23	4163	3586.81	5.21809	0.00358681	9.42496	11.8085	0.000687379	2.38352
Unmatched	TCTGAGAGAACTACTGCTATG	21	38	2855	3238.39	9	17901	15423.4	4.76267	0.0154234	11.6611	13.9128	0.00323839	2.25177
TRAFD1	GGCTGTCTCGATTCCGCCCC	20	340	532	603.44	29	3279	2825.17	4.68177	0.00282517	9.23707	11.4641	0.000603441	2.22706
ZNF623	CCTTACTTATTCGCCATCAG	20	181	864	980.03	20	5016	4321.75	4.40981	0.00432175	9.93668	12.0774	0.000980025	2.14072
CREB3L3	ATGAATACGGATTTAGCTGC	20	109	1292	1465.5	17	5652	4869.73	3.32291	0.00486973	10.5172	12.2496	0.0014655	1.73245
FOSL1	CTTCGACGTACCCCTGGAGG	20	9	7888	8947.27	6	32716	28187.9	3.15045	0.0281879	13.1272	14.7828	0.00894727	1.65556
MUC17	AGTCACACTGGACTCAATCG	20	52	2327	2639.49	14	8801	7582.89	2.87286	0.00758289	11.366	12.8885	0.00263949	1.52249
AKR7A2	CACTTCCCAGCTAGCATAGT	20	162	936	1061.69	28	3433	2957.85	2.78598	0.00295785	10.0521	11.5303	0.00106169	1.47819
FAM151B	CACCGTCTTCTGCTGTAATC	20	674	94	106.62	91	344	296.39	2.77987	0.000296388	6.73633	8.21135	0.000106623	1.47502
RNLS	AAATCCAATCGCCATCATCC	20	392	434	492.28	38	1515	1305.31	2.65156	0.00130531	8.94334	10.3502	0.000492281	1.40684
Unmatched	GAGTGTACTCATTCATGCGCA	21	492	287	325.54	46	950	818.51	2.51431	0.000818514	8.34669	9.67686	0.000325541	1.33017
TAS2R9	CAGATTCGACTGCATGCTAC	20	15	5145	5835.91	10	15028	12948	2.21868	0.012948	12.5107	13.6604	0.00583591	1.1497
NFASC	TGCTTCGCCCGCAACAAATT	20	567	204	231.39	60	593	510.93	2.20809	0.000510925	7.85418	8.99698	0.000231395	1.1428
ZNF57	AAACCTTGCGAGTCCACATG	20	702	70	79.4	139	202	174.04	2.19194	0.000174042	6.31107	7.44328	7.94002e-05	1.13221
hsa-let-7a-2	ACAGCCTCCTAGCTTTCCTT	20	96	1433	1625.44	24	3966	3417.08	2.10225	0.00341708	10.6666	11.7385	0.00162544	1.07193
Unmatched	TTGCAGGAAGGAGAC	15	609	151	171.28	78	407	350.67	2.04735	0.000350669	7.42021	8.45397	0.000171278	1.03376
GBA2	GGCTGTGATGTGGGTTACCG	20	6	9311	10561.4	7	24247	20891.1	1.97807	0.0208911	13.3665	14.3506	0.0105614	0.98409
15-Sep	TGATTGCAGAGGATGCTGTC	20	540	228	258.62	61	590	508.34	1.96559	0.00050834	8.01469	8.98965	0.000258618	0.97496
Unmatched	GACTCCCTCTTGCCAATCGT	20	235	721	817.82	37	1847	1591.36	1.94586	0.00159136	9.67564	10.636	0.000817822	0.960405
AMOTL1	TACCACCAAGCGAGAATCGC	20	3207	1	1.13	31	2668	2298.73	2034.27	0.00229873	0.176323	11.1666	1.13429e-06
STEAP3	TCATACGTGGCTCGTCTTCT	20	90	1526	1730.92	26	3644	3139.65	1.81386	0.00313965	10.7573	11.6164	0.00173092	0.859065
C1orf112	CAGACAATGGTGCAGCTCTT	20	44	2645	3000.19	18	5478	4719.81	1.57317	0.00471981	11.5508	12.2045	0.00300019	0.653675
Unmatched	GTGCACCGCATCATCAGCAT	20	728	52	58.98	230	102	87.88	1.49	8.78825e-05	5.88215	6.45746	5.8983e-05	0.575309
Unmatched	GTGTACCGCATCATCGGCAT	20	685	82	93.01	162	159	136.99	1.47285	0.000136993	6.53931	7.09793	9.30116e-05	0.558613
NAB2	CCCGCCGCTTAGAGTCGAAA	20	114	1247	1414.46	35	2368	2040.25	1.44242	0.00204025	10.466	10.9945	0.00141446	0.528495
IMP3	GGAGCAAGGGCACGTACGCG	20	644	118	133.85	129	222	191.27	1.42899	0.000191274	7.06447	7.57947	0.000133846	0.514993
Unmatched	GTGTACCGCATCATCAGCAC	20	724	57	64.65	221	107	92.19	1.42599	9.21905e-05	6.01458	6.52654	6.46544e-05	0.51196
Unmatched	CCGACGGCGCCTACACCCC	19	930	9	10.21	39	1508	1299.28	127.256	0.00129928	3.35191	10.3435	1.02086e-05
Unmatched	GACGTACATACCTGTGCCAC	20	737	48	54.45	247	90	77.54	1.42406	7.75434e-05	5.76686	6.27687	5.44458e-05	0.510009
Unmatched	CCGACGACGCCTACGCCCC	19	1881	2	2.27	41	1203	1036.5	456.608	0.0010365	1.18269	10.0175	2.26858e-06
Unmatched	GACGTGCATACCTGTACCAC	20	727	53	60.12	239	95	81.85	1.36144	8.18514e-05	5.90977	6.35491	6.01173e-05	0.445137
Unmatched	GACGTACATGCCTGTACCAC	20	725	56	63.52	232	99	85.3	1.34288	8.52978e-05	5.98914	6.41447	6.35202e-05	0.425335
B4GALT7	TCCGCACGATGTTCCCCTCG	20	629	135	153.13	124	227	195.58	1.27722	0.000195582	7.25861	7.61162	0.000153129	0.353002
MED12	AGGATTGAAGCTGACGTTCT	20	579	185	209.84	99	309	266.23	1.26873	0.000266232	7.71315	8.05653	0.000209843	0.343383
KAT7	AGAGCCAAACGATACTCCGC	20	72	1784	2023.57	30	2899	2497.76	1.23433	0.00249776	10.9827	11.2864	0.00202357	0.303732
PIBF1	GCTAGTGAATCCATTAAGAA	20	649	113	128.17	149	183	157.67	1.23016	0.000157672	7.00191	7.30076	0.000128175	0.29885
Unmatched	GACGTACACACCTGTACCAC	20	719	61	69.19	235	98	84.44	1.22041	8.44362e-05	6.11249	6.39985	6.91916e-05	0.287363
PRKAB2	CCTGTGGTTACCAGTCAGCT	20	296	608	689.65	48	926	797.84	1.15688	0.000797836	9.42972	9.63996	0.000689647	0.210235
Unmatched	CCGGCGACGCCTACACCCC	19	1110	5	5.67	50	827	712.54	125.668	0.000712538	2.50335	9.47683	5.67144e-06
Unmatched	CCGACGACGCCTGCACCCC	19	1253	4	4.54	51	812	699.61	154.099	0.000699614	2.18269	9.45041	4.53715e-06
hsa-mir-548j	GCAGCCAGTGAATAGTTAGC	20	517	262	297.18	82	390	336.02	1.1307	0.000336022	8.21519	8.3924	0.000297184	0.17721
CDH6	TGTGCCATAGCAGTGTTTCT	20	293	613	695.32	49	864	744.42	1.07061	0.000744417	9.44153	9.53997	0.000695319	0.0984397
Unmatched	CCGACGACGCCCACACCCC	19	1253	4	4.54	54	719	619.49	136.452	0.000619486	2.18269	9.27494	4.53715e-06
Unmatched	GAGTACACCACGGTGGGT	18	668	100	113.43	185	138	118.9	1.04822	0.0001189	6.82566	6.8936	0.000113429	0.0679465
BRD1	CACCGTGTTCTATAGAGCCG	20	62	1940	2200.52	32	2636	2271.16	1.0321	0.00227116	11.1036	11.1492	0.00220052	0.0455849
Unmatched	AGTACTCGAGCACACTATCG	20	670	97	110.03	193	129	111.15	1.01018	0.000111146	6.78175	6.79636	0.000110026	0.014611
HOMER3	GTGTACCGCATCATCAGCAT	20	3	53055	60179.7	4	68369	58906.3	0.97884	0.0589063	15.877	15.8461	0.0601797	-0.0308545
Unmatched	CTGCTGCTACTGCAATGCAT	20	670	97	110.03	197	125	107.7	0.978824	0.000107699	6.78175	6.75087	0.000110026	-0.0308787
GALC	GCCCTATCGTTCTCAGATAT	20	136	1074	1218.23	40	1372	1182.11	0.97035	0.00118211	10.2506	10.2071	0.00121823	-0.0434222
Unmatched	GAGACAGTCACGTCCCCGTC	20	712	66	74.86	259	83	71.51	0.95525	7.15123e-05	6.22612	6.16007	7.4863e-05	-0.06605
GUCY2C	GTAAACATACGAAGTGCTCC	20	588	175	198.5	134	211	181.8	0.915869	0.000181796	7.633	7.50621	0.0001985	-0.126787
Unmatched	CCGACGACACCTACACCCC	19	1443	3	3.4	63	531	457.51	134.562	0.000457506	1.76553	8.83766	3.40287e-06
Unmatched	AAGGTTGATCGTCCTGTCGC	20	914	10	11.34	64	512	441.14	38.9012	0.000441136	3.50335	8.78509	1.13429e-05
Unmatched	CTGACGACGCCTACACCCC	19	987	7	7.94	64	512	441.14	55.5592	0.000441136	2.98914	8.78509	7.94002e-06
Unmatched	TAGTAAAAACACTGCCACGA	20	578	187	212.11	131	220	189.55	0.89364	0.000189551	7.72867	7.56643	0.000212112	-0.162234
Unmatched	CCGACGACGCCTACACCTC	19				67	497	428.21		0.000428212	#NUM!	8.74217	0
FETUB	CCTTACCTGGCTAGAAGCCC	20	529	240	272.23	109	262	225.74	0.829225	0.000225738	8.08868	7.81852	0.000272229	-0.270164
Unmatched	GACGTACATACCCGTACCAC	20	606	155	175.81	164	158	136.13	0.774302	0.000136132	7.45787	7.08884	0.000175815	-0.369032
Unmatched	CCGACGACGCCTACACCCT	19	1110	5	5.67	70	461	397.19	70.0511	0.000397195	2.50335	8.63369	5.67144e-06
hsa-mir-6769a	AGGGCTAGGCCAGGTGGGTA	20	383	451	511.56	71	451	388.58	0.759598	0.000388579	8.99876	8.60207	0.000511564	-0.396692
AMOTL1	CTTGTCCAGCGATTCTCGCT	20				72	434	373.93		0.000373932	#NUM!	8.54662	0
SERGEF	TTGTGGCTCAGAGCATAATT	20	592	170	192.83	160	165	142.16	0.73723	0.000142163	7.59119	7.15137	0.000192829	-0.439814
GGT6	CACCGTGGTGGTATACGCCA	20	217	768	871.13	55	712	613.45	0.7042	0.000613455	9.76674	9.2608	0.000871133	-0.505942
Unmatched	GCGGGGCCGTCGAGTACCGC	20	1039	6	6.81	75	423	364.45	53.5169	0.000364454	2.76765	8.50958	6.80573e-06
Unmatched	CTACCGCTGCCCGCCACAGC	20	664	103	116.83	239	95	81.85	0.700591	8.18514e-05	6.86827	6.35491	0.000116832	-0.513356
Unmatched	TCGACGACGCCTACACCCC	19	1039	6	6.81	77	409	352.39	51.746	0.000352392	2.76765	8.46103	6.80573e-06
TMEM31	AAGGTTGATCGTTCTGTCGC	20	21	3979	4513.33	27	3619	3118.11	0.690867	0.00311811	12.14	11.6065	0.00451333	-0.53352
Unmatched	GCGGGGCTGCCGAGTACCGC	20	987	7	7.94	79	404	348.08	43.8388	0.000348084	2.98914	8.44328	7.94002e-06
Unmatched	GGCGTACATACCTGTACCAC	20	500	277	314.2	118	241	207.64	0.660853	0.000207644	8.29554	7.69794	0.000314198	-0.597599
SPDEF	TGATGAGTCCACCTCGCTGT	20	375	463	525.18	80	397	342.05	0.651301	0.000342053	9.03667	8.41806	0.000525176	-0.618605
Unmatched	GACGTACATACCTGTACCAT	20	728	52	58.98	343	44	37.91	0.64276	3.79101e-05	5.88215	5.24451	5.8983e-05	-0.637647
ZFAND3	GACGTACATACCTGTACCAC	20	1	99439	112792	3	81383	70119.1	0.621664	0.0701191	16.7833	16.0975	0.112793	-0.685792
Unmatched	CCAACGACGCCTACACCCC	19	3207	1	1.13	84	373	321.37	284.398	0.000321374	0.176323	8.32809	1.13429e-06
Unmatched	ATCCAGAACAATGTAACCTG	20	29	3160	3584.35	33	2586	2228.08	0.621613	0.00222808	11.8075	11.1216	0.00358435	-0.68591
Unmatched	CACTACGAGTATTCACTGCT	20	199	804	911.97	59	633	545.39	0.598035	0.000545389	9.83284	9.09114	0.000911968	-0.741698
NKG7	GACGCAGACCTTCAGCATTA	20	353	497	563.74	83	385	331.71	0.58841	0.000331714	9.13889	8.37378	0.000563741	-0.765107
ZNF84	CATATAAGAGACATAGCCTT	20	565	205	232.53	171	154	132.69	0.570636	0.000132685	7.86127	7.05192	0.000232529	-0.809357
Unmatched	CCGACGACGCTTACACCCC	19	1443	3	3.4	89	345	297.25	87.4265	0.00029725	1.76553	8.21553	3.40287e-06
Unmatched	CCGACGACGCCTACACTCC	19	1881	2	2.27	89	345	297.25	130.947	0.00029725	1.18269	8.21553	2.26858e-06
GIP	GAAAGTCCCTTCCGCGTACC	20	377	461	522.91	93	341	293.8	0.561856	0.000293803	9.03042	8.19869	0.000522907	-0.831728
Unmatched	TAGGACTTCAGTCCATGTT	19	355	495	561.47	87	355	305.87	0.544766	0.000305866	9.13307	8.25677	0.000561473	-0.87629
Unmatched	GACGTACGTACCCGTACCAC	20	493	286	324.41	139	202	174.04	0.536482	0.000174042	8.34167	7.44328	0.000324406	-0.898399
TAAR2	TTGCTCTGATGAGACAGCCA	20	14	5521	6262.41	25	3703	3190.48	0.509465	0.00319048	12.6125	11.6396	0.00626241	-0.972944
Unmatched	CCGACGACGCCTATACCCC	19	1881	2	2.27	95	330	284.33	125.256	0.000284326	1.18269	8.15142	2.26858e-06
Unmatched	CCGACGATGCCTACACCCC	19	1881	2	2.27	95	330	284.33	125.256	0.000284326	1.18269	8.15142	2.26858e-06
Unmatched	CCGACGACGCCTACATCCC	19	1881	2	2.27	97	316	272.26	119.938	0.000272264	1.18269	8.08884	2.26858e-06
Unmatched	CAGACAGGATGTTGTCAT	18				98	313	269.68		0.000269679	#NUM!	8.0751	0
C15orf59	TGGATGGTCCCGAGTCGACT	20	281	634	719.14	76	416	358.42	0.498401	0.000358423	9.49013	8.48551	0.000719139	-1.00462
Unmatched	GCCACGAGTTCGAGATCGA	19	851	14	15.88	100	303	261.06	16.4395	0.000261063	3.98914	8.02824	1.588e-05
Unmatched	GGCTGCGATGTGGGTTACCG	20	870	12	13.61	101	300	258.48	18.9919	0.000258478	3.7666	8.01391	1.36115e-05
Unmatched	GCGGGGCTGTCGAGTACCAC	20	1881	2	2.27	102	299	257.62	113.489	0.000257616	1.18269	8.0091	2.26858e-06
Unmatched	CTGTAAGCATGAGTGAATTT	20	534	234	265.42	177	146	125.79	0.473928	0.000125793	8.05213	6.97487	0.000265423	-1.07726
USP22	AGTCCCGCAGAAGTGGCGTG	20	3207	1	1.13	104	284	244.69	216.54	0.000244693	0.176323	7.93481	1.13429e-06
Unmatched	GCGGGGCTGTCGGGTACCGC	20	3207	1	1.13	105	281	242.11	214.257	0.000242108	0.176323	7.91952	1.13429e-06
FAM212A	TCTCTGAGCAGCTTCGGCGC	20	632	131	148.59	268	79	68.07	0.458106	6.80659e-05	7.21519	6.08895	0.000148592	-1.12625
Unmatched	CCGATGACGCCTACACCCC	19	1881	2	2.27	107	270	232.63	102.48	0.00023263	1.18269	7.86189	2.26858e-06
Unmatched	TCCCATTGCTGTATTTCC	18				108	263	226.6		0.000226599	#NUM!	7.824	0
PPFIA3	GCCTAGACAGCTGTTCTCGA	20	243	711	806.48	74	428	368.76	0.457246	0.000368762	9.65549	8.52654	0.000806479	-1.12896
RDH10	TGTTCAGAGGCTGCCGAATC	20	673	95	107.76	311	57	49.11	0.455735	4.91108e-05	6.75168	5.61794	0.000107757	-1.13373
Unmatched	GTGTACCGCACCATCAGCAT	20	521	255	289.24	176	148	127.52	0.44088	0.000127516	8.17612	6.99458	0.000289244	-1.18154
Unmatched	CCGACGACGTCTACACCCC	19	1881	2	2.27	112	252	217.12	95.6476	0.000217122	1.18269	7.76235	2.26858e-06
CRYGS	AGTACCGGAAGCCCATCGAT	20	70	1816	2059.87	42	1053	907.26	0.440445	0.000907258	11.0083	9.82537	0.00205987	-1.18297
RPRM	TAGCCTGTACATAATGCGCG	20	525	249	282.44	178	144	124.07	0.439279	0.000124069	8.1418	6.95501	0.000282438	-1.18679
NTRK2	CGGATCACCTGCCACACTAC	20	349	508	576.22	103	292	251.59	0.436621	0.000251585	9.17048	7.97493	0.000576219	-1.19555
Unmatched	AACGTACATACCTGTACCAC	20	735	49	55.58	414	27	23.26	0.418496	2.3263e-05	5.79649	4.53978	5.55801e-05	-1.25671
PIP4K2B	CACCCCGTGTTTCACCGTTT	20	260	676	766.78	86	363	312.76	0.407888	0.000312758	9.58267	8.28891	0.000766779	-1.29376
CHRNA4	CAACAAGTGGTCCCGACCCG	20	545	223	252.95	207	119	102.53	0.405337	0.00010253	7.98271	6.6799	0.000252946	-1.30281
Unmatched	AGAAAACGTAAGTTTCTCAG	20				119	235	202.47		0.000202474	#NUM!	7.66156	0
NonTargetingControlGuideForHuman_0075 NonTargetingControlGuideForHuman_0075	GTACCATACCGCGTACCCTT	20	130	1131	1282.88	62	579	498.86	0.388859	0.000498863	10.3252	8.96249	0.00128288	-1.36268
CNTN4	TGCACAGCGACAAACTCGTT	20	193	819	928.98	81	393	338.61	0.364497	0.000338606	9.8595	8.40348	0.000928982	-1.45602
TM6SF2	ATTGATGAGCGCCCTAATCC	20	18	4880	5535.33	36	2118	1824.86	0.329675	0.00182486	12.4345	10.8336	0.00553533	-1.60088
Unmatched	GTGTGCCGCATCATCAGCAT	20	748	42	47.64	122	232	199.89	4.19584	0.00019989	5.5741	7.64306	4.76401e-05
ALDOB	TCCATCCAGCCTCGCTATCC	20	5	11519	13065.9	21	4876	4201.13	0.321535	0.00420113	13.6735	12.0366	0.0130659	-1.63695
GFAP	CTTGGAGCGGTACCACTCTT	20	46	2494	2828.92	43	1035	891.75	0.315226	0.000891749	11.466	9.8005	0.00282892	-1.66554
ACOX1	ATCGTACCTATTCGTGAAAT	20				126	224	193		0.000192997	#NUM!	7.59246	0
INSR	AATCCGCCGATCCTACGCTC	20	300	600	680.57	117	244	210.23	0.308903	0.000210229	9.4106	7.71582	0.000680573	-1.69477
Unmatched	CCGACAACGCCTACACCCC	19				127	223	192.14		0.000192135	#NUM!	7.58601	0
SLC1A6	ACCATCATCGCGGTCTTCAT	20	298	604	685.11	121	233	200.75	0.293019	0.000200751	9.42019	7.64926	0.00068511	-1.77094
CDK2AP1	GGCTCACTCACCGGCGTTGA	20	57	2085	2364.99	52	804	692.72	0.292906	0.000692721	11.2076	9.43613	0.00236499	-1.77149
Unmatched	GCGTACCGCATCATCAGCAT	20	275	643	729.35	122	232	199.89	0.274066	0.00019989	9.51047	7.64306	0.000729347	-1.86741
SLC36A4	TGACACTGTGAGCTTTGCTA	20				132	217	186.97		0.000186966	#NUM!	7.54666	0
PRAMEF17 PRAMEF10	CTTACCTGAGCAGGTGCTCC	20	342	522	592.1	147	187	161.12	0.272116	0.000161118	9.2097	7.33199	0.000592099	-1.87771
ICAM1	ACCCGGGGGCTGACAAGTTG	20	593	169	191.69	307	59	50.83	0.265168	5.0834e-05	7.58263	5.66761	0.000191695	-1.91502
NPPC	TCCTTTGTATTTGCGCGCGT	20	288	617	699.86	133	214	184.38	0.263453	0.000184381	9.45092	7.52654	0.000699856	-1.92438
N6AMT2	GAGACATTCCTCCGAAAGAT	20				135	209	180.07		0.000180073	#NUM!	7.49241	0
Unmatched	AGCACCTACAGCCTGCGTAC	20				137	208	179.21		0.000179211	#NUM!	7.48551	0
IFNL2	GACTCACACAGGCCCGGAAC	20	139	1056	1197.81	88	349	300.7	0.251041	0.000300696	10.2262	8.23218	0.00119781	-1.994
C19orf66	CGTAGCGCTTCCGGCATTTC	20	61	2003	2271.98	58	635	547.11	0.240808	0.000547112	11.1497	9.09569	0.00227198	-2.05405
PTRH2	TGGAGCCTTCGAGTATGCTT	20	388	446	505.89	184	140	120.62	0.238431	0.000120623	8.98268	6.91433	0.000505893	-2.06835
GAPDHS	ACAAGGGAAGTGTGGAATTC	20	379	456	517.24	182	141	121.48	0.234862	0.000121485	9.01469	6.92458	0.000517236	-2.09012
Unmatched	GCGGGGCTGTCGAGTACTGC	20	1443	3	3.4	142	198	170.6	50.1765	0.000170596	1.76553	7.41447	3.40287e-06
Unmatched	GCGGGGCTGTCGAGCACCGC	20	1881	2	2.27	142	198	170.6	75.1542	0.000170596	1.18269	7.41447	2.26858e-06
Unmatched	AAAATGGAATTGATCGCTAC	20	3207	1	1.13	144	191	164.56	145.628	0.000164564	0.176323	7.36247	1.13429e-06
Unmatched	GCGGGACTGTCGAGTACCGC	20	3207	1	1.13	145	188	161.98	143.345	0.00016198	0.176323	7.33967	1.13429e-06
SOX7	AATCGCCGCCGGCCGTCCCC	20				145	188	161.98		0.00016198	#NUM!	7.33967	0
TMEM189 TMEM189-UBE2V1	AGTACGTGTGCGACCACTTG	20	367	475	538.79	178	144	124.07	0.230275	0.000124069	9.07358	6.95501	0.000538787	-2.11857
DNASE1L3	CCTGGAAGAACATCCGCTTG	20	258	685	776.99	141	199	171.46	0.220672	0.000171457	9.60175	7.42173	0.000776988	-2.18002
KRBA1	GAGATCCCAGAGTTCTTGTT	20	123	1185	1344.13	94	335	288.63	0.214734	0.000288634	10.3925	8.17308	0.00134413	-2.21938
MXD3	CTGTGCCCGCATCGCAGTCC	20	24	3575	4055.08	44	1000	861.59	0.212472	0.000861594	11.9855	9.75086	0.00405508	-2.23466
Unmatched	GCGGGGCTGTCGAGTGCCGC	20	1253	4	4.54	151	181	155.95	34.3502	0.000155948	2.18269	7.28494	4.53715e-06
Unmatched	CGCCGCCGCCGCCCGCCA	18				152	179	154.23		0.000154225	#NUM!	7.26894	0
Unmatched	GCGGGGCTGTCGAGTACCGT	20	3207	1	1.13	153	177	152.5	134.956	0.000152502	0.176323	7.25267	1.13429e-06
MLLT10	GACAGGCTTTCCATGTAACA	20	3207	1	1.13	154	173	149.06	131.912	0.000149056	0.176323	7.21975	1.13429e-06
ZNF14	GAGTTGTTTCGTGTTCTCGA	20				154	173	149.06		0.000149056	#NUM!	7.21975	0
BID	TCAACAACGGTTCCAGCCTC	20	3207	1	1.13	156	170	146.47	129.619	0.000146471	0.176323	7.19446	1.13429e-06
CELSR1	TGGTCAGCAGCGTCCGATTC	20				157	169	145.61		0.000145609	#NUM!	7.18597	0
Unmatched	GAATGCAATTTCAGTTTCAT	20				157	169	145.61		0.000145609	#NUM!	7.18597	0
Unmatched	TAAATGAGTCCGTAGTAGTC	20	209	781	885.88	135	209	180.07	0.203267	0.000180073	9.79097	7.49241	0.000885879	-2.29855
Unmatched	TCCTCGATGGCCGCCACCGC	20	33	3030	3436.89	53	803	691.86	0.201304	0.00069186	11.7469	9.43434	0.00343689	-2.31255
ZNF222	CAAATGGTCCTCATATCTTT	20	636	127	144.05	376	33	28.43	0.197362	2.84326e-05	7.17043	4.82934	0.000144055	-2.34108
ATP10D	CACTGGCGACGGCTGATCAG	20	413	398	451.45	230	102	87.88	0.194662	8.78825e-05	8.81842	6.45746	0.000451447	-2.36096
MED1	TAAGCTTGTGCGTCAAGTCA	20				162	159	136.99		0.000136993	#NUM!	7.09793	0
CNTROB	CTGAAAGACAGTAACCCGCC	20	693	75	85.07	481	18	15.51	0.18232	1.55087e-05	6.41058	3.95513	8.50716e-05	-2.45545
Unmatched	TGCCGAGCGTTCCAGAACCA	20	739	46	52.18	585	11	9.48	0.181679	9.47753e-06	5.70543	3.24489	5.21773e-05	-2.46054
C12orf73	CAGGTACTACCGACCGGACC	20	264	661	749.76	170	155	133.55	0.178124	0.000133547	9.55029	7.06124	0.000749765	-2.48905
Unmatched	GGTACCTGTGTGGAAGATCA	20				164	158	136.13		0.000136132	#NUM!	7.08884	0
Unmatched	ATCCACTTTACTAATCCTCT	20				164	158	136.13		0.000136132	#NUM!	7.08884	0
COL12A1	AAAGGAGGCAATACTCTCAC	20				164	158	136.13		0.000136132	#NUM!	7.08884	0
S100A7	CGCCGATGTCTTTGAGAAAA	20	250	693	786.06	164	158	136.13	0.17318	0.000136132	9.6185	7.08884	0.000786062	-2.52965
NAGLU	CAGGTTGCCCATTCGCCCCC	20	195	815	924.45	149	183	157.67	0.170555	0.000157672	9.85245	7.30076	0.000924445	-2.55169
Unmatched	GTGGGGCTGTCGAGTACCGC	20	960	8	9.07	171	154	132.69	14.6295	0.000132685	3.1811	7.05192	9.07431e-06
Unmatched	CTGGAGCAGAGAGCGGTGCT	20				173	153	131.82		0.000131824	#NUM!	7.04243	0
NonTargetingControlGuideForHuman_0201 NonTargetingControlGuideForHuman_0201	TTCGAGGTCCGGACAGGTCG	20	323	562	637.47	200	123	105.98	0.166251	0.000105976	9.31621	6.72765	0.00063747	-2.58857
Unmatched	TTGGGGTCAAAGAATGCTCG	20	3207	1	1.13	174	151	130.1	115.133	0.000130101	0.176323	7.02348	1.13429e-06
VAX2	GAAGGATGTACGTGTCCGCT	20	118	1208	1370.22	111	253	217.98	0.159084	0.000217983	10.4202	7.76805	0.00137022	-2.65214
Unmatched	GTTCCGACCCCTATGCGTTC	20	132	1114	1263.6	127	223	192.14	0.152058	0.000192135	10.3033	7.58601	0.0012636	-2.71731
Unmatched	AACGTATCAAGCTCCAGATC	20	112	1256	1424.67	113	251	216.26	0.151797	0.00021626	10.4764	7.75662	0.00142467	-2.71979
CYP26C1	TCTGCGCTACGTCGACTGCG	20	98	1428	1619.76	106	271	233.49	0.144151	0.000233492	10.6616	7.86722	0.00161976	-2.79435
ST6GALNAC1	CTGTGGTTGCCGCTTTGCCC	20				178	144	124.07		0.000124069	#NUM!	6.95501	0
TRMT2B	CTGATGTTGTGACACCACTC	20	16	5121	5808.69	45	953	821.1	0.141357	0.000821099	12.504	9.68141	0.00580869	-2.82258
TMEM180	TCCGGCAGCTGGCACGCCAT	20	285	623	706.66	210	115	99.08	0.140209	9.90833e-05	9.46487	6.63052	0.000706662	-2.83435
FAM222B	CACGTTCGTCGTACTGTGAA	20	157	954	1082.11	159	166	143.02	0.132168	0.000143025	10.0796	7.16007	0.00108211	-2.91956
Unmatched	GACGTACGTACCTGTACCAC	20	124	1184	1343	138	203	174.9	0.130231	0.000174904	10.3912	7.45039	0.001343	-2.94086
KLHL5	CGTTACCTGTATAAGCATAC	20	665	102	115.7	485	17	14.65	0.126621	1.46471e-05	6.85425	3.87283	0.000115697	-2.98142
Unmatched	CAGATTCTGCTGTTCGACCC	20	182	861	976.62	182	141	121.48	0.124388	0.000121485	9.93165	6.92458	0.000976622	-3.00708
Unmatched	TCCACGATCCGTACGTTGTG	20				187	137	118.04		0.000118038	#NUM!	6.88313	0
Unmatched	GACCCGCCTCCGA	13	3207	1	1.13	188	136	117.18	103.699	0.000117177	0.176323	6.87258	1.13429e-06
Unmatched	TGCCAAGCGCTCCAGAACCA	20	693	75	85.07	556	12	10.34	0.121547	1.03391e-05	6.41058	3.37016	8.50716e-05	-3.04041
Unmatched	GTACCGACAGCGAAGCCTAT	20	1881	2	2.27	190	131	112.87	49.7225	0.000112869	1.18269	6.81852	2.26858e-06
SMLR1	TATGTTGGCGATCACAGTTC	20	3207	1	1.13	190	131	112.87	99.885	0.000112869	0.176323	6.81852	1.13429e-06
Unmatched	GCGGGGCTGTTGAGTACCGC	20	3207	1	1.13	190	131	112.87	99.885	0.000112869	0.176323	6.81852	1.13429e-06
Unmatched	ACTGGTCGAATTCGCCGCC	19	87	1575	1786.5	116	246	211.95	0.11864	0.000211952	10.8029	7.72758	0.0017865	-3.07534
CD8A	TCGTGGCTCTTCCAGCCGCG	20				193	129	111.15		0.000111146	#NUM!	6.79636	0
PANX3	GTTCCGACCCCTATGTGTTC	20	27	3320	3765.84	66	509	438.55	0.116455	0.000438551	11.8788	8.7766	0.00376584	-3.10216
Unmatched	CTCATGACCATCTCCCGCCA	20				196	126	108.56		0.000108561	#NUM!	6.76235	0
hsa-mir-4804	GTCAGTGTATTTGGACGGTA	20	598	165	187.16	429	25	21.54	0.115089	2.15398e-05	7.54813	4.42895	0.000187158	-3.11918
Unmatched	AGTGCTCGCTGCACAAGTGT	20	89	1553	1761.55	120	234	201.61	0.11445	0.000201613	10.7826	7.65542	0.00176155	-3.12721
Unmatched	ACATCGATCGCATCTTAGAG	20				199	124	106.84		0.000106838	#NUM!	6.73931	0
Unmatched	GATTTCGTTCTTCAGCCGCT	20	51	2330	2642.89	92	342	294.67	0.111495	0.000294665	11.3679	8.20296	0.00264289	-3.16494
Unmatched	AGCCAACACTACCGTCTTGA	20	1110	5	5.67	201	122	105.11	18.5379	0.000105114	2.50335	6.71576	5.67144e-06
TOM1	GCTGCGGAACGCGTCAGCCC	20				201	122	105.11		0.000105114	#NUM!	6.71576	0
Unmatched	CTCAGCTTGTGGCTCGTCAG	20				201	122	105.11		0.000105114	#NUM!	6.71576	0
MLF1	GACTTGCTCAGTATCTCTGA	20	825	19	21.55	204	121	104.25	4.83759	0.000104253	4.42962	6.7039	2.15515e-05
Unmatched	ATAGTAAAGAGGCCAGCATT	20				205	120	103.39		0.000103391	#NUM!	6.69195	0
TRMT61B	AAAACAGGCAAAGTAACATG	20				205	120	103.39		0.000103391	#NUM!	6.69195	0
Unmatched	ACTCCCGCACACGCTCCGTC	20	617	144	163.34	471	20	17.23	0.105485	1.72319e-05	7.35173	4.10685	0.000163338	-3.24488
Unmatched	TGGAGATCGGGAGACGGTAT	20				208	118	101.67		0.000101668	#NUM!	6.66775	0
Unmatched	GTGTACCGCATCGTCAGCAT	20	745	44	49.91	209	117	100.81	2.01984	0.000100806	5.64126	6.65549	4.99087e-05
Unmatched	CTGATACAGAAGCGAGATAT	20	67	1876	2127.93	110	260	224.01	0.105271	0.000224014	11.0552	7.80742	0.00212793	-3.24782
Unmatched	GACGTACATACCTATACCAC	20	835	17	19.28	210	115	99.08	5.139	9.90833e-05	4.26903	6.63052	1.92829e-05
hsa-mir-3926-1 hsa-mir-3926-2	TAAAGTCTCTGCCTGCTTTT	20				210	115	99.08		9.90833e-05	#NUM!	6.63052	0
LCE2D	CAGCAGCCAGAGGCCCCAGA	20				213	114	98.22		9.82217e-05	#NUM!	6.61794	0
OR7C2	TGGTCAGGAGCAAATTGTCC	20	687	81	91.88	585	11	9.48	0.103178	9.47753e-06	6.52168	3.24489	9.18774e-05	-3.27679
ZBED3	CGCTGGCCGTGCGCGGCAGC	20	80	1650	1871.58	130	221	190.41	0.101738	0.000190412	10.87	7.57297	0.00187158	-3.29708
AQP10	GCATCGTTGGACGCCTCCCC	20				214	112	96.5		9.64985e-05	#NUM!	6.59246	0
Unmatched	CGCCTCGCCCGCAACAAATT	20				214	112	96.5		9.64985e-05	#NUM!	6.59246	0
hsa-mir-1264	TTTGAGCACCTGTTATGTGG	20				218	109	93.91		9.39137e-05	#NUM!	6.55321	0
Unmatched	GACGTACATACCTGCACCAC	20	66	1900	2155.15	114	250	215.4	0.0999466	0.000215398	11.0736	7.75087	0.00215515	-3.3227
Unmatched	GCAGGGCTGTCGAGTACCGC	20	3207	1	1.13	219	108	93.05	82.3451	9.30521e-05	0.176323	6.53993	1.13429e-06
RXFP3	CGACGCGTTACCACTCGTGT	20	26	3350	3799.87	73	429	369.62	0.0972717	0.000369624	11.8917	8.5299	0.00379987	-3.36184
Unmatched	TACCAAGCGTTCCAGAACCA	20	789	27	30.63	222	106	91.33	2.98172	9.13289e-05	4.93687	6.51302	3.06258e-05
Unmatched	ACTCCCGCACGCGCTCTGTC	20	696	72	81.67	630	9	7.75	0.0948941	7.75434e-06	6.35173	2.9542	8.16688e-05	-3.39754
Unmatched	CCGACGACGCATACACCCC	19	3207	1	1.13	223	104	89.61	79.3009	8.96057e-05	0.176323	6.48559	1.13429e-06
Unmatched	TGCCATAGAGGCTCACCGTG	20	1110	5	5.67	225	103	88.74	15.6508	8.87441e-05	2.50335	6.47151	5.67144e-06
MTA3	GGATACCTTCTTCTACTCAT	20				225	103	88.74		8.87441e-05	#NUM!	6.47151	0
ZC3H11A	CGTAATCCATTGTGAACTTC	20				225	103	88.74		8.87441e-05	#NUM!	6.47151	0
APOBR	CTTTACAGACCCCGCGTGCC	20				225	103	88.74		8.87441e-05	#NUM!	6.47151	0
Unmatched	GCTCCGCGCTCATTACGCAC	20				225	103	88.74		8.87441e-05	#NUM!	6.47151	0
Unmatched	ACGTGGGGACATATCACGTGT	21	381	454	514.97	319	54	46.53	0.0903548	4.65261e-05	9.00834	5.54009	0.000514967	-3.46826
GPR128	ATGGTCCATATCTGCCCACT	20	12	6074	6889.67	57	674	580.71	0.0842871	0.000580714	12.7502	9.18167	0.00688967	-3.56855
ZNF292	TGCCAAGCGTTCCAGAACCA	20	4	45760	51905	19	5033	4336.4	0.0835449	0.0043364	15.6636	12.0823	0.051905	-3.5813
Unmatched	TTCATAAGTCCAACAATGCC	20				232	99	85.3		8.52978e-05	#NUM!	6.41447	0
Unmatched	TTATCAAAGTGATTTCCTAT	20				232	99	85.3		8.52978e-05	#NUM!	6.41447	0
Unmatched	GTGTACCGCATCATCAGCGT	20	277	641	727.08	290	67	57.73	0.0793998	5.77268e-05	9.50597	5.85125	0.000727079	-3.65472
Unmatched	AACACCATCCAATAGTCTCT	20				235	98	84.44		8.44362e-05	#NUM!	6.39985	0
Unmatched	CCGACGACGCCTACACCAC	19	1253	4	4.54	237	97	83.57	18.4075	8.35746e-05	2.18269	6.38491	4.53715e-06
Unmatched	ATATGTCCACCAGATCGCTG	20				237	97	83.57		8.35746e-05	#NUM!	6.38491	0
Unmatched	TGCCAAGCGTTCCAGGACCA	20	656	108	122.5	585	11	9.48	0.0773878	9.47753e-06	6.93664	3.24489	0.000122503	-3.69175
Unmatched	GTGTACCGCGTCATCAGCAT	20	175	876	993.64	253	87	74.96	0.0754398	7.49586e-05	9.95658	6.22805	0.000993637	-3.72853
Unmatched	GCGGGGCTGTCGAGTATCGC	20	1881	2	2.27	239	95	81.85	36.0573	8.18514e-05	1.18269	6.35491	2.26858e-06
Unmatched	TGCCATGGAGGTTCACCGTG	20	1881	2	2.27	239	95	81.85	36.0573	8.18514e-05	1.18269	6.35491	2.26858e-06
CFHR4	CGCAAAAAGTGTATCTGCCA	20				239	95	81.85		8.18514e-05	#NUM!	6.35491	0
S1PR5	GCGTCGCAAGCCGCGCTCGC	20				244	94	80.99		8.09898e-05	#NUM!	6.33967	0
Unmatched	ACGGGGCTGTCGAGTACCGC	20	1039	6	6.81	245	92	79.27	11.6402	7.92666e-05	2.76765	6.3087	6.80573e-06
Unmatched	AAGAGGAGGTGGCCGCCCCA	20	3207	1	1.13	245	92	79.27	70.1504	7.92666e-05	0.176323	6.3087	1.13429e-06
IKZF3	TTGTCTCATTCGATAGTAGC	20	129	1150	1304.43	214	112	96.5	0.0739787	9.64985e-05	10.3492	6.59246	0.00130443	-3.75675
Unmatched	GGGTGACGATGACCGGTGAG	20				247	90	77.54		7.75434e-05	#NUM!	6.27687	0
GPSM1	GCTTGTGGTATTCCAGCGCC	20	75	1689	1915.81	161	164	141.3	0.0737547	0.000141301	10.9037	7.14262	0.00191581	-3.76112
Unmatched	GCGGGGCTGTCAAGTACCGC	20				249	89	76.68		7.66818e-05	#NUM!	6.26078	0
Unmatched	TTCACGGAGGCCGAAGTGA	19				251	88	75.82		7.58202e-05	#NUM!	6.24451	0
Unmatched	TTTATGAAGTCTTCCCAAAC	20				251	88	75.82		7.58202e-05	#NUM!	6.24451	0
SPN	CGGCAAGCGTAACGGGGTGG	20	45	2587	2934.4	115	249	214.54	0.0731121	0.000214537	11.5188	7.7451	0.0029344	-3.77375
Unmatched	CCGACGACTCCTACACCCC	19				253	87	74.96		7.49586e-05	#NUM!	6.22805	0
Unmatched	CCAGAAGCTTCGAAGTCTGT	20				255	86	74.1		7.4097e-05	#NUM!	6.2114	0
LACE1	CTCGGATGTCTGAACCGTAT	20	104	1330	1508.6	195	127	109.42	0.0725308	0.000109422	10.559	6.77373	0.0015086	-3.78526
Unmatched	TGCCATAGAGGTTCGCCGTG	20	1110	5	5.67	256	85	73.24	12.9171	7.32355e-05	2.50335	6.19456	5.67144e-06
Unmatched	CTGCTCTGATGAGACAGCCA	20	1253	4	4.54	256	85	73.24	16.1322	7.32355e-05	2.18269	6.19456	4.53715e-06
KAZALD1	GCGGTAAGTGCCCTCATCAC	20	50	2365	2682.59	125	225	193.86	0.072266	0.000193859	11.3894	7.59887	0.00268259	-3.79054
FAN1	GATGAAGACGCCGCTTGTGG	20	3207	1	1.13	260	82	70.65	62.5221	7.06507e-05	0.176323	6.14262	1.13429e-06
Unmatched	AGTACCGGAAGCCCATAGAT	20				260	82	70.65		7.06507e-05	#NUM!	6.14262	0
MATN2	CTCAGGATGACGTCTCCGAG	20	166	895	1015.19	256	85	73.24	0.0721441	7.32355e-05	9.98753	6.19456	0.00101519	-3.79297
Unmatched	CAGATTCGACTGCATACTAC	20	1881	2	2.27	262	81	69.79	30.7445	6.97891e-05	1.18269	6.12495	2.26858e-06
Unmatched	CCGACGACGCCTACACACC	19				262	81	69.79		6.97891e-05	#NUM!	6.12495	0
Unmatched	TAATATCAAAGATGATCTG	19				262	81	69.79		6.97891e-05	#NUM!	6.12495	0
Unmatched	TGTTGTCTAAAATGGCTCTT	20				262	81	69.79		6.97891e-05	#NUM!	6.12495	0
MLXIP	TGGACGTAGACGAGCACCGC	20	120	1203	1364.55	214	112	96.5	0.0707193	9.64985e-05	10.4142	6.59246	0.00136455	-3.82175
Unmatched	TGCCAAGCGTTCCAGAGCCA	20	656	108	122.5	606	10	8.62	0.0703673	8.61594e-06	6.93664	3.10769	0.000122503	-3.82895
Unmatched	GACGCACATACCTGTACCAC	20	753	40	45.37	268	79	68.07	1.50033	6.80659e-05	5.50367	6.08895	4.53715e-05
Unmatched	CCGACGACGCCTACACCCA	19	1443	3	3.4	268	79	68.07	20.0206	6.80659e-05	1.76553	6.08895	3.40287e-06
CCDC66	TCAACCTGGCTTCCGGTTGT	20				271	78	67.2		6.72043e-05	#NUM!	6.07039	0
Unmatched	GACGTACATACCTGTACCGC	20	59	2025	2296.93	147	187	161.12	0.0701458	0.000161118	11.1655	7.33199	0.00229693	-3.8335
Unmatched	CGCCATAGAGGTTCACCGTG	20	914	10	11.34	273	75	64.62	5.69841	6.46195e-05	3.50335	6.01391	1.13429e-05
Unmatched	TTTCACTCAGCTTCGCGC	18	3207	1	1.13	273	75	64.62	57.1858	6.46195e-05	0.176323	6.01391	1.13429e-06
Unmatched	ACTTAAACGACCCCCCAAAT	20				273	75	64.62		6.46195e-05	#NUM!	6.01391	0
Unmatched	TGCCATAGAGGTTCACTGTG	20				276	74	63.76		6.37579e-05	#NUM!	5.99458	0
Unmatched	GTGTACCACATCATCAGCAT	20	804	23	26.09	277	73	62.9	2.41089	6.28963e-05	4.70543	5.97499	2.60886e-05
Unmatched	CTTCGACGTACCCCCGGAGG	20	870	12	13.61	277	73	62.9	4.6216	6.28963e-05	3.7666	5.97499	1.36115e-05
Unmatched	GCGAGGCTGTCGAGTACCGC	20	3207	1	1.13	277	73	62.9	55.6637	6.28963e-05	0.176323	5.97499	1.13429e-06
GFPT2	CGAAGATCTCCTTCCTCGTC	20	395	428	485.48	354	39	33.6	0.0692099	3.36022e-05	8.92327	5.07039	0.000485475	-3.85288
Unmatched	CCGACGACGCCTACTCCCC	19				280	72	62.03		6.20347e-05	#NUM!	5.95489	0
Unmatched	GTGTACTGCATCATCAGCAT	20	804	23	26.09	282	71	61.17	2.34458	6.11731e-05	4.70543	5.93475	2.60886e-05
Unmatched	GCGGGGCTATCGAGTACCGC	20	3207	1	1.13	282	71	61.17	54.1327	6.11731e-05	0.176323	5.93475	1.13429e-06
PKDREJ	TCGATCCCCACCGTAGTTTC	20				282	71	61.17		6.11731e-05	#NUM!	5.93475	0
PSMC3IP	GCAGCAGAGCTGCCGCTACA	20	930	9	10.21	285	70	60.31	5.90695	6.03116e-05	3.35191	5.91433	1.02086e-05
Unmatched	GCGGAGCTGTCGAGTACCGC	20	1881	2	2.27	285	70	60.31	26.5683	6.03116e-05	1.18269	5.91433	2.26858e-06
Unmatched	CTCTACTCACCAGGTTGGCG	20				285	70	60.31		6.03116e-05	#NUM!	5.91433	0
Unmatched	TGCCGTAGAGGTTCACCGTG	20	1110	5	5.67	288	69	59.45	10.485	5.945e-05	2.50335	5.8936	5.67144e-06
Unmatched	CCTCGACGTACCCCTGGAGG	20	830	18	20.42	289	68	58.59	2.86925	5.85884e-05	4.35191	5.87258	2.04172e-05
TPST2	CTCCTCGCCGCAGCGCACCT	20	332	547	620.46	330	49	42.22	0.0680463	4.22181e-05	9.27719	5.39985	0.000620456	-3.87734
LYZL4	CATCTACGAGAACACACGTG	20	8	7904	8965.42	56	683	588.47	0.0656378	0.000588468	13.1302	9.20083	0.00896542	-3.92933
Unmatched	CCGACGACGCCTTCACCCC	19				290	67	57.73		5.77268e-05	#NUM!	5.85125	0
Unmatched	GCCAACCTCGTCATCGCCAT	20				290	67	57.73		5.77268e-05	#NUM!	5.85125	0
Unmatched	TGCCATAGGGGTTCACCGTG	20	1881	2	2.27	294	66	56.87	25.0529	5.68652e-05	1.18269	5.8296	2.26858e-06
PRKAG2	CGTGTTCCCGTTCTCCTACC	20	325	557	631.8	332	48	41.36	0.0654638	4.13565e-05	9.30332	5.37016	0.000631799	-3.93316
Unmatched	TGCCATAGAGGTTCACCGCG	20	3207	1	1.13	295	65	56	49.5575	5.60036e-05	0.176323	5.80735	1.13429e-06
Unmatched	GAGATCCCGGAGTTCTTGTT	20	1881	2	2.27	297	64	55.14	24.2907	5.5142e-05	1.18269	5.78503	2.26858e-06
Unmatched	AGAAAGTGCTGCGTTGGGAG	20				297	64	55.14		5.5142e-05	#NUM!	5.78503	0
Unmatched	CCGTCGACGCCTACACCCC	19	3207	1	1.13	299	63	54.28	48.0354	5.42804e-05	0.176323	5.76235	1.13429e-06
Unmatched	CAGACGACGCCTACACCCC	19	3207	1	1.13	299	63	54.28	48.0354	5.42804e-05	0.176323	5.76235	1.13429e-06
Unmatched	CTTTGACGTACCCCTGGAGG	20	3207	1	1.13	299	63	54.28	48.0354	5.42804e-05	0.176323	5.76235	1.13429e-06
Unmatched	GTGTACCGCATCACCAGCAT	20	773	33	37.43	302	62	53.42	1.4272	5.34188e-05	5.22612	5.73931	3.74315e-05
Unmatched	CAGATTCGACTGCACGCTAC	20	930	9	10.21	302	62	53.42	5.23213	5.34188e-05	3.35191	5.73931	1.02086e-05
Unmatched	TACTTCTCCTCGTAACGAAT	20				302	62	53.42		5.34188e-05	#NUM!	5.73931	0
Unmatched	GCGGGGTTGTCGAGTACCGC	20	1881	2	2.27	305	61	52.56	23.1542	5.25572e-05	1.18269	5.71589	2.26858e-06
Unmatched	GTTGCCGTAGAAAACAACCG	20				305	61	52.56		5.25572e-05	#NUM!	5.71589	0
LHX5	TAGCCGCTGGTGCCGCTCAT	20	68	1837	2083.69	164	158	136.13	0.0653312	0.000136132	11.0249	7.08884	0.00208369	-3.93608
Unmatched	GATTACCAGGCTTCATTC	18	766	36	40.83	307	59	50.83	1.24492	5.0834e-05	5.35156	5.66761	4.08344e-05
Unmatched	CAGCTGCGCGCTGTAAGGTCT	21	1110	5	5.67	307	59	50.83	8.96473	5.0834e-05	2.50335	5.66761	5.67144e-06
Unmatched	TTTCTCTCCTCCACCGTATG	20				310	58	49.97		4.99724e-05	#NUM!	5.64299	0
PSPN	TCCTCGATGACCGCCACCGC	20	266	655	742.96	313	56	48.25	0.0649429	4.82492e-05	9.53714	5.59246	0.000742959	-3.94468
Unmatched	GGCTGTGATGCGGGTTACCG	20	870	12	13.61	311	57	49.11	3.60838	4.91108e-05	3.7666	5.61794	1.36115e-05
Unmatched	TCGCCGTCATCGACTGCTCT	20	81	1637	1856.83	185	138	118.9	0.0640339	0.0001189	10.8586	6.8936	0.00185683	-3.96502
Unmatched	CAGCTGCGCGTTGTAGGGTCT	21	1443	3	3.4	313	56	48.25	14.1912	4.82492e-05	1.76553	5.59246	3.40287e-06
Unmatched	CCAGGTTGTAAACCCCCAGC	20				313	56	48.25		4.82492e-05	#NUM!	5.59246	0
Unmatched	GACATACATACCTGTACCAC	20	753	40	45.37	316	55	47.39	1.04452	4.73876e-05	5.50367	5.56651	4.53715e-05
Unmatched	CCTACGACGCCTACACCCC	19	3207	1	1.13	316	55	47.39	41.9381	4.73876e-05	0.176323	5.56651	1.13429e-06
Unmatched	GGTCCTATGTGCCGCCAGAC	20				316	55	47.39		4.73876e-05	#NUM!	5.56651	0
PQLC2	CTCACGTTGGTGCGGATCTG	20	107	1295	1468.9	219	108	93.05	0.0633467	9.30521e-05	10.5205	6.53993	0.0014689	-3.98059
Unmatched	GCAAACTCATACCCCTGTGT	20	13	5917	6711.58	69	476	410.12	0.0611063	0.000410119	12.7124	8.6799	0.00671158	-4.03253
Unmatched	GACGTACATACCTGTATCAC	20	799	24	27.22	319	54	46.53	1.7094	4.65261e-05	4.7666	5.54009	2.72229e-05
Unmatched	CCGACGTCGCCTACACCCC	19	1881	2	2.27	322	52	44.8	19.7357	4.48029e-05	1.18269	5.48543	2.26858e-06
Unmatched	GGGCCTCATCTCGCAGACAG	20				322	52	44.8		4.48029e-05	#NUM!	5.48543	0
Unmatched	GATGTACATACCTGTACCAC	20	761	37	41.97	324	51	43.94	1.04694	4.39413e-05	5.39129	5.45746	4.19687e-05
Unmatched	GGCCGTGATGTGGGTTACCG	20	837	16	18.15	324	51	43.94	2.42094	4.39413e-05	4.1819	5.45746	1.81486e-05
Unmatched	CCACTACACACGCAATTGTG	20				324	51	43.94		4.39413e-05	#NUM!	5.45746	0
Unmatched	GTGTACCGCATCATTAGCAT	20	804	23	26.09	327	50	43.08	1.65121	4.30797e-05	4.70543	5.42895	2.60886e-05
Unmatched	GTGTATCGCATCATCAGCAT	20	817	20	22.69	327	50	43.08	1.89863	4.30797e-05	4.50398	5.42895	2.26858e-05
Unmatched	ACCTCTCGTCCAACGCTCCC	20				327	50	43.08		4.30797e-05	#NUM!	5.42895	0
FADD	ACTCCCGCACACGCTCTGTC	20	2	89029	100985	15	6974	6008.75	0.0595017	0.00600875	16.6238	12.5528	0.100985	-4.07093
Unmatched	TGCAGAGGAGCGTGAATGTC	20				330	49	42.22		4.22181e-05	#NUM!	5.39985	0
MPPED1	GCACGTCGCCGTACGGCATC	20	84	1604	1819.4	197	125	107.7	0.0591953	0.000107699	10.8292	6.75087	0.0018194	-4.07837
Unmatched	ATGTACCGCATCATCAGCAT	20	799	24	27.22	332	48	41.36	1.51947	4.13565e-05	4.7666	5.37016	2.72229e-05
Unmatched	GTGTACCGCATCATCAGTAT	20	810	22	24.95	332	48	41.36	1.65772	4.13565e-05	4.64097	5.37016	2.49543e-05
Unmatched	GTGTACCGTATCATCAGCAT	20	870	12	13.61	332	48	41.36	3.03894	4.13565e-05	3.7666	5.37016	1.36115e-05
Unmatched	CAGCTGCGCGTTGTAAGGCCT	21	1253	4	4.54	332	48	41.36	9.11013	4.13565e-05	2.18269	5.37016	4.53715e-06
PPP6R3	CTCCCAGTCTATCATTCATC	20				332	48	41.36		4.13565e-05	#NUM!	5.37016	0
FBN3	GGGACACGCCATGACTCTGG	20	161	938	1063.96	280	72	62.03	0.0583011	6.20347e-05	10.0552	5.95489	0.00106396	-4.10033
Unmatched	GGCTGTGACGTGGGTTACCG	20	837	16	18.15	338	47	40.49	2.23085	4.04949e-05	4.1819	5.33949	1.81486e-05
Unmatched	CCGACGACGCCAACACCCC	19				338	47	40.49		4.04949e-05	#NUM!	5.33949	0
Unmatched	GGCTGTTTCGATTCCGCCCC	20				338	47	40.49		4.04949e-05	#NUM!	5.33949	0
Unmatched	CAGTAAAAACACTGCCACGA	20	746	43	48.77	342	46	39.63	0.81259	3.96333e-05	5.60792	5.30852	4.87744e-05
Unmatched	TACAACACTTCTTGTTGTCC	20	17	4939	5602.25	85	369	317.93	0.0567504	0.000317928	12.4518	8.31257	0.00560225	-4.13923
Unmatched	AGTGTATGAGCGAGTGTCGA	20				343	44	37.91		3.79101e-05	#NUM!	5.24451	0
Unmatched	GACGTACATACCTGTACTAC	20	786	28	31.76	345	43	37.05	1.16656	3.70485e-05	4.98914	5.2114	3.17601e-05
Unmatched	CAGATTCGACTGCATGCTGC	20	1253	4	4.54	345	43	37.05	8.16079	3.70485e-05	2.18269	5.2114	4.53715e-06
Unmatched	TGCCATAGAGGTCCACCGTG	20	1443	3	3.4	345	43	37.05	10.8971	3.70485e-05	1.76553	5.2114	3.40287e-06
Unmatched	CTTCGGCGTACCCCTGGAGG	20	1443	3	3.4	348	42	36.19	10.6441	3.61869e-05	1.76553	5.17752	3.40287e-06
Unmatched	TACCATAGAGGTTCACCGTG	20	3207	1	1.13	348	42	36.19	32.0265	3.61869e-05	0.176323	5.17752	1.13429e-06
Unmatched	ATCCCGAGTATACATCATTT	20				350	41	35.33		3.53253e-05	#NUM!	5.14282	0
Unmatched	ACCTCTCGTCCAGCGCTCTC	20	1881	2	2.27	351	40	34.46	15.1806	3.44637e-05	1.18269	5.10685	2.26858e-06
Unmatched	CAGCTGCGCGTCGTAAGGTCT	21	1881	2	2.27	351	40	34.46	15.1806	3.44637e-05	1.18269	5.10685	2.26858e-06
Unmatched	CAGCTGCGTGTTGTAAGGTCT	21	1881	2	2.27	351	40	34.46	15.1806	3.44637e-05	1.18269	5.10685	2.26858e-06
Unmatched	CTCACCAGGCAGACGAACC	19	164	901	1021.99	290	67	57.73	0.0564878	5.77268e-05	9.99717	5.85125	0.00102199	-4.14592
Unmatched	TCTGAGGGAACTACTGCTATG	21	1039	6	6.81	354	39	33.6	4.93392	3.36022e-05	2.76765	5.07039	6.80573e-06
Unmatched	CCGACGACGCCGACACCCC	19				354	39	33.6		3.36022e-05	#NUM!	5.07039	0
CNOT3	GATTGATCGCTGCCTCAAGA	20				354	39	33.6		3.36022e-05	#NUM!	5.07039	0
Unmatched	CTTCGACGCACCCCTGGAGG	20	1110	5	5.67	358	38	32.74	5.77425	3.27406e-05	2.50335	5.03298	5.67144e-06
Unmatched	GGCTGTGATGTGAGTTACCG	20	1253	4	4.54	358	38	32.74	7.21145	3.27406e-05	2.18269	5.03298	4.53715e-06
Unmatched	CGGATTCGACTGCATGCTAC	20	1443	3	3.4	358	38	32.74	9.62941	3.27406e-05	1.76553	5.03298	3.40287e-06
Unmatched	CCGACTACGCCTACACCCC	19	3207	1	1.13	358	38	32.74	28.9735	3.27406e-05	0.176323	5.03298	1.13429e-06
Unmatched	GTCCCAGTGGCCATCCTTAA	20	3207	1	1.13	358	38	32.74	28.9735	3.27406e-05	0.176323	5.03298	1.13429e-06
Unmatched	CCCCGCTTACCTGAGCCATC	20				358	38	32.74		3.27406e-05	#NUM!	5.03298	0
Unmatched	GTGTACCGCATCATCAACAT	20	817	20	22.69	364	37	31.88	1.40502	3.1879e-05	4.50398	4.99458	2.26858e-05
Unmatched	CTTCGACGTGCCCCTGGAGG	20	987	7	7.94	364	37	31.88	4.01511	3.1879e-05	2.98914	4.99458	7.94002e-06
Unmatched	CCGACGACGCCTACACCC	18				364	37	31.88		3.1879e-05	#NUM!	4.99458	0
Unmatched	TACCACGCAGTAGCTGCAGC	20				364	37	31.88		3.1879e-05	#NUM!	4.99458	0
Unmatched	CGCCAGAACGTGTACATCCC	20				364	37	31.88		3.1879e-05	#NUM!	4.99458	0
Unmatched	ACGACGACGCCTACACCCC	19	3207	1	1.13	369	36	31.02	27.4513	3.10174e-05	0.176323	4.95513	1.13429e-06
Unmatched	CCGCCGACGCCTACACCCC	19				369	36	31.02		3.10174e-05	#NUM!	4.95513	0
Unmatched	CCTCTTGAGACCCCGTCTTC	20				369	36	31.02		3.10174e-05	#NUM!	4.95513	0
Unmatched	GGCTGTGATGTGGGCTACCG	20	864	13	14.75	372	35	30.16	2.04475	3.01558e-05	3.88264	4.91456	1.47457e-05
Unmatched	GCGACGACGCCTACACCCC	19	1443	3	3.4	372	35	30.16	8.87059	3.01558e-05	1.76553	4.91456	3.40287e-06
Unmatched	TGCCACAGAGGTTCACCGTG	20				372	35	30.16		3.01558e-05	#NUM!	4.91456	0
Unmatched	AAGGGGAGGTGGCCGCCCCG	20	1443	3	3.4	375	34	29.29	8.61471	2.92942e-05	1.76553	4.87234	3.40287e-06
TARS	CCCCGGCAGAGATCTATCAA	20	63	1937	2197.12	181	142	122.35	0.0556865	0.000122346	11.1014	6.93487	0.00219712	-4.16653
Unmatched	GACGTACATACTTGTACCAC	20	786	28	31.76	376	33	28.43	0.895151	2.84326e-05	4.98914	4.82934	3.17601e-05
Unmatched	CAGATTCGGCTGCATGCTAC	20	914	10	11.34	376	33	28.43	2.50705	2.84326e-05	3.50335	4.82934	1.13429e-05
Unmatched	CTTCGACGTACCCCTGGGGG	20	987	7	7.94	376	33	28.43	3.5806	2.84326e-05	2.98914	4.82934	7.94002e-06
Unmatched	GTCCCAGTGACCATCCCTAA	20	1881	2	2.27	376	33	28.43	12.5242	2.84326e-05	1.18269	4.82934	2.26858e-06
Unmatched	GCGGGGCTGACGAGTACCGC	20				376	33	28.43		2.84326e-05	#NUM!	4.82934	0
Unmatched	TGCCATAGAGGGTCACCGTG	20				376	33	28.43		2.84326e-05	#NUM!	4.82934	0
Unmatched	GACGTATATACCTGTACCAC	20	797	25	28.36	383	32	27.57	0.972144	2.7571e-05	4.82579	4.78503	2.83572e-05
Unmatched	GGCTGTGGTGTGGGTTACCG	20	914	10	11.34	383	32	27.57	2.43122	2.7571e-05	3.50335	4.78503	1.13429e-05
Unmatched	CCGACGACGCCTAAACCCC	19				383	32	27.57		2.7571e-05	#NUM!	4.78503	0
Unmatched	CTTCGACGTACCCATGGAGG	20				383	32	27.57		2.7571e-05	#NUM!	4.78503	0
Unmatched	GACTGTGATGTGGGTTACCG	20	1110	5	5.67	387	31	26.71	4.71076	2.67094e-05	2.50335	4.73931	5.67144e-06
Unmatched	TCCGAGAGAACTACTGCTATG	21	1110	5	5.67	387	31	26.71	4.71076	2.67094e-05	2.50335	4.73931	5.67144e-06
Unmatched	GCGTGGCTGTCGAGTACCGC	20	1881	2	2.27	387	31	26.71	11.7665	2.67094e-05	1.18269	4.73931	2.26858e-06
Unmatched	ACCTCTCGTCCAACGCCCTC	20	1881	2	2.27	387	31	26.71	11.7665	2.67094e-05	1.18269	4.73931	2.26858e-06
Unmatched	TCTGAGAGGACTACTGCTATG	21	1881	2	2.27	387	31	26.71	11.7665	2.67094e-05	1.18269	4.73931	2.26858e-06
Unmatched	CCGACGACGCCTCCACCCC	19				387	31	26.71		2.67094e-05	#NUM!	4.73931	0
Unmatched	GCGGGGCTGTCGTGTACCGC	20				387	31	26.71		2.67094e-05	#NUM!	4.73931	0
Unmatched	GCTCCCGCACACGCTCTGTC	20	652	111	125.91	668	8	6.89	0.0547216	6.89275e-06	6.97625	2.7845	0.000125906	-4.19175
Unmatched	TCCTCTGGGGTCAAGTCCG	19	773	33	37.43	394	30	25.85	0.690622	2.58478e-05	5.22612	4.69209	3.74315e-05
Unmatched	TCTGAGAGAACTACTGCTGTG	21	1039	6	6.81	394	30	25.85	3.79589	2.58478e-05	2.76765	4.69209	6.80573e-06
Unmatched	TCTGAGAGAGCTACTGCTATG	21	1881	2	2.27	394	30	25.85	11.3877	2.58478e-05	1.18269	4.69209	2.26858e-06
Unmatched	ATTCTGCCGCCCCACGTAAC	20	3207	1	1.13	394	30	25.85	22.8761	2.58478e-05	0.176323	4.69209	1.13429e-06
Unmatched	AACGCCCACAAGATGTACAT	20				394	30	25.85		2.58478e-05	#NUM!	4.69209	0
Unmatched	GGCTGTGATGTGGGTTGCCG	20	960	8	9.07	400	29	24.99	2.75524	2.49862e-05	3.1811	4.64328	9.07431e-06
Unmatched	GGCTGTGATGTGGGTCACCG	20	1039	6	6.81	400	29	24.99	3.6696	2.49862e-05	2.76765	4.64328	6.80573e-06
Unmatched	TCTGGGAGAACTACTGCTATG	21	1443	3	3.4	400	29	24.99	7.35	2.49862e-05	1.76553	4.64328	3.40287e-06
Unmatched	AAGAGGAGGTGGCCGCCCTG	20	3207	1	1.13	400	29	24.99	22.115	2.49862e-05	0.176323	4.64328	1.13429e-06
Unmatched	AGGAGGAGGTGGCCGCCCCG	20	1253	4	4.54	404	28	24.12	5.31278	2.41246e-05	2.18269	4.59216	4.53715e-06
Unmatched	CAGATTCGACCGCATGCTAC	20	1253	4	4.54	404	28	24.12	5.31278	2.41246e-05	2.18269	4.59216	4.53715e-06
Unmatched	AGTCACACCGGACTCAATCG	20	1253	4	4.54	404	28	24.12	5.31278	2.41246e-05	2.18269	4.59216	4.53715e-06
Unmatched	CAGCTGCGCGTTGTAAGGTCC	21	1253	4	4.54	404	28	24.12	5.31278	2.41246e-05	2.18269	4.59216	4.53715e-06
Unmatched	CAGCCGCGCGTTGTAAGGTCT	21	1881	2	2.27	404	28	24.12	10.6256	2.41246e-05	1.18269	4.59216	2.26858e-06
Unmatched	CCGACGACGCCTACAACCC	19	3207	1	1.13	404	28	24.12	21.3451	2.41246e-05	0.176323	4.59216	1.13429e-06
Unmatched	GCGGGGCTGTCGAATACCGC	20	3207	1	1.13	404	28	24.12	21.3451	2.41246e-05	0.176323	4.59216	1.13429e-06
Unmatched	GGCTGGGTATCGTAGGTGCCG	21	3207	1	1.13	404	28	24.12	21.3451	2.41246e-05	0.176323	4.59216	1.13429e-06
Unmatched	GCGGGGCGGTCGAGTACCGC	20				404	28	24.12		2.41246e-05	#NUM!	4.59216	0
Unmatched	TTGGTCAAAGTGAACCCAGT	20				404	28	24.12		2.41246e-05	#NUM!	4.59216	0
Unmatched	AAGTGTGTTGAGCGCGA	17	133	1104	1252.25	272	77	66.34	0.0529766	6.63427e-05	10.2903	6.05181	0.00125225	-4.2385
Unmatched	AGATGCCTCGCTTAAGCCAC	20	837	16	18.15	414	27	23.26	1.28154	2.3263e-05	4.1819	4.53978	1.81486e-05
Unmatched	TGTCATAGAGGTTCACCGTG	20	1253	4	4.54	414	27	23.26	5.12335	2.3263e-05	2.18269	4.53978	4.53715e-06
Unmatched	GCCCCAGTGACCATCCTTAA	20	1443	3	3.4	414	27	23.26	6.84118	2.3263e-05	1.76553	4.53978	3.40287e-06
Unmatched	GCGGGGCTGTCGAGTACCTC	20	3207	1	1.13	414	27	23.26	20.5841	2.3263e-05	0.176323	4.53978	1.13429e-06
PSTPIP1	GATCTTACTTGATCTCCGTC	20				414	27	23.26		2.3263e-05	#NUM!	4.53978	0
Unmatched	CATCAGCGTATACTACAATG	20				414	27	23.26		2.3263e-05	#NUM!	4.53978	0
Unmatched	GACGTACATATCTGTACCAC	20	776	32	36.3	421	26	22.4	0.61708	2.24014e-05	5.1819	4.48543	3.62972e-05
Unmatched	TGCCATAGAGGTTCACCGTA	20	1881	2	2.27	421	26	22.4	9.86784	2.24014e-05	1.18269	4.48543	2.26858e-06
Unmatched	CCGACGACGACTACACCCC	19	3207	1	1.13	421	26	22.4	19.823	2.24014e-05	0.176323	4.48543	1.13429e-06
Unmatched	CTGGTACAGAAGCGAGATAT	20	3207	1	1.13	421	26	22.4	19.823	2.24014e-05	0.176323	4.48543	1.13429e-06
Unmatched	CCGACGACGCCTACCCC	17				421	26	22.4		2.24014e-05	#NUM!	4.48543	0
AGTPBP1	TCCTACGATCCTAGAATTAT	20				421	26	22.4		2.24014e-05	#NUM!	4.48543	0
C1QL4	AGACCTCGTCGCCCACGTCC	20				421	26	22.4		2.24014e-05	#NUM!	4.48543	0
Unmatched	CAGCTGCGCGTTGTGAGGTCT	21				421	26	22.4		2.24014e-05	#NUM!	4.48543	0
Unmatched	ACTCCCACACACGCTCTGTC	20	722	59	66.92	921	4	3.45	0.0515541	3.44637e-06	6.06437	1.7866	6.6923e-05	-4.27777
Unmatched	GTCGTACATACCTGTACCAC	20	846	15	17.01	429	25	21.54	1.26631	2.15398e-05	4.08831	4.42895	1.70143e-05
Unmatched	AGTCGCACTGGACTCAATCG	20	1039	6	6.81	429	25	21.54	3.163	2.15398e-05	2.76765	4.42895	6.80573e-06
Unmatched	CTTCGACATACCCCTGGAGG	20	1443	3	3.4	429	25	21.54	6.33529	2.15398e-05	1.76553	4.42895	3.40287e-06
Unmatched	TGCCATAGAGGTTCACCATG	20	3207	1	1.13	429	25	21.54	19.0619	2.15398e-05	0.176323	4.42895	1.13429e-06
Unmatched	CCGACGACCCCTACACCCC	19				429	25	21.54		2.15398e-05	#NUM!	4.42895	0
Unmatched	GCTGGGCTGTCGAGTACCGC	20				429	25	21.54		2.15398e-05	#NUM!	4.42895	0
Unmatched	CTTCGACGTTCCCCTGGAGG	20				429	25	21.54		2.15398e-05	#NUM!	4.42895	0
Unmatched	AGTCACACTGGACCCAATCG	20	1443	3	3.4	437	24	20.68	6.08235	2.06782e-05	1.76553	4.37016	3.40287e-06
Unmatched	GGCTGTCTCGATTCCGTCCC	20				437	24	20.68		2.06782e-05	#NUM!	4.37016	0
Unmatched	TTCCCTTAGCGGGCGACGTC	20				437	24	20.68		2.06782e-05	#NUM!	4.37016	0
Unmatched	ACCTTGCCCCTTCATCAAAG	20				437	24	20.68		2.06782e-05	#NUM!	4.37016	0
Unmatched	ACTCTCGCACACGCTCTGTC	20	740	45	51.04	1048	3	2.58	0.0505486	2.58478e-06	5.67356	1.36737	5.1043e-05	-4.30619
Unmatched	TGCCAAACGTTCCAGAACCA	20	870	12	13.61	441	23	19.82	1.45628	1.98167e-05	3.7666	4.30889	1.36115e-05
Unmatched	TCTGAGAGAACTACTGCTACG	21	1253	4	4.54	441	23	19.82	4.36564	1.98167e-05	2.18269	4.30889	4.53715e-06
Unmatched	GGGTACCGCATCATCAGCAT	20	3207	1	1.13	441	23	19.82	17.5398	1.98167e-05	0.176323	4.30889	1.13429e-06
Unmatched	CCGACGACGCCACACCCC	18				441	23	19.82		1.98167e-05	#NUM!	4.30889	0
Unmatched	CCGACGACGCCTACCCCCC	19				441	23	19.82		1.98167e-05	#NUM!	4.30889	0
Unmatched	CAAACTCACCAGGATAGACC	20				441	23	19.82		1.98167e-05	#NUM!	4.30889	0
Unmatched	GACAGTACTGACAGTCCTCC	20				441	23	19.82		1.98167e-05	#NUM!	4.30889	0
Unmatched	CAGACAATGGTGCGGCTCTT	20				441	23	19.82		1.98167e-05	#NUM!	4.30889	0
Unmatched	GTCCCAGTGACTATCCTTAA	20				441	23	19.82		1.98167e-05	#NUM!	4.30889	0
Unmatched	GTATACCGCATCATCAGCAT	20	870	12	13.61	451	22	18.96	1.39309	1.89551e-05	3.7666	4.24489	1.36115e-05
Unmatched	AAGAGGAGGCGGCCGCCCCG	20	1881	2	2.27	451	22	18.96	8.35242	1.89551e-05	1.18269	4.24489	2.26858e-06
Unmatched	GCGGGGCTGTCTAGTACCGC	20	1881	2	2.27	451	22	18.96	8.35242	1.89551e-05	1.18269	4.24489	2.26858e-06
Unmatched	TCTGAGAGAACTACCGCTATG	21	1881	2	2.27	451	22	18.96	8.35242	1.89551e-05	1.18269	4.24489	2.26858e-06
Unmatched	CAGCTGCGCGTTGCAAGGTCT	21	1881	2	2.27	451	22	18.96	8.35242	1.89551e-05	1.18269	4.24489	2.26858e-06
Unmatched	TCTGAGAGAACTACTGTTATG	21	3207	1	1.13	451	22	18.96	16.7788	1.89551e-05	0.176323	4.24489	1.13429e-06
Unmatched	GGCGGTGATGTGGGTTACCG	20				451	22	18.96		1.89551e-05	#NUM!	4.24489	0
Unmatched	ATTTATATGATCACTGTAGC	20				451	22	18.96		1.89551e-05	#NUM!	4.24489	0
Unmatched	AGTCACACTGGACTCGATCG	20				451	22	18.96		1.89551e-05	#NUM!	4.24489	0
Unmatched	TGCGATAGAGGTTCACCGTG	20				451	22	18.96		1.89551e-05	#NUM!	4.24489	0
Unmatched	GTGTACCGCATTATCAGCAT	20	895	11	12.48	461	21	18.09	1.44952	1.80935e-05	3.64155	4.17712	1.24772e-05
Unmatched	CAGATTCGACTGCATGCCAC	20	987	7	7.94	461	21	18.09	2.27834	1.80935e-05	2.98914	4.17712	7.94002e-06
Unmatched	CACCGTGTTCTATGGAGCCG	20	1443	3	3.4	461	21	18.09	5.32059	1.80935e-05	1.76553	4.17712	3.40287e-06
Unmatched	CTTCGACGTATCCCTGGAGG	20	1881	2	2.27	461	21	18.09	7.96916	1.80935e-05	1.18269	4.17712	2.26858e-06
Unmatched	CCGACGACGCCTACACCGC	19				461	21	18.09		1.80935e-05	#NUM!	4.17712	0
Unmatched	ACTTCTCGTCCAACGCTCTC	20				461	21	18.09		1.80935e-05	#NUM!	4.17712	0
Unmatched	GCGGGGCTGTCGAGTACAGC	20				461	21	18.09		1.80935e-05	#NUM!	4.17712	0
Unmatched	TGTCCACCTCGCCAGCGCCC	20				461	21	18.09		1.80935e-05	#NUM!	4.17712	0
Unmatched	ACCCCTCGTCCAACGCTCTC	20				461	21	18.09		1.80935e-05	#NUM!	4.17712	0
Unmatched	GTCCCAGCGACCATCCTTAA	20				461	21	18.09		1.80935e-05	#NUM!	4.17712	0
NECAP2	AGAGTGTGACGGATTCCAGC	20	53	2279	2585.04	174	151	130.1	0.050328	0.000130101	11.336	7.02348	0.00258504	-4.31249
Unmatched	ATGAATACGGATTTAGCCGC	20	1443	3	3.4	471	20	17.23	5.06765	1.72319e-05	1.76553	4.10685	3.40287e-06
Unmatched	CTTCAACGTACCCCTGGAGG	20				471	20	17.23		1.72319e-05	#NUM!	4.10685	0
Unmatched	TACCACCAAGCGAGAATCGA	20				471	20	17.23		1.72319e-05	#NUM!	4.10685	0
Unmatched	GACGTACCCCTGGAGG	16	846	15	17.01	475	19	16.37	0.962375	1.63703e-05	4.08831	4.03298	1.70143e-05
Unmatched	CTCCGACGTACCCCTGGAGG	20	1881	2	2.27	475	19	16.37	7.21145	1.63703e-05	1.18269	4.03298	2.26858e-06
Unmatched	GCGGGCTGTCGAGTACCGC	19				475	19	16.37		1.63703e-05	#NUM!	4.03298	0
Unmatched	CCGACGAAGCCTACACCCC	19				475	19	16.37		1.63703e-05	#NUM!	4.03298	0
Unmatched	AGCCATAGAGGTTCACCGTG	20				475	19	16.37		1.63703e-05	#NUM!	4.03298	0
Unmatched	CAGCTGCGCGTTGTAAGGGCT	21				475	19	16.37		1.63703e-05	#NUM!	4.03298	0
RGS5	CCAGGGAATCACGCCACTGC	20	95	1442	1635.64	249	89	76.68	0.0468807	7.66818e-05	10.6756	6.26078	0.00163564	-4.41486
Unmatched	GGCTGTGATGTGGGTTACTG	20	1253	4	4.54	481	18	15.51	3.4163	1.55087e-05	2.18269	3.95513	4.53715e-06
Unmatched	CCGACGAGGCCTACACCCC	19				481	18	15.51		1.55087e-05	#NUM!	3.95513	0
Unmatched	CAGCGGCGCGTTGTAAGGTCT	21				481	18	15.51		1.55087e-05	#NUM!	3.95513	0
Unmatched	CGCCAAGCGTTCCAGAACCA	20	170	889	1008.38	319	54	46.53	0.0461433	4.65261e-05	9.97782	5.54009	0.00100838	-4.43773
MPL	AGCTGCTGTATGCCTACCCG	20	7	8319	9436.15	68	491	423.04	0.0448318	0.000423042	13.204	8.72465	0.00943615	-4.47933
Unmatched	GCACCAGCGCACCATG	16	49	2387	2707.55	189	135	116.32	0.0429613	0.000116315	11.4028	6.86196	0.00270755	-4.54082
Unmatched	AGCCACACTGGACTCAATCG	20	1039	6	6.81	485	17	14.65	2.15125	1.46471e-05	2.76765	3.87283	6.80573e-06
Unmatched	GTGTACCGCATCATCAGCTT	20	1039	6	6.81	485	17	14.65	2.15125	1.46471e-05	2.76765	3.87283	6.80573e-06
Unmatched	TCGGGGCTGTCGAGTACCGC	20	1253	4	4.54	485	17	14.65	3.22687	1.46471e-05	2.18269	3.87283	4.53715e-06
Unmatched	CAGATTCGACTGTATGCTAC	20	1443	3	3.4	485	17	14.65	4.30882	1.46471e-05	1.76553	3.87283	3.40287e-06
Unmatched	ACCTCTCGCCCAACGCTCTC	20	1881	2	2.27	485	17	14.65	6.45374	1.46471e-05	1.18269	3.87283	2.26858e-06
Unmatched	GGCTGGGTATCGTAGGTGCC	20	3207	1	1.13	485	17	14.65	12.9646	1.46471e-05	0.176323	3.87283	1.13429e-06
Unmatched	TGCTATAGAGGTTCACCGTG	20	3207	1	1.13	485	17	14.65	12.9646	1.46471e-05	0.176323	3.87283	1.13429e-06
Unmatched	TGCCATAGAGGTTTACCGTG	20	3207	1	1.13	485	17	14.65	12.9646	1.46471e-05	0.176323	3.87283	1.13429e-06
Unmatched	CAGTTGCGCGTTGTAAGGTCT	21	3207	1	1.13	485	17	14.65	12.9646	1.46471e-05	0.176323	3.87283	1.13429e-06
Unmatched	GTCTCAGTGACCATCCTTAA	20				485	17	14.65		1.46471e-05	#NUM!	3.87283	0
Unmatched	ACCTCTCGTCCGACGCTCTC	20				485	17	14.65		1.46471e-05	#NUM!	3.87283	0
Unmatched	TGCCATAGAAGTTCACCGTG	20				485	17	14.65		1.46471e-05	#NUM!	3.87283	0
Unmatched	GCGGGGCTGTCGAGTTCCGC	20				485	17	14.65		1.46471e-05	#NUM!	3.87283	0
Unmatched	TTGCTCTGATGAGGCAGCCA	20	825	19	21.55	501	16	13.79	0.639907	1.37855e-05	4.42962	3.78555	2.15515e-05
Unmatched	GACGTACATACCAGTACCAC	20	837	16	18.15	501	16	13.79	0.75978	1.37855e-05	4.1819	3.78555	1.81486e-05
Unmatched	GGTCACACTGGACTCAATCG	20	1443	3	3.4	501	16	13.79	4.05588	1.37855e-05	1.76553	3.78555	3.40287e-06
Unmatched	CTTCGACGTACCTCTGGAGG	20	1443	3	3.4	501	16	13.79	4.05588	1.37855e-05	1.76553	3.78555	3.40287e-06
Unmatched	CAGATCCGACTGCATGCTAC	20	1443	3	3.4	501	16	13.79	4.05588	1.37855e-05	1.76553	3.78555	3.40287e-06
Unmatched	GGCTGTGATATGGGTTACCG	20	1443	3	3.4	501	16	13.79	4.05588	1.37855e-05	1.76553	3.78555	3.40287e-06
Unmatched	TTTCGACGTACCCCTGGAGG	20	1881	2	2.27	501	16	13.79	6.07489	1.37855e-05	1.18269	3.78555	2.26858e-06
Unmatched	CTCCCCTAGCGGGCGACGTC	20	1881	2	2.27	501	16	13.79	6.07489	1.37855e-05	1.18269	3.78555	2.26858e-06
Unmatched	CAGCTGCGCATTGTAAGGTCT	21	1881	2	2.27	501	16	13.79	6.07489	1.37855e-05	1.18269	3.78555	2.26858e-06
Unmatched	GGTTGTGATGTGGGTTACCG	20	3207	1	1.13	501	16	13.79	12.2035	1.37855e-05	0.176323	3.78555	1.13429e-06
Unmatched	CTCCCTTAGCGGGCGGCGTC	20	3207	1	1.13	501	16	13.79	12.2035	1.37855e-05	0.176323	3.78555	1.13429e-06
Unmatched	TGTGCCATAGCAGTGCTTCT	20				501	16	13.79		1.37855e-05	#NUM!	3.78555	0
Unmatched	GCGGTGCTGTCGAGTACCGC	20				501	16	13.79		1.37855e-05	#NUM!	3.78555	0
TAF10	CATTGATGCCATACTCGCTG	20	700	71	80.53	921	4	3.45	0.0428412	3.44637e-06	6.33145	1.7866	8.05345e-05	-4.54486
Unmatched	CAGACAATGGCGCAGCTCTT	20	1253	4	4.54	514	15	12.92	2.84581	1.29239e-05	2.18269	3.69153	4.53715e-06
Unmatched	CTTCGACGTACCCCTGGAGA	20	1443	3	3.4	514	15	12.92	3.8	1.29239e-05	1.76553	3.69153	3.40287e-06
Unmatched	AAGAGGGGGTGGCCGCCCCG	20	1881	2	2.27	514	15	12.92	5.69163	1.29239e-05	1.18269	3.69153	2.26858e-06
Unmatched	GCGGGGCTGTCGAGTACCGA	20	1881	2	2.27	514	15	12.92	5.69163	1.29239e-05	1.18269	3.69153	2.26858e-06
Unmatched	ACCTCCCGTCCAACGCTCTC	20	3207	1	1.13	514	15	12.92	11.4336	1.29239e-05	0.176323	3.69153	1.13429e-06
Unmatched	CTTCGACGTACCCCTGGAAG	20	3207	1	1.13	514	15	12.92	11.4336	1.29239e-05	0.176323	3.69153	1.13429e-06
Unmatched	TGGAGCCTTCGAGTATGCGT	20				514	15	12.92		1.29239e-05	#NUM!	3.69153	0
Unmatched	GGCCGTCTCGATTCCGCCCC	20				514	15	12.92		1.29239e-05	#NUM!	3.69153	0
Unmatched	GCGGGGCTTTCGAGTACCGC	20				514	15	12.92		1.29239e-05	#NUM!	3.69153	0
Unmatched	CAGCTGTGCGTTGTAAGGTCT	21				514	15	12.92		1.29239e-05	#NUM!	3.69153	0
Unmatched	ACTCCCGCACACGCCCTGTC	20	512	268	303.99	525	14	12.06	0.0396724	1.20623e-05	8.24788	3.59216	0.000303989	-4.65572
Unmatched	CTCCCTTAGCGGGCGACGCC	20	491	288	326.68	525	14	12.06	0.0369169	1.20623e-05	8.35173	3.59216	0.000326675	-4.75958
Unmatched	GTGTACCTCATCATCAGCAT	20	870	12	13.61	525	14	12.06	0.886113	1.20623e-05	3.7666	3.59216	1.36115e-05
Unmatched	CTGTTAGCAACAGTCGAGCA	20	930	9	10.21	525	14	12.06	1.18119	1.20623e-05	3.35191	3.59216	1.02086e-05
Unmatched	CTGATGTTGTGACACCGCTC	20	960	8	9.07	525	14	12.06	1.32966	1.20623e-05	3.1811	3.59216	9.07431e-06
Unmatched	CAGACTCGACTGCATGCTAC	20	1039	6	6.81	525	14	12.06	1.77093	1.20623e-05	2.76765	3.59216	6.80573e-06
Unmatched	AGTCACGCTGGACTCAATCG	20	1110	5	5.67	525	14	12.06	2.12698	1.20623e-05	2.50335	3.59216	5.67144e-06
Unmatched	CCATACGTGGCTCGTCTTCT	20	1253	4	4.54	525	14	12.06	2.65639	1.20623e-05	2.18269	3.59216	4.53715e-06
Unmatched	TGCCATAGAGATTCACCGTG	20	1443	3	3.4	525	14	12.06	3.54706	1.20623e-05	1.76553	3.59216	3.40287e-06
Unmatched	CTTCGATGTACCCCTGGAGG	20	1443	3	3.4	525	14	12.06	3.54706	1.20623e-05	1.76553	3.59216	3.40287e-06
Unmatched	TCATACGCGGCTCGTCTTCT	20	3207	1	1.13	525	14	12.06	10.6726	1.20623e-05	0.176323	3.59216	1.13429e-06
Unmatched	CTTCGACGTACCCCTGGTGG	20	3207	1	1.13	525	14	12.06	10.6726	1.20623e-05	0.176323	3.59216	1.13429e-06
Unmatched	AGTCACACTGGACTCAATCA	20	3207	1	1.13	525	14	12.06	10.6726	1.20623e-05	0.176323	3.59216	1.13429e-06
Unmatched	CGGCTGCGCGTTGTAAGGTCT	21	3207	1	1.13	525	14	12.06	10.6726	1.20623e-05	0.176323	3.59216	1.13429e-06
Unmatched	GCCTCTCGTCCAACGCTCTC	20				525	14	12.06		1.20623e-05	#NUM!	3.59216	0
Unmatched	ACTCCCGCACACGCTCTGCC	20	591	172	195.1	668	8	6.89	0.0353152	6.89275e-06	7.60807	2.7845	0.000195098	-4.82357
NRL	CCTTGTAGAGATCGCGCTCC	20	483	303	343.69	540	13	11.2	0.0325875	1.12007e-05	8.42496	3.48543	0.000343689	-4.93954
Unmatched	GAGTACCGCATCATCAGCAT	20	960	8	9.07	540	13	11.2	1.23484	1.12007e-05	3.1811	3.48543	9.07431e-06
Unmatched	AAGGTTGGTCGTTCTGTCGC	20	987	7	7.94	540	13	11.2	1.41058	1.12007e-05	2.98914	3.48543	7.94002e-06
Unmatched	TGCCATAGAGGTTCATCGTG	20	1443	3	3.4	540	13	11.2	3.29412	1.12007e-05	1.76553	3.48543	3.40287e-06
Unmatched	CAGATTCGACTGCGTGCTAC	20	1443	3	3.4	540	13	11.2	3.29412	1.12007e-05	1.76553	3.48543	3.40287e-06
Unmatched	CCCGCCGCTTAGAGCCGAAA	20	1881	2	2.27	540	13	11.2	4.93392	1.12007e-05	1.18269	3.48543	2.26858e-06
Unmatched	TCTGAGAGAACTACTGCCATG	21	1881	2	2.27	540	13	11.2	4.93392	1.12007e-05	1.18269	3.48543	2.26858e-06
Unmatched	GGCTGTCGAGTACCGC	16	3207	1	1.13	540	13	11.2	9.9115	1.12007e-05	0.176323	3.48543	1.13429e-06
Unmatched	AGTCACACTGGACTCAACCG	20	3207	1	1.13	540	13	11.2	9.9115	1.12007e-05	0.176323	3.48543	1.13429e-06
Unmatched	CCGACGACGCCTAGACCCC	19				540	13	11.2		1.12007e-05	#NUM!	3.48543	0
Unmatched	CCGAAGACGCCTACACCCC	19				540	13	11.2		1.12007e-05	#NUM!	3.48543	0
Unmatched	GCGGGGCAGTCGAGTACCGC	20				540	13	11.2		1.12007e-05	#NUM!	3.48543	0
Unmatched	CCGGGGCTGTCGAGTACCGC	20				540	13	11.2		1.12007e-05	#NUM!	3.48543	0
Unmatched	TGCCATAAAGGTTCACCGTG	20				540	13	11.2		1.12007e-05	#NUM!	3.48543	0
Unmatched	CAGAAGGGCCCCCCTCGCACC	21				540	13	11.2		1.12007e-05	#NUM!	3.48543	0
Unmatched	CCTGAGAGAACTACTGCTATG	21	231	727	824.63	394	30	25.85	0.0313474	2.58478e-05	9.6876	4.69209	0.000824628	-4.99551
DLGAP3	CCGGCTGTGTCAGCAAAGCA	20	60	2016	2286.73	267	80	68.93	0.0301435	6.89275e-05	11.1591	6.10706	0.00228673	-5.05201
Unmatched	GGCTGTGATGTGGGTTACCA	20	930	9	10.21	556	12	10.34	1.01273	1.03391e-05	3.35191	3.37016	1.02086e-05
Unmatched	GGCTGTGATGTAGGTTACCG	20	1039	6	6.81	556	12	10.34	1.51836	1.03391e-05	2.76765	3.37016	6.80573e-06
Unmatched	GTGTACCGCATCATCTGCAT	20	1039	6	6.81	556	12	10.34	1.51836	1.03391e-05	2.76765	3.37016	6.80573e-06
Unmatched	GTGTACCGCATCATCCGCAT	20	1110	5	5.67	556	12	10.34	1.82363	1.03391e-05	2.50335	3.37016	5.67144e-06
Unmatched	AGTCACACTGGGCTCAATCG	20	1253	4	4.54	556	12	10.34	2.27753	1.03391e-05	2.18269	3.37016	4.53715e-06
Unmatched	AGAGCCAAACGATACCCCGC	20	1443	3	3.4	556	12	10.34	3.04118	1.03391e-05	1.76553	3.37016	3.40287e-06
Unmatched	CAGGTTCGACTGCATGCTAC	20	1443	3	3.4	556	12	10.34	3.04118	1.03391e-05	1.76553	3.37016	3.40287e-06
Unmatched	CCCCCTTAGCGGGCGACGTC	20	1443	3	3.4	556	12	10.34	3.04118	1.03391e-05	1.76553	3.37016	3.40287e-06
Unmatched	CTTCGACGTACCCCTGAGG	19	1881	2	2.27	556	12	10.34	4.55507	1.03391e-05	1.18269	3.37016	2.26858e-06
Unmatched	GCGGGGCTGTCGAGTACCCC	20	1881	2	2.27	556	12	10.34	4.55507	1.03391e-05	1.18269	3.37016	2.26858e-06
Unmatched	CACTTCCCGGCTAGCATAGT	20	1881	2	2.27	556	12	10.34	4.55507	1.03391e-05	1.18269	3.37016	2.26858e-06
Unmatched	TCATACGTGGCTCGCCTTCT	20	1881	2	2.27	556	12	10.34	4.55507	1.03391e-05	1.18269	3.37016	2.26858e-06
Unmatched	CTTCGACGTACCCCTGAAGG	20	1881	2	2.27	556	12	10.34	4.55507	1.03391e-05	1.18269	3.37016	2.26858e-06
Unmatched	AGAGCCGAACGATACTCCGC	20	1881	2	2.27	556	12	10.34	4.55507	1.03391e-05	1.18269	3.37016	2.26858e-06
Unmatched	CAGACAATGGTGCAGCTCTC	20	1881	2	2.27	556	12	10.34	4.55507	1.03391e-05	1.18269	3.37016	2.26858e-06
Unmatched	ACGACGCCTACACCCC	16	3207	1	1.13	556	12	10.34	9.15044	1.03391e-05	0.176323	3.37016	1.13429e-06
Unmatched	AGTCACACTGGACTCAGTCG	20	3207	1	1.13	556	12	10.34	9.15044	1.03391e-05	0.176323	3.37016	1.13429e-06
Unmatched	CCTTACTTATTCGCCGTCAG	20	3207	1	1.13	556	12	10.34	9.15044	1.03391e-05	0.176323	3.37016	1.13429e-06
Unmatched	GCCGTCCGCGTACGCGCCTC	20	3207	1	1.13	556	12	10.34	9.15044	1.03391e-05	0.176323	3.37016	1.13429e-06
Unmatched	TCTGAGAGAACTATTGCTATG	21	3207	1	1.13	556	12	10.34	9.15044	1.03391e-05	0.176323	3.37016	1.13429e-06
Unmatched	CCGACGCCGCCTACACCCC	19				556	12	10.34		1.03391e-05	#NUM!	3.37016	0
Unmatched	CCGGCTTCTCTTGCACACCC	20				556	12	10.34		1.03391e-05	#NUM!	3.37016	0
Unmatched	CCGACGACGCCTACACCCCT	20				556	12	10.34		1.03391e-05	#NUM!	3.37016	0
Unmatched	ATGAATGCGGATTTAGCTGC	20				556	12	10.34		1.03391e-05	#NUM!	3.37016	0
Unmatched	GGCTGTGTTGTGGGTTACCG	20				556	12	10.34		1.03391e-05	#NUM!	3.37016	0
Unmatched	GTCCCAGTGACCACCCTTAA	20				556	12	10.34		1.03391e-05	#NUM!	3.37016	0
Unmatched	TCTGAAAGAACTACTGCTATG	21				556	12	10.34		1.03391e-05	#NUM!	3.37016	0
ATXN7	TGCGCTAAGAACACCTCCAC	20	380	455	516.1	485	17	14.65	0.028386	1.46471e-05	9.01151	3.87283	0.000516101	-5.13868
KPRP	GAAGTCCGGGACCGATACTG	20	82	1608	1823.94	338	47	40.49	0.0221992	4.04949e-05	10.8328	5.33949	0.00182394	-5.49335
SLAMF9	AGGTGCCTGCAGTATGTCCC	20	23	3718	4217.28	223	104	89.61	0.0212483	8.96057e-05	12.0421	6.48559	0.00421728	-5.55651
Unmatched	TCCATCCAGCCCCGCTATCC	20	814	21	23.82	585	11	9.48	0.397985	9.47753e-06	4.5741	3.24489	2.38201e-05
Unmatched	GACGTACATACCTGAACCAC	20	851	14	15.88	585	11	9.48	0.596977	9.47753e-06	3.98914	3.24489	1.588e-05
Unmatched	GACGTACATACCTGTACCTC	20	851	14	15.88	585	11	9.48	0.596977	9.47753e-06	3.98914	3.24489	1.588e-05
Unmatched	AGCTGTGATGTGGGTTACCG	20	930	9	10.21	585	11	9.48	0.928501	9.47753e-06	3.35191	3.24489	1.02086e-05
SBSPON	TTCCAAGTTCCTTGACACCG	20	1110	5	5.67	585	11	9.48	1.67196	9.47753e-06	2.50335	3.24489	5.67144e-06
Unmatched	CTTCGACGTACCCTTGGAGG	20	1443	3	3.4	585	11	9.48	2.78824	9.47753e-06	1.76553	3.24489	3.40287e-06
Unmatched	CTTCGACGTACTCCTGGAGG	20	1443	3	3.4	585	11	9.48	2.78824	9.47753e-06	1.76553	3.24489	3.40287e-06
Unmatched	CCCCGGCAGAGATCTACCAA	20	1881	2	2.27	585	11	9.48	4.17621	9.47753e-06	1.18269	3.24489	2.26858e-06
Unmatched	CCGACGACGCCTACACGCC	19	3207	1	1.13	585	11	9.48	8.38938	9.47753e-06	0.176323	3.24489	1.13429e-06
Unmatched	TGCCATTGAGGTTCACCGTG	20	3207	1	1.13	585	11	9.48	8.38938	9.47753e-06	0.176323	3.24489	1.13429e-06
Unmatched	GTCCCAGTGACCATCCTCAA	20	3207	1	1.13	585	11	9.48	8.38938	9.47753e-06	0.176323	3.24489	1.13429e-06
Unmatched	CAGACAATGGTGCAGCCCTT	20	3207	1	1.13	585	11	9.48	8.38938	9.47753e-06	0.176323	3.24489	1.13429e-06
Unmatched	CCGACGACGCCTACAGCCC	19				585	11	9.48		9.47753e-06	#NUM!	3.24489	0
Unmatched	CCGACGACGGCTACACCCC	19				585	11	9.48		9.47753e-06	#NUM!	3.24489	0
Unmatched	ATTCCGCCGCCCCATGTAAC	20				585	11	9.48		9.47753e-06	#NUM!	3.24489	0
Unmatched	GCGGGGCTGTCGAGAACCGC	20				585	11	9.48		9.47753e-06	#NUM!	3.24489	0
Unmatched	CACCTCCCAGCTAGCATAGT	20				585	11	9.48		9.47753e-06	#NUM!	3.24489	0
Unmatched	GCGCGGCTGTCGAGTACCGC	20				585	11	9.48		9.47753e-06	#NUM!	3.24489	0
PLEKHA3	GCAGCAAGTTCATACAATAC	20	25	3415	3873.59	262	81	69.79	0.0180169	6.97891e-05	11.9195	6.12495	0.00387359	-5.79451
HIST1H3H	CTGTACCAGGCCGATAGCGA	20	32	3033	3440.3	295	65	56	0.0162777	5.60036e-05	11.7483	5.80735	0.0034403	-5.94096
Unmatched	GACGTACAAACCTGTACCAC	20	987	7	7.94	606	10	8.62	1.08564	8.61594e-06	2.98914	3.10769	7.94002e-06
Unmatched	ACAGCCTCCTAGCCTTCCTT	20	1039	6	6.81	606	10	8.62	1.26579	8.61594e-06	2.76765	3.10769	6.80573e-06
Unmatched	GGCTGTGATGTGGGTTATCG	20	1110	5	5.67	606	10	8.62	1.52028	8.61594e-06	2.50335	3.10769	5.67144e-06
Unmatched	TCCACCCAGCCTCGCTATCC	20	1253	4	4.54	606	10	8.62	1.89868	8.61594e-06	2.18269	3.10769	4.53715e-06
Unmatched	AGGGTTGATCGTTCTGTCGC	20	1253	4	4.54	606	10	8.62	1.89868	8.61594e-06	2.18269	3.10769	4.53715e-06
Unmatched	GACGTACATACCTGTACCCC	20	1443	3	3.4	606	10	8.62	2.53529	8.61594e-06	1.76553	3.10769	3.40287e-06
Unmatched	GACGTACATACCTGTCCCAC	20	1443	3	3.4	606	10	8.62	2.53529	8.61594e-06	1.76553	3.10769	3.40287e-06
Unmatched	CTTCGACGTACCCCTAGAGG	20	1881	2	2.27	606	10	8.62	3.79736	8.61594e-06	1.18269	3.10769	2.26858e-06
Unmatched	ACAGCCTCCTAGCTCTCCTT	20	1881	2	2.27	606	10	8.62	3.79736	8.61594e-06	1.18269	3.10769	2.26858e-06
Unmatched	GGCTGTGATGTGGTTACCG	19	3207	1	1.13	606	10	8.62	7.62832	8.61594e-06	0.176323	3.10769	1.13429e-06
Unmatched	CTGGCTCCTCTTGCACACCC	20	3207	1	1.13	606	10	8.62	7.62832	8.61594e-06	0.176323	3.10769	1.13429e-06
Unmatched	ACAGCCCCCTAGCTTTCCTT	20	3207	1	1.13	606	10	8.62	7.62832	8.61594e-06	0.176323	3.10769	1.13429e-06
Unmatched	CAGACAATGGTACAGCTCTT	20	3207	1	1.13	606	10	8.62	7.62832	8.61594e-06	0.176323	3.10769	1.13429e-06
Unmatched	CCGACGCCTACACCCC	16				606	10	8.62		8.61594e-06	#NUM!	3.10769	0
Unmatched	CCGACGACGCGTACACCCC	19				606	10	8.62		8.61594e-06	#NUM!	3.10769	0
Unmatched	CTCCCTTGGCGGGCGACGTC	20				606	10	8.62		8.61594e-06	#NUM!	3.10769	0
Unmatched	AGGCTACCTGGCACCGCTCC	20				606	10	8.62		8.61594e-06	#NUM!	3.10769	0
Unmatched	GTCCCAGTGACCATCCTTAG	20				606	10	8.62		8.61594e-06	#NUM!	3.10769	0
Unmatched	ACCTGAAGACCTGACTCATG	20				606	10	8.62		8.61594e-06	#NUM!	3.10769	0
Unmatched	AAGAGGAGGTGGTCGCCCCG	20				606	10	8.62		8.61594e-06	#NUM!	3.10769	0
Unmatched	GCGGGTCTGTCGAGTACCGC	20				606	10	8.62		8.61594e-06	#NUM!	3.10769	0
Unmatched	CAACTGCGCGTTGTAAGGTCT	21				606	10	8.62		8.61594e-06	#NUM!	3.10769	0
Unmatched	TGCCAAGCGTTTCAGAACCA	20	665	102	115.7	1250	2	1.72	0.014866	1.72319e-06	6.85425	0.782409	0.000115697	-6.07184
NonTargetingControlGuideForHuman_0837 NonTargetingControlGuideForHuman_0837	ATGGAAGAGCGTCATGACTT	20	726	54	61.25	1696	1	0.86	0.0140408	8.61594e-07	5.93664	-0.217591	6.12516e-05	-6.15423
Unmatched	CTTACAAGAAGAAGTGCTCA	20	722	59	66.92	1696	1	0.86	0.0128512	8.61594e-07	6.06437	-0.217591	6.6923e-05	-6.28196
Unmatched	TGCCAAGCGTCCCAGAACCA	20	766	36	40.83	630	9	7.75	0.189811	7.75434e-06	5.35156	2.9542	4.08344e-05
Unmatched	GACGTACATACCTGTTCCAC	20	851	14	15.88	630	9	7.75	0.488035	7.75434e-06	3.98914	2.9542	1.588e-05
Unmatched	GACGTTCATACCTGTACCAC	20	851	14	15.88	630	9	7.75	0.488035	7.75434e-06	3.98914	2.9542	1.588e-05
Unmatched	CCCATCCAGCCTCGCTATCC	20	864	13	14.75	630	9	7.75	0.525424	7.75434e-06	3.88264	2.9542	1.47457e-05
Unmatched	TTGTACCGCATCATCAGCAT	20	895	11	12.48	630	9	7.75	0.620994	7.75434e-06	3.64155	2.9542	1.24772e-05
DPH7 WDR85	ATCCATACAACTGCTCCGCC	20	914	10	11.34	630	9	7.75	0.683422	7.75434e-06	3.50335	2.9542	1.13429e-05
Unmatched	TCCATCCAGCCTCGCTATCT	20	987	7	7.94	630	9	7.75	0.976071	7.75434e-06	2.98914	2.9542	7.94002e-06
DPH7 WDR85	GAGCAGTTGTATGGATCCAC	20	987	7	7.94	630	9	7.75	0.976071	7.75434e-06	2.98914	2.9542	7.94002e-06
ZC3H12B	TATCCATCCGAGTCATCACC	20	1039	6	6.81	630	9	7.75	1.13803	7.75434e-06	2.76765	2.9542	6.80573e-06
Unmatched	GTGTACCCCATCATCAGCAT	20	1110	5	5.67	630	9	7.75	1.36684	7.75434e-06	2.50335	2.9542	5.67144e-06
Unmatched	CAGACAATGGTGCAGCTCCT	20	1253	4	4.54	630	9	7.75	1.70705	7.75434e-06	2.18269	2.9542	4.53715e-06
Unmatched	CTTCGACGTACCCCTGGAG	19	1443	3	3.4	630	9	7.75	2.27941	7.75434e-06	1.76553	2.9542	3.40287e-06
Unmatched	GTGTACCGCATCATAAGCAT	20	1443	3	3.4	630	9	7.75	2.27941	7.75434e-06	1.76553	2.9542	3.40287e-06
Unmatched	CGCCGTGTTCTATAGAGCCG	20	1443	3	3.4	630	9	7.75	2.27941	7.75434e-06	1.76553	2.9542	3.40287e-06
Unmatched	AAGGTTGATCGTTCCGTCGC	20	1443	3	3.4	630	9	7.75	2.27941	7.75434e-06	1.76553	2.9542	3.40287e-06
Unmatched	ACAGCCTCCCAGCTTTCCTT	20	1881	2	2.27	630	9	7.75	3.4141	7.75434e-06	1.18269	2.9542	2.26858e-06
Unmatched	CAGGCAATGGTGCAGCTCTT	20	1881	2	2.27	630	9	7.75	3.4141	7.75434e-06	1.18269	2.9542	2.26858e-06
Unmatched	TCATACGTGGCTCGTCCTCT	20	1881	2	2.27	630	9	7.75	3.4141	7.75434e-06	1.18269	2.9542	2.26858e-06
Unmatched	GTCCCGGTGACCATCCTTAA	20	1881	2	2.27	630	9	7.75	3.4141	7.75434e-06	1.18269	2.9542	2.26858e-06
Unmatched	TGCCATAGTGGTTCACCGTG	20	3207	1	1.13	630	9	7.75	6.85841	7.75434e-06	0.176323	2.9542	1.13429e-06
Unmatched	CCTTACTTATTCGCCACCAG	20	3207	1	1.13	630	9	7.75	6.85841	7.75434e-06	0.176323	2.9542	1.13429e-06
Unmatched	CAGCTGCGCGTTATAAGGTCT	21	3207	1	1.13	630	9	7.75	6.85841	7.75434e-06	0.176323	2.9542	1.13429e-06
Unmatched	TAGCTGCGCGTTGTAAGGTCT	21	3207	1	1.13	630	9	7.75	6.85841	7.75434e-06	0.176323	2.9542	1.13429e-06
Unmatched	CTTCGACGCCTACACCCC	18				630	9	7.75		7.75434e-06	#NUM!	2.9542	0
Unmatched	CCGACCACGCCTACACCCC	19				630	9	7.75		7.75434e-06	#NUM!	2.9542	0
Unmatched	GCGGGGCTGTAGAGTACCGC	20				630	9	7.75		7.75434e-06	#NUM!	2.9542	0
Unmatched	CACTTCCCAGCCAGCATAGT	20				630	9	7.75		7.75434e-06	#NUM!	2.9542	0
Unmatched	ATTCTGCCGCCCCATGCAAC	20				630	9	7.75		7.75434e-06	#NUM!	2.9542	0
Unmatched	GCGGGGCTGTCGAGGACCGC	20				630	9	7.75		7.75434e-06	#NUM!	2.9542	0
Unmatched	AAGAGGAGGTGGCTGCCCCG	20				630	9	7.75		7.75434e-06	#NUM!	2.9542	0
Unmatched	GCGGGGCTGTCGCGTACCGC	20				630	9	7.75		7.75434e-06	#NUM!	2.9542	0
Unmatched	GCGGGGCTGGCGAGTACCGC	20				630	9	7.75		7.75434e-06	#NUM!	2.9542	0
Unmatched	AAGAGGAGGTGGCCGTCCCG	20				630	9	7.75		7.75434e-06	#NUM!	2.9542	0
Unmatched	GTTCCAGTGACCATCCTTAA	20				630	9	7.75		7.75434e-06	#NUM!	2.9542	0
Unmatched	CAGCTACGCGTTGTAAGGTCT	21				630	9	7.75		7.75434e-06	#NUM!	2.9542	0
KRT24	GACTATGACCCGCTCTGACC	20	719	61	69.19	1696	1	0.86	0.0124295	8.61594e-07	6.11249	-0.217591	6.91916e-05	-6.33008
RPRD2	ATAGCAACAGCTCTTCAATT	20	714	64	72.59	1696	1	0.86	0.0118474	8.61594e-07	6.1817	-0.217591	7.25945e-05	-6.39929
GPR161	CCCCTCGGCTGGAATCCGTG	20	714	64	72.59	1696	1	0.86	0.0118474	8.61594e-07	6.1817	-0.217591	7.25945e-05	-6.39929
Unmatched	ACTCCCGCATACGCTCTGTC	20	789	27	30.63	668	8	6.89	0.224943	6.89275e-06	4.93687	2.7845	3.06258e-05
Unmatched	TCCATCCAGCCTCGCTACCC	20	817	20	22.69	668	8	6.89	0.303658	6.89275e-06	4.50398	2.7845	2.26858e-05
Unmatched	TACGTACATACCTGTACCAC	20	825	19	21.55	668	8	6.89	0.319722	6.89275e-06	4.42962	2.7845	2.15515e-05
Unmatched	TCCATCCAGCCTCGCCATCC	20	870	12	13.61	668	8	6.89	0.506245	6.89275e-06	3.7666	2.7845	1.36115e-05
Unmatched	GACGTACTTACCTGTACCAC	20	870	12	13.61	668	8	6.89	0.506245	6.89275e-06	3.7666	2.7845	1.36115e-05
Unmatched	TTGCCCTGATGAGACAGCCA	20	870	12	13.61	668	8	6.89	0.506245	6.89275e-06	3.7666	2.7845	1.36115e-05
Unmatched	TTGCTCTGATGAGACGGCCA	20	930	9	10.21	668	8	6.89	0.674829	6.89275e-06	3.35191	2.7845	1.02086e-05
Unmatched	GTGTACCGCATCTTCAGCAT	20	960	8	9.07	668	8	6.89	0.759647	6.89275e-06	3.1811	2.7845	9.07431e-06
Unmatched	GTGTACAGCATCATCAGCAT	20	987	7	7.94	668	8	6.89	0.867758	6.89275e-06	2.98914	2.7845	7.94002e-06
Unmatched	TTGCTCTGATGGGACAGCCA	20	987	7	7.94	668	8	6.89	0.867758	6.89275e-06	2.98914	2.7845	7.94002e-06
DPH7	GCACCACTCCACCGAGTCCG	20	1039	6	6.81	668	8	6.89	1.01175	6.89275e-06	2.76765	2.7845	6.80573e-06
Unmatched	GTGTTCCGCATCATCAGCAT	20	1110	5	5.67	668	8	6.89	1.21517	6.89275e-06	2.50335	2.7845	5.67144e-06
Unmatched	GACGTACATACCGGTACCAC	20	1110	5	5.67	668	8	6.89	1.21517	6.89275e-06	2.50335	2.7845	5.67144e-06
Unmatched	AAGGTTGATCGTTCTGTTGC	20	1253	4	4.54	668	8	6.89	1.51762	6.89275e-06	2.18269	2.7845	4.53715e-06
Unmatched	AAGGTTGATCGTTCTGCCGC	20	1253	4	4.54	668	8	6.89	1.51762	6.89275e-06	2.18269	2.7845	4.53715e-06
Unmatched	GGCTGTAATGTGGGTTACCG	20	1253	4	4.54	668	8	6.89	1.51762	6.89275e-06	2.18269	2.7845	4.53715e-06
Unmatched	CCTTACCTATTCGCCATCAG	20	1443	3	3.4	668	8	6.89	2.02647	6.89275e-06	1.76553	2.7845	3.40287e-06
Unmatched	ATTCTGCCGCCCCATGTAGC	20	1881	2	2.27	668	8	6.89	3.03524	6.89275e-06	1.18269	2.7845	2.26858e-06
Unmatched	CCCGCCGCCTAGAGTCGAAA	20	1881	2	2.27	668	8	6.89	3.03524	6.89275e-06	1.18269	2.7845	2.26858e-06
Unmatched	AGAGCCAAACGGTACTCCGC	20	3207	1	1.13	668	8	6.89	6.09735	6.89275e-06	0.176323	2.7845	1.13429e-06
Unmatched	GTGTACCGCATCATCAGAAT	20	3207	1	1.13	668	8	6.89	6.09735	6.89275e-06	0.176323	2.7845	1.13429e-06
Unmatched	ACAGCCTCCTAGCTTTCCTC	20	3207	1	1.13	668	8	6.89	6.09735	6.89275e-06	0.176323	2.7845	1.13429e-06
Unmatched	CCCTACTTATTCGCCATCAG	20	3207	1	1.13	668	8	6.89	6.09735	6.89275e-06	0.176323	2.7845	1.13429e-06
Unmatched	CCACGACGCCTACACCCC	18				668	8	6.89		6.89275e-06	#NUM!	2.7845	0
Unmatched	CCGACGACGCCTACACCCG	19				668	8	6.89		6.89275e-06	#NUM!	2.7845	0
Unmatched	GGCTATGATGTGGGTTACCG	20				668	8	6.89		6.89275e-06	#NUM!	2.7845	0
Unmatched	CTTGGAGCGGTACCACCCTT	20				668	8	6.89		6.89275e-06	#NUM!	2.7845	0
Unmatched	GTCCCAGTAACCATCCTTAA	20				668	8	6.89		6.89275e-06	#NUM!	2.7845	0
Unmatched	TCATACGTGGCTCGTCTTCC	20				668	8	6.89		6.89275e-06	#NUM!	2.7845	0
Unmatched	AAGAGGAGGTGGCCGCCTCG	20				668	8	6.89		6.89275e-06	#NUM!	2.7845	0
Unmatched	CAGACAGTGGTGCAGCTCTT	20				668	8	6.89		6.89275e-06	#NUM!	2.7845	0
Unmatched	GTCGTCCGCGTACGCGCCCC	20				668	8	6.89		6.89275e-06	#NUM!	2.7845	0
Unmatched	GTCCCAGTGACCGTCCTTAA	20				668	8	6.89		6.89275e-06	#NUM!	2.7845	0
Unmatched	AGAGCCAGACGATACTCCGC	20				668	8	6.89		6.89275e-06	#NUM!	2.7845	0
Unmatched	ATGACTACGGATTTAGCTGC	20				668	8	6.89		6.89275e-06	#NUM!	2.7845	0
Unmatched	CTGGCTTCTCCTGCACACCC	20				668	8	6.89		6.89275e-06	#NUM!	2.7845	0
Unmatched	CAGCTGCGCGTTGTAAGATCT	21				668	8	6.89		6.89275e-06	#NUM!	2.7845	0
Unmatched	CAGCTGCGCGTTGTAAAGTCT	21				668	8	6.89		6.89275e-06	#NUM!	2.7845	0
Unmatched	TCTGAGTGAACTACTGCTATG	21				668	8	6.89		6.89275e-06	#NUM!	2.7845	0
SLC30A6	CCTAGCCCTGTCTATTCATT	20	713	65	73.73	1696	1	0.86	0.0116642	8.61594e-07	6.20418	-0.217591	7.37287e-05	-6.42177
Unmatched	TAGGCTTGCTGAGGAGCCCA	20	708	67	76	1696	1	0.86	0.0113158	8.61594e-07	6.24793	-0.217591	7.59973e-05	-6.46552
RCN2	CGAGGAGCTGCACTACCCGC	20	705	68	77.13	1696	1	0.86	0.01115	8.61594e-07	6.26922	-0.217591	7.71316e-05	-6.48681
Unmatched	TGCCAAGTGTTCCAGAACCA	20	456	352	399.27	820	5	4.31	0.0107947	4.30797e-06	8.64122	2.10769	0.00039927	-6.53353
Unmatched	TGCCAGGCGTTCCAGAACCA	20	753	40	45.37	710	7	6.03	0.132907	6.03116e-06	5.50367	2.59216	4.53715e-05
Unmatched	ACTCCCGCACACACTCTGTC	20	761	37	41.97	710	7	6.03	0.143674	6.03116e-06	5.39129	2.59216	4.19687e-05
Unmatched	GACGTACATTCCTGTACCAC	20	870	12	13.61	710	7	6.03	0.443057	6.03116e-06	3.7666	2.59216	1.36115e-05
Unmatched	TGCCAAGCATTCCAGAACCA	20	930	9	10.21	710	7	6.03	0.590597	6.03116e-06	3.35191	2.59216	1.02086e-05
Unmatched	ATCCAGAACAATGTAGCCTG	20	1039	6	6.81	710	7	6.03	0.885463	6.03116e-06	2.76765	2.59216	6.80573e-06
Unmatched	GTGTACCGCATAATCAGCAT	20	1110	5	5.67	710	7	6.03	1.06349	6.03116e-06	2.50335	2.59216	5.67144e-06
Unmatched	ACGGCCTCCTAGCTTTCCTT	20	1253	4	4.54	710	7	6.03	1.32819	6.03116e-06	2.18269	2.59216	4.53715e-06
Unmatched	GTTCCGACCCCTGTGTGTTC	20	1443	3	3.4	710	7	6.03	1.77353	6.03116e-06	1.76553	2.59216	3.40287e-06
Unmatched	AGGGCCAAACGATACTCCGC	20	1443	3	3.4	710	7	6.03	1.77353	6.03116e-06	1.76553	2.59216	3.40287e-06
Unmatched	AAGGTTGACCGTTCTGTCGC	20	1881	2	2.27	710	7	6.03	2.65639	6.03116e-06	1.18269	2.59216	2.26858e-06
Unmatched	CACCGTGCTCTATAGAGCCG	20	1881	2	2.27	710	7	6.03	2.65639	6.03116e-06	1.18269	2.59216	2.26858e-06
Unmatched	CAGATTCGACTACATGCTAC	20	3207	1	1.13	710	7	6.03	5.33628	6.03116e-06	0.176323	2.59216	1.13429e-06
Unmatched	GTGTACCGAATCATCAGCAT	20	3207	1	1.13	710	7	6.03	5.33628	6.03116e-06	0.176323	2.59216	1.13429e-06
Unmatched	TAGACAATGGTGCAGCTCTT	20	3207	1	1.13	710	7	6.03	5.33628	6.03116e-06	0.176323	2.59216	1.13429e-06
Unmatched	GGCTGTGATGAGGGTTACCG	20	3207	1	1.13	710	7	6.03	5.33628	6.03116e-06	0.176323	2.59216	1.13429e-06
Unmatched	AAGGTTGATTGTTCTGTCGC	20	3207	1	1.13	710	7	6.03	5.33628	6.03116e-06	0.176323	2.59216	1.13429e-06
Unmatched	GACGTACATACCTTTACCAC	20	3207	1	1.13	710	7	6.03	5.33628	6.03116e-06	0.176323	2.59216	1.13429e-06
Unmatched	GTCCTAGTGACCATCCTTAA	20	3207	1	1.13	710	7	6.03	5.33628	6.03116e-06	0.176323	2.59216	1.13429e-06
Unmatched	AGAGCCAAACGATGCTCCGC	20	3207	1	1.13	710	7	6.03	5.33628	6.03116e-06	0.176323	2.59216	1.13429e-06
CDK15	CCTTCTCGGATAGCTGTAAA	20	3207	1	1.13	710	7	6.03	5.33628	6.03116e-06	0.176323	2.59216	1.13429e-06
Unmatched	CACCGTGTTCTATAGGGCCG	20	3207	1	1.13	710	7	6.03	5.33628	6.03116e-06	0.176323	2.59216	1.13429e-06
Unmatched	GGCTGCCTCGATTCCGCCCC	20	3207	1	1.13	710	7	6.03	5.33628	6.03116e-06	0.176323	2.59216	1.13429e-06
Unmatched	GGCTGTGATGTGGATTACCG	20	3207	1	1.13	710	7	6.03	5.33628	6.03116e-06	0.176323	2.59216	1.13429e-06
Unmatched	GACGTACCTACCTGTACCAC	20	3207	1	1.13	710	7	6.03	5.33628	6.03116e-06	0.176323	2.59216	1.13429e-06
Unmatched	TTTGAGAGAACTACTGCTATG	21	3207	1	1.13	710	7	6.03	5.33628	6.03116e-06	0.176323	2.59216	1.13429e-06
Unmatched	CGGACGACGCCTACACCCC	19				710	7	6.03		6.03116e-06	#NUM!	2.59216	0
Unmatched	CCGAGGACGCCTACACCCC	19				710	7	6.03		6.03116e-06	#NUM!	2.59216	0
Unmatched	AAGAGGAGGTGGCCACCCCG	20				710	7	6.03		6.03116e-06	#NUM!	2.59216	0
Unmatched	TACATCAGAATGACTGACCT	20				710	7	6.03		6.03116e-06	#NUM!	2.59216	0
Unmatched	GTCGTCCGTGTACGCGCCTC	20				710	7	6.03		6.03116e-06	#NUM!	2.59216	0
Unmatched	GCGGGGATGTCGAGTACCGC	20				710	7	6.03		6.03116e-06	#NUM!	2.59216	0
Unmatched	ACCTCTCGTCTAACGCTCTC	20				710	7	6.03		6.03116e-06	#NUM!	2.59216	0
Unmatched	ATTCTGCCGCTCCATGTAAC	20				710	7	6.03		6.03116e-06	#NUM!	2.59216	0
Unmatched	CTCGGAGCGGTACCACTCTT	20				710	7	6.03		6.03116e-06	#NUM!	2.59216	0
Unmatched	ATGAATACGGATCTAGCTGC	20				710	7	6.03		6.03116e-06	#NUM!	2.59216	0
Unmatched	CCTTACCTGGCTGGAAGCCC	20				710	7	6.03		6.03116e-06	#NUM!	2.59216	0
Unmatched	ATTCTGCCGCCCCATGTAAT	20				710	7	6.03		6.03116e-06	#NUM!	2.59216	0
Unmatched	ATTCTGCCGCCCTATGTAAC	20				710	7	6.03		6.03116e-06	#NUM!	2.59216	0
Unmatched	TGCCTTAGAGGTTCACCGTG	20				710	7	6.03		6.03116e-06	#NUM!	2.59216	0
Unmatched	TGCCATAGAGGTTCACCGAG	20				710	7	6.03		6.03116e-06	#NUM!	2.59216	0
Unmatched	TCATACGTGACTCGTCTTCT	20				710	7	6.03		6.03116e-06	#NUM!	2.59216	0
Unmatched	CTCCCTTAGTGGGCGACGTC	20				710	7	6.03		6.03116e-06	#NUM!	2.59216	0
Unmatched	CTGTAAGCATGAGTGAACTT	20				710	7	6.03		6.03116e-06	#NUM!	2.59216	0
Unmatched	TCTGAGAGAACTGCTGCTATG	21				710	7	6.03		6.03116e-06	#NUM!	2.59216	0
hsa-mir-6511b-1 hsa-mir-6511b-2	ACCGCTGCAGGCAGAAGGGG	20	78	1658	1880.65	441	23	19.82	0.0105389	1.98167e-05	10.877	4.30889	0.00188065	-6.56813
NonTargetingControlGuideForHuman_0283 NonTargetingControlGuideForHuman_0283	CTTAAGCTTATCAACATCCG	20	696	72	81.67	1696	1	0.86	0.0105302	8.61594e-07	6.35173	-0.217591	8.16688e-05	-6.56933
hsa-mir-1183	AGCTATATTATTCAAATGCT	20	696	72	81.67	1696	1	0.86	0.0105302	8.61594e-07	6.35173	-0.217591	8.16688e-05	-6.56933
Unmatched	GCTGACACCTCTTTGGGTGA	20	695	74	83.94	1696	1	0.86	0.0102454	8.61594e-07	6.39129	-0.217591	8.39373e-05	-6.60888
KHDRBS1	GGCTATTACAGCCAGAGTCA	20	406	416	471.86	820	5	4.31	0.00913407	4.30797e-06	8.88222	2.10769	0.000471864	-6.77453
Unmatched	GCCCCTCGGCGCGTCCGGAC	20	677	92	104.35	1696	1	0.86	0.00824149	8.61594e-07	6.70529	-0.217591	0.000104355	-6.92288
ARIH1	ACTATTTCGTGTCCTGCTCA	20	576	189	214.38	1250	2	1.72	0.00802314	1.72319e-06	7.74403	0.782409	0.000214381	-6.96162
LGALSL	AAGTACACGTCCGCTTGAAC	20	363	483	547.86	820	5	4.31	0.00786697	4.30797e-06	9.09766	2.10769	0.000547861	-6.98998
Unmatched	ACTCCCGCACACGCTCTATC	20	817	20	22.69	758	6	5.17	0.227854	5.16956e-06	4.50398	2.37016	2.26858e-05
Unmatched	TCCATCCGGCCTCGCTATCC	20	930	9	10.21	758	6	5.17	0.506366	5.16956e-06	3.35191	2.37016	1.02086e-05
Unmatched	GACTTACATACCTGTACCAC	20	960	8	9.07	758	6	5.17	0.570011	5.16956e-06	3.1811	2.37016	9.07431e-06
Unmatched	GTGTACCGCATCATCATCAT	20	987	7	7.94	758	6	5.17	0.651134	5.16956e-06	2.98914	2.37016	7.94002e-06
Unmatched	GACGTACATACCTGTAACAC	20	1039	6	6.81	758	6	5.17	0.759178	5.16956e-06	2.76765	2.37016	6.80573e-06
CAPSL	TAGTAGTTCATGAACTCCTC	20	1110	5	5.67	758	6	5.17	0.911817	5.16956e-06	2.50335	2.37016	5.67144e-06
Unmatched	ATCCAGAGCAATGTAACCTG	20	1110	5	5.67	758	6	5.17	0.911817	5.16956e-06	2.50335	2.37016	5.67144e-06
Unmatched	CAGATTCGACTGCATGCTAT	20	1253	4	4.54	758	6	5.17	1.13877	5.16956e-06	2.18269	2.37016	4.53715e-06
Unmatched	ACAGCCTCCTAGCTTTCCCT	20	1253	4	4.54	758	6	5.17	1.13877	5.16956e-06	2.18269	2.37016	4.53715e-06
Unmatched	CAGATTTGACTGCATGCTAC	20	1443	3	3.4	758	6	5.17	1.52059	5.16956e-06	1.76553	2.37016	3.40287e-06
Unmatched	GCAGCCTCCTAGCTTTCCTT	20	1443	3	3.4	758	6	5.17	1.52059	5.16956e-06	1.76553	2.37016	3.40287e-06
Unmatched	TCTGAGAGAACTACTACTATG	21	1443	3	3.4	758	6	5.17	1.52059	5.16956e-06	1.76553	2.37016	3.40287e-06
Unmatched	CGGACAATGGTGCAGCTCTT	20	1881	2	2.27	758	6	5.17	2.27753	5.16956e-06	1.18269	2.37016	2.26858e-06
Unmatched	GTGTACCGCAGCATCAGCAT	20	1881	2	2.27	758	6	5.17	2.27753	5.16956e-06	1.18269	2.37016	2.26858e-06
Unmatched	TCATACGTGGCCCGTCTTCT	20	1881	2	2.27	758	6	5.17	2.27753	5.16956e-06	1.18269	2.37016	2.26858e-06
Unmatched	CTTCGACGTACCCCTGTAGG	20	1881	2	2.27	758	6	5.17	2.27753	5.16956e-06	1.18269	2.37016	2.26858e-06
Unmatched	CTGTGCCCGCACCGCAGTCC	20	1881	2	2.27	758	6	5.17	2.27753	5.16956e-06	1.18269	2.37016	2.26858e-06
Unmatched	GGCTCCCTCTTGCCAATCGT	20	1881	2	2.27	758	6	5.17	2.27753	5.16956e-06	1.18269	2.37016	2.26858e-06
Unmatched	GGTTCGGCCCTTCTTACTTTG	21	1881	2	2.27	758	6	5.17	2.27753	5.16956e-06	1.18269	2.37016	2.26858e-06
Unmatched	CTTCGACGTACCCTGGAGG	19	3207	1	1.13	758	6	5.17	4.57522	5.16956e-06	0.176323	2.37016	1.13429e-06
Unmatched	CACTTCCCAGCTAGCATAGC	20	3207	1	1.13	758	6	5.17	4.57522	5.16956e-06	0.176323	2.37016	1.13429e-06
Unmatched	TGCCATAGAGGTACACCGTG	20	3207	1	1.13	758	6	5.17	4.57522	5.16956e-06	0.176323	2.37016	1.13429e-06
Unmatched	CTCCCTTAGCGGGCGACGTT	20	3207	1	1.13	758	6	5.17	4.57522	5.16956e-06	0.176323	2.37016	1.13429e-06
Unmatched	GGCTGTCCCGATTCCGCCCC	20	3207	1	1.13	758	6	5.17	4.57522	5.16956e-06	0.176323	2.37016	1.13429e-06
Unmatched	TCCGCCGCTTAGAGTCGAAA	20	3207	1	1.13	758	6	5.17	4.57522	5.16956e-06	0.176323	2.37016	1.13429e-06
Unmatched	GTCGTCCGCGTACGCGCCTT	20	3207	1	1.13	758	6	5.17	4.57522	5.16956e-06	0.176323	2.37016	1.13429e-06
Unmatched	CAGCTGCGCGTTGTAAGGTTT	21	3207	1	1.13	758	6	5.17	4.57522	5.16956e-06	0.176323	2.37016	1.13429e-06
ZPBP	TGGATGGAGGCCTTCGCCCT	20				758	6	5.17		5.16956e-06	#NUM!	2.37016	0
Unmatched	CTGGCTTCCCTTGCACACCC	20				758	6	5.17		5.16956e-06	#NUM!	2.37016	0
Unmatched	CAGAAGGGCCCCCTCGCACC	20				758	6	5.17		5.16956e-06	#NUM!	2.37016	0
Unmatched	ATGAGTACGGATTTAGCTGC	20				758	6	5.17		5.16956e-06	#NUM!	2.37016	0
Unmatched	GCGGGGCTGTCGAGTCCCGC	20				758	6	5.17		5.16956e-06	#NUM!	2.37016	0
Unmatched	GAGGGGCTGTCGAGTACCGC	20				758	6	5.17		5.16956e-06	#NUM!	2.37016	0
Unmatched	TGCCATATAGGTTCACCGTG	20				758	6	5.17		5.16956e-06	#NUM!	2.37016	0
Unmatched	CCTTATTTATTCGCCATCAG	20				758	6	5.17		5.16956e-06	#NUM!	2.37016	0
Unmatched	ACCTCTCGTCCAACACTCTC	20				758	6	5.17		5.16956e-06	#NUM!	2.37016	0
Unmatched	CACCGCGTTCTATAGAGCCG	20				758	6	5.17		5.16956e-06	#NUM!	2.37016	0
Unmatched	ATTCTGCTGCCCCATGTAAC	20				758	6	5.17		5.16956e-06	#NUM!	2.37016	0
Unmatched	GACTCCCCCTTGCCAATCGT	20				758	6	5.17		5.16956e-06	#NUM!	2.37016	0
Unmatched	TGCCATAGAGGTTCACAGTG	20				758	6	5.17		5.16956e-06	#NUM!	2.37016	0
Unmatched	ATGGATACGGATTTAGCTGC	20				758	6	5.17		5.16956e-06	#NUM!	2.37016	0
Unmatched	ACTCTGCCGCCCCATGTAAC	20				758	6	5.17		5.16956e-06	#NUM!	2.37016	0
Unmatched	ATTCTGCCGCCCCGTGTAAC	20				758	6	5.17		5.16956e-06	#NUM!	2.37016	0
Unmatched	ATCTCTCGTCCAACGCTCTC	20				758	6	5.17		5.16956e-06	#NUM!	2.37016	0
Unmatched	CTGGCTTCTCTTGTACACCC	20				758	6	5.17		5.16956e-06	#NUM!	2.37016	0
Unmatched	GCGGGCCTGTCGAGTACCGC	20				758	6	5.17		5.16956e-06	#NUM!	2.37016	0
FBXO44	GTCGTCCGCGCACGCGCCTC	20				758	6	5.17		5.16956e-06	#NUM!	2.37016	0
Unmatched	CTGGCCTCTCTTGCACACCC	20				758	6	5.17		5.16956e-06	#NUM!	2.37016	0
Unmatched	AAGAGGAGGTGGCCGCTCCG	20				758	6	5.17		5.16956e-06	#NUM!	2.37016	0
Unmatched	GCGGGGCTGTCCAGTACCGC	20				758	6	5.17		5.16956e-06	#NUM!	2.37016	0
Unmatched	TCTGAGAGAACTACTGCTAGG	21				758	6	5.17		5.16956e-06	#NUM!	2.37016	0
Unmatched	CACCATGTTCTTCCCGTCTCA	21				758	6	5.17		5.16956e-06	#NUM!	2.37016	0
Unmatched	CAGCTGCACGTTGTAAGGTCT	21				758	6	5.17		5.16956e-06	#NUM!	2.37016	0
Unmatched	TCTGAGAAAACTACTGCTATG	21				758	6	5.17		5.16956e-06	#NUM!	2.37016	0
hsa-mir-377	GATGTTTGACCCTTGAGCAG	20	571	196	222.32	1250	2	1.72	0.0077366	1.72319e-06	7.79649	0.782409	0.000222321	-7.01409
NonTargetingControlGuideForHuman_0269 NonTargetingControlGuideForHuman_0269	AAAGCGACGTAGGCATACTT	20	570	197	223.45	1250	2	1.72	0.00769747	1.72319e-06	7.80381	0.782409	0.000223455	-7.0214
OR1C1	GAGTGTCGCTCTCAGGCATA	20	487	298	338.02	1048	3	2.58	0.00763268	2.58478e-06	8.40096	1.36737	0.000338018	-7.03359
Unmatched	ACCCCCGCACACGCTCTGTC	20	290	614	696.45	758	6	5.17	0.00742336	5.16956e-06	9.44388	2.37016	0.000696453	-7.07371
NYNRIN	CATGAAGAGATTCCCCGCAA	20	232	725	822.36	710	7	6.03	0.00733256	6.03116e-06	9.68363	2.59216	0.000822359	-7.09147
Unmatched	GAACTTGAAGATGATTTACG	20	562	207	234.8	1250	2	1.72	0.00732538	1.72319e-06	7.87529	0.782409	0.000234798	-7.09288
MFSD2B	CGCTGGAGGCTATCTGGTTG	20	389	442	501.36	921	4	3.45	0.00688128	3.44637e-06	8.9697	1.7866	0.000501355	-7.18311
Unmatched	GTGTACCGCACACGCTCTGTC	21	464	333	377.72	1048	3	2.58	0.00683046	2.58478e-06	8.56117	1.36737	0.000377718	-7.1938
ARHGAP4	ACATCACCTACCGGAAGCTT	20	545	223	252.95	1250	2	1.72	0.00679976	1.72319e-06	7.98271	0.782409	0.000252946	-7.2003
GAL3ST2	CGACCCCAACGCGCAGTGCG	20	312	582	660.16	820	5	4.31	0.00652872	4.30797e-06	9.36667	2.10769	0.000660156	-7.25898
LIN7A	CTGTCCCGAATTCCGTGCGA	20	535	233	264.29	1250	2	1.72	0.006508	1.72319e-06	8.04598	0.782409	0.000264289	-7.26357
OR51B4	AGCACTGTTGTTATACCACA	20	369	471	534.25	921	4	3.45	0.00645765	3.44637e-06	9.06137	1.7866	0.00053425	-7.27477
ZBTB7A	AACGGCGTCCCCTCGCGCCG	20	637	126	142.92	1696	1	0.86	0.00601735	8.61594e-07	7.15906	-0.217591	0.00014292	-7.37666
hsa-mir-188	TGAAAACCCCTCCCACATGC	20	433	380	431.03	1048	3	2.58	0.00598566	2.58478e-06	8.75164	1.36737	0.00043103	-7.38427
Unmatched	TGCCAAGCGTTCCGGAACCA	20	757	39	44.24	820	5	4.31	0.0974231	4.30797e-06	5.46728	2.10769	4.42372e-05
Unmatched	TGCCAAGCGTTCCAGAACCG	20	776	32	36.3	820	5	4.31	0.118733	4.30797e-06	5.1819	2.10769	3.62972e-05
Unmatched	GCCGTACATACCTGTACCAC	20	914	10	11.34	820	5	4.31	0.380071	4.30797e-06	3.50335	2.10769	1.13429e-05
Unmatched	GTGTACCGCATCGCAGTCC	19	960	8	9.07	820	5	4.31	0.475193	4.30797e-06	3.1811	2.10769	9.07431e-06
Unmatched	GACGTACATACCTGTACAAC	20	960	8	9.07	820	5	4.31	0.475193	4.30797e-06	3.1811	2.10769	9.07431e-06
Unmatched	TTGCTCTGGTGAGACAGCCA	20	960	8	9.07	820	5	4.31	0.475193	4.30797e-06	3.1811	2.10769	9.07431e-06
IQCB1	CAGCAACATCTTTGATCGTT	20	987	7	7.94	820	5	4.31	0.542821	4.30797e-06	2.98914	2.10769	7.94002e-06
Unmatched	TCCGTCCAGCCTCGCTATCC	20	987	7	7.94	820	5	4.31	0.542821	4.30797e-06	2.98914	2.10769	7.94002e-06
ERO1LB	ATTTATTATACCTCTGGACA	20	987	7	7.94	820	5	4.31	0.542821	4.30797e-06	2.98914	2.10769	7.94002e-06
ZNF135	TCTGTGGAGACGCGCACCCC	20	1039	6	6.81	820	5	4.31	0.632893	4.30797e-06	2.76765	2.10769	6.80573e-06
Unmatched	TCCATCCAGCCTCGCTGTCC	20	1039	6	6.81	820	5	4.31	0.632893	4.30797e-06	2.76765	2.10769	6.80573e-06
SNAI1	GGCACGTACCAGTGTGGGTC	20	1039	6	6.81	820	5	4.31	0.632893	4.30797e-06	2.76765	2.10769	6.80573e-06
Unmatched	GACGAACATACCTGTACCAC	20	1039	6	6.81	820	5	4.31	0.632893	4.30797e-06	2.76765	2.10769	6.80573e-06
Unmatched	ATCCAGGACAATGTAACCTG	20	1110	5	5.67	820	5	4.31	0.760141	4.30797e-06	2.50335	2.10769	5.67144e-06
Unmatched	TTGCTCTGATGAGACAGCCG	20	1110	5	5.67	820	5	4.31	0.760141	4.30797e-06	2.50335	2.10769	5.67144e-06
CYP4X1	CGAGTGTTGAATCAGTACAC	20	1110	5	5.67	820	5	4.31	0.760141	4.30797e-06	2.50335	2.10769	5.67144e-06
Unmatched	AAGGTTGATCGCTCTGTCGC	20	1110	5	5.67	820	5	4.31	0.760141	4.30797e-06	2.50335	2.10769	5.67144e-06
LRTOMT	GACCCCACTGAAGTCGAACG	20	1110	5	5.67	820	5	4.31	0.760141	4.30797e-06	2.50335	2.10769	5.67144e-06
Unmatched	AAGGCTGATCGTTCTGTCGC	20	1110	5	5.67	820	5	4.31	0.760141	4.30797e-06	2.50335	2.10769	5.67144e-06
Unmatched	TTGCTCCGATGAGACAGCCA	20	1253	4	4.54	820	5	4.31	0.949339	4.30797e-06	2.18269	2.10769	4.53715e-06
Unmatched	ATCCAGAACAATGTAACCCG	20	1253	4	4.54	820	5	4.31	0.949339	4.30797e-06	2.18269	2.10769	4.53715e-06
Unmatched	TTGCTCTGACGAGACAGCCA	20	1253	4	4.54	820	5	4.31	0.949339	4.30797e-06	2.18269	2.10769	4.53715e-06
Unmatched	TCGCTCTGATGAGACAGCCA	20	1253	4	4.54	820	5	4.31	0.949339	4.30797e-06	2.18269	2.10769	4.53715e-06
Unmatched	AAGGTTGATCGTTCTGTCAC	20	1443	3	3.4	820	5	4.31	1.26765	4.30797e-06	1.76553	2.10769	3.40287e-06
Unmatched	CAGACAATGATGCAGCTCTT	20	1443	3	3.4	820	5	4.31	1.26765	4.30797e-06	1.76553	2.10769	3.40287e-06
Unmatched	TACGACACTTCTTGTTGTCC	20	1443	3	3.4	820	5	4.31	1.26765	4.30797e-06	1.76553	2.10769	3.40287e-06
Unmatched	GGCTGTCTCGATTCCGCCTC	20	1881	2	2.27	820	5	4.31	1.89868	4.30797e-06	1.18269	2.10769	2.26858e-06
Unmatched	TTGCTTTGATGAGACAGCCA	20	1881	2	2.27	820	5	4.31	1.89868	4.30797e-06	1.18269	2.10769	2.26858e-06
Unmatched	AAATCCAATCGCCACCATCC	20	1881	2	2.27	820	5	4.31	1.89868	4.30797e-06	1.18269	2.10769	2.26858e-06
Unmatched	CACCGTGTCCTATAGAGCCG	20	1881	2	2.27	820	5	4.31	1.89868	4.30797e-06	1.18269	2.10769	2.26858e-06
Unmatched	CAGATTCGACTGCATGTTAC	20	1881	2	2.27	820	5	4.31	1.89868	4.30797e-06	1.18269	2.10769	2.26858e-06
Unmatched	CCCACGACGCCTACACCCC	19	3207	1	1.13	820	5	4.31	3.81416	4.30797e-06	0.176323	2.10769	1.13429e-06
Unmatched	ATCCAGAACAATGCAACCTG	20	3207	1	1.13	820	5	4.31	3.81416	4.30797e-06	0.176323	2.10769	1.13429e-06
Unmatched	CCTGTGGCTACCAGTCAGCT	20	3207	1	1.13	820	5	4.31	3.81416	4.30797e-06	0.176323	2.10769	1.13429e-06
Unmatched	TCATACGAGGCTCGTCTTCT	20	3207	1	1.13	820	5	4.31	3.81416	4.30797e-06	0.176323	2.10769	1.13429e-06
Unmatched	AGTCACACTAGACTCAATCG	20	3207	1	1.13	820	5	4.31	3.81416	4.30797e-06	0.176323	2.10769	1.13429e-06
Unmatched	AGCTGTCTCGATTCCGCCCC	20	3207	1	1.13	820	5	4.31	3.81416	4.30797e-06	0.176323	2.10769	1.13429e-06
Unmatched	ATTCTGTCGCCCCATGTAAC	20	3207	1	1.13	820	5	4.31	3.81416	4.30797e-06	0.176323	2.10769	1.13429e-06
MYO7A	CAGGAGTTCGACGTGCCCAT	20	3207	1	1.13	820	5	4.31	3.81416	4.30797e-06	0.176323	2.10769	1.13429e-06
Unmatched	AGTCACATTGGACTCAATCG	20	3207	1	1.13	820	5	4.31	3.81416	4.30797e-06	0.176323	2.10769	1.13429e-06
Unmatched	AGTTACACTGGACTCAATCG	20	3207	1	1.13	820	5	4.31	3.81416	4.30797e-06	0.176323	2.10769	1.13429e-06
ZNF846	CTTACCAATTGTACTCCATT	20	3207	1	1.13	820	5	4.31	3.81416	4.30797e-06	0.176323	2.10769	1.13429e-06
Unmatched	GACTCCCTCTTGCCAACCGT	20	3207	1	1.13	820	5	4.31	3.81416	4.30797e-06	0.176323	2.10769	1.13429e-06
Unmatched	CTTCGACGTACCCCCTGGAGG	21	3207	1	1.13	820	5	4.31	3.81416	4.30797e-06	0.176323	2.10769	1.13429e-06
Unmatched	GACCCGCCTCCGG	13				820	5	4.31		4.30797e-06	#NUM!	2.10769	0
Unmatched	CGACGACGCCTACACCCC	18				820	5	4.31		4.30797e-06	#NUM!	2.10769	0
Unmatched	CCGACGACGCCTCACCCC	18				820	5	4.31		4.30797e-06	#NUM!	2.10769	0
Unmatched	TGCCATAGAGGTTCACCGT	19				820	5	4.31		4.30797e-06	#NUM!	2.10769	0
Unmatched	CGGGGCTGTCGAGTACCGC	19				820	5	4.31		4.30797e-06	#NUM!	2.10769	0
Unmatched	CCTTACTTACTCGCCATCAG	20				820	5	4.31		4.30797e-06	#NUM!	2.10769	0
Unmatched	TCCTTTGTATCTGCGCGCGT	20				820	5	4.31		4.30797e-06	#NUM!	2.10769	0
Unmatched	CTGGCTTCTCTTGCGCACCC	20				820	5	4.31		4.30797e-06	#NUM!	2.10769	0
Unmatched	GTCGTCCGCGTACACGCCTC	20				820	5	4.31		4.30797e-06	#NUM!	2.10769	0
Unmatched	ACCTCTCGTCCAACGCTCTT	20				820	5	4.31		4.30797e-06	#NUM!	2.10769	0
Unmatched	ATTCTGCCGCCACATGTAAC	20				820	5	4.31		4.30797e-06	#NUM!	2.10769	0
Unmatched	GCGGGGCTGTCGAGTAGCGC	20				820	5	4.31		4.30797e-06	#NUM!	2.10769	0
Unmatched	GCGGGGCTCTCGAGTACCGC	20				820	5	4.31		4.30797e-06	#NUM!	2.10769	0
Unmatched	AGCCCCGCAGAAGTGGCGTG	20				820	5	4.31		4.30797e-06	#NUM!	2.10769	0
Unmatched	TACCACCAAGCGAGGATCGC	20				820	5	4.31		4.30797e-06	#NUM!	2.10769	0
Unmatched	CTCCCTTAGCGGGTGACGTC	20				820	5	4.31		4.30797e-06	#NUM!	2.10769	0
Unmatched	ACCTCTCATCCAACGCTCTC	20				820	5	4.31		4.30797e-06	#NUM!	2.10769	0
Unmatched	CCTTACTTATTTGCCATCAG	20				820	5	4.31		4.30797e-06	#NUM!	2.10769	0
Unmatched	ATCCTGCCGCCCCATGTAAC	20				820	5	4.31		4.30797e-06	#NUM!	2.10769	0
Unmatched	CCCGCCGCTTAGAGTCGAAG	20				820	5	4.31		4.30797e-06	#NUM!	2.10769	0
Unmatched	CTTCGACGTACCCCTGGAGT	20				820	5	4.31		4.30797e-06	#NUM!	2.10769	0
Unmatched	CACTCCCCAGCTAGCATAGT	20				820	5	4.31		4.30797e-06	#NUM!	2.10769	0
Unmatched	CTTCGACGTACCACTGGAGG	20				820	5	4.31		4.30797e-06	#NUM!	2.10769	0
Unmatched	GCGGGGCTGTCGAGTAACGC	20				820	5	4.31		4.30797e-06	#NUM!	2.10769	0
Unmatched	GTGTACCGCATCCTCAGCAT	20				820	5	4.31		4.30797e-06	#NUM!	2.10769	0
Unmatched	ACCTCTCGTCCAATGCTCTC	20				820	5	4.31		4.30797e-06	#NUM!	2.10769	0
Unmatched	ACCTCTTGTCCAACGCTCTC	20				820	5	4.31		4.30797e-06	#NUM!	2.10769	0
Unmatched	GTCGTCCGCATACGCGCCTC	20				820	5	4.31		4.30797e-06	#NUM!	2.10769	0
Unmatched	GTCGTCCGCGTACGTGCCTC	20				820	5	4.31		4.30797e-06	#NUM!	2.10769	0
Unmatched	GTGTACCGCCTCATCAGCAT	20				820	5	4.31		4.30797e-06	#NUM!	2.10769	0
Unmatched	AAGAGGAGGTAGCCGCCCCG	20				820	5	4.31		4.30797e-06	#NUM!	2.10769	0
Unmatched	AAGAGGAGATGGCCGCCCCG	20				820	5	4.31		4.30797e-06	#NUM!	2.10769	0
Unmatched	CTCCCTTAGCAGGCGACGTC	20				820	5	4.31		4.30797e-06	#NUM!	2.10769	0
Unmatched	AAGAGAAGGTGGCCGCCCCG	20				820	5	4.31		4.30797e-06	#NUM!	2.10769	0
Unmatched	CAGATTCGACTTCATGCTAC	20				820	5	4.31		4.30797e-06	#NUM!	2.10769	0
Unmatched	GTCCCAGGGACCATCCTTAA	20				820	5	4.31		4.30797e-06	#NUM!	2.10769	0
Unmatched	CGCTGGCCGTGCGCAGCAGC	20				820	5	4.31		4.30797e-06	#NUM!	2.10769	0
Unmatched	CAGACAACGGTGCAGCTCTT	20				820	5	4.31		4.30797e-06	#NUM!	2.10769	0
Unmatched	CAGCTGCGCGATGTAAGGTCT	21				820	5	4.31		4.30797e-06	#NUM!	2.10769	0
Unmatched	CAGCTGCGCGTTGTAAGGTCA	21				820	5	4.31		4.30797e-06	#NUM!	2.10769	0
Unmatched	CAGCTGCGCGTTGTACGGTCT	21				820	5	4.31		4.30797e-06	#NUM!	2.10769	0
Unmatched	TCTGAGAGAATTACTGCTATG	21				820	5	4.31		4.30797e-06	#NUM!	2.10769	0
Unmatched	CAGCTGCGCGTTGTAAGGTAT	21				820	5	4.31		4.30797e-06	#NUM!	2.10769	0
ZNF2	CACTCGTTACACTGATAGCG	20	142	1048	1188.73	668	8	6.89	0.0057961	6.89275e-06	10.2152	2.7845	0.00118873	-7.4307
Unmatched	CCGCCCCGCTCACCGCCTTGG	21	421	393	445.78	1048	3	2.58	0.00578761	2.58478e-06	8.80019	1.36737	0.000445775	-7.43282
PIDD	CCGGCAGCAGCAGCCGATAG	20	510	269	305.12	1250	2	1.72	0.00563713	1.72319e-06	8.25323	0.782409	0.000305124	-7.47082
Unmatched	AAAAATACGCGTCCGCGACC	20	627	136	154.26	1696	1	0.86	0.005575	8.61594e-07	7.26922	-0.217591	0.000154263	-7.48681
PYCR2	CGGCGCCTGGCAATCCAACT	20	627	136	154.26	1696	1	0.86	0.005575	8.61594e-07	7.26922	-0.217591	0.000154263	-7.48681
YEATS4	ACATCTCGTCAGCTAACATT	20	505	274	310.8	1250	2	1.72	0.00553411	1.72319e-06	8.27984	0.782409	0.000310795	-7.49743
Unmatched	GGAGCAAAGGCACGTACGCG	20	505	274	310.8	1250	2	1.72	0.00553411	1.72319e-06	8.27984	0.782409	0.000310795	-7.49743
CTHRC1	CCAGGGCTCCCGTCTCGACC	20	402	418	474.13	1048	3	2.58	0.00544155	2.58478e-06	8.88914	1.36737	0.000474133	-7.52177
UGT2B7	CAGGGCTGATGCAATTACGT	20	393	431	488.88	1048	3	2.58	0.00527737	2.58478e-06	8.93334	1.36737	0.000488878	-7.56597
CXorf22	CATCATACAAGATGATGCCG	20	173	877	994.77	758	6	5.17	0.00519718	5.16956e-06	9.95822	2.37016	0.000994771	-7.58805
hsa-mir-214 hsa-mir-3120	CCTGTCTGTGCCTGCTGTAC	20	613	149	169.01	1696	1	0.86	0.00508846	8.61594e-07	7.40096	-0.217591	0.000169009	-7.61856
EVX1	CGGTGCGGTAACGACGCATC	20	612	150	170.14	1696	1	0.86	0.00505466	8.61594e-07	7.41058	-0.217591	0.000170143	-7.62817
AKAP10	TGTCGTGCAAGACTTGTTCA	20	483	303	343.69	1250	2	1.72	0.00500451	1.72319e-06	8.42496	0.782409	0.000343689	-7.64256
SLC15A4	CTAACGACAGGATCGCTCCC	20	374	465	527.44	1048	3	2.58	0.00489155	2.58478e-06	9.04286	1.36737	0.000527444	-7.67549
Unmatched	TTCTTACCAGTCTTCGTGTG	20	604	157	178.08	1696	1	0.86	0.00482929	8.61594e-07	7.47638	-0.217591	0.000178083	-7.69397
Unmatched	ACTCCCGCACACGCTCTGTT	20	753	40	45.37	921	4	3.45	0.0760414	3.44637e-06	5.50367	1.7866	4.53715e-05
Unmatched	ACTCCCGCACATGCTCTGTC	20	783	29	32.89	921	4	3.45	0.104895	3.44637e-06	5.03958	1.7866	3.28944e-05
Unmatched	TGTCAAGCGTTCCAGAACCA	20	814	21	23.82	921	4	3.45	0.144836	3.44637e-06	4.5741	1.7866	2.38201e-05
Unmatched	CTGATGTTGTGACACCACCC	20	870	12	13.61	921	4	3.45	0.25349	3.44637e-06	3.7666	1.7866	1.36115e-05
Unmatched	GACGTAAATACCTGTACCAC	20	987	7	7.94	921	4	3.45	0.434509	3.44637e-06	2.98914	1.7866	7.94002e-06
ADH5	ACTTCAGGTTATCAAGTGCA	20	987	7	7.94	921	4	3.45	0.434509	3.44637e-06	2.98914	1.7866	7.94002e-06
Unmatched	GAAGTACATACCTGTACCAC	20	1039	6	6.81	921	4	3.45	0.506608	3.44637e-06	2.76765	1.7866	6.80573e-06
Unmatched	GTGTACCGCAACATCAGCAT	20	1110	5	5.67	921	4	3.45	0.608466	3.44637e-06	2.50335	1.7866	5.67144e-06
Unmatched	ACTTTCGAAGCAGACCCTCT	20	1110	5	5.67	921	4	3.45	0.608466	3.44637e-06	2.50335	1.7866	5.67144e-06
SFXN4	GCCAGCGTTCCTGCCTTTCA	20	1110	5	5.67	921	4	3.45	0.608466	3.44637e-06	2.50335	1.7866	5.67144e-06
Unmatched	TCCATCTAGCCTCGCTATCC	20	1253	4	4.54	921	4	3.45	0.759912	3.44637e-06	2.18269	1.7866	4.53715e-06
INMT	TGGTGACCACTGTCACGCTT	20	1253	4	4.54	921	4	3.45	0.759912	3.44637e-06	2.18269	1.7866	4.53715e-06
Unmatched	GTGAACCGCATCATCAGCAT	20	1253	4	4.54	921	4	3.45	0.759912	3.44637e-06	2.18269	1.7866	4.53715e-06
Unmatched	AAGGTCGATCGTTCTGTCGC	20	1253	4	4.54	921	4	3.45	0.759912	3.44637e-06	2.18269	1.7866	4.53715e-06
Unmatched	CAGATTCAACTGCATGCTAC	20	1253	4	4.54	921	4	3.45	0.759912	3.44637e-06	2.18269	1.7866	4.53715e-06
Unmatched	CCGATGTTGTGACACCACTC	20	1253	4	4.54	921	4	3.45	0.759912	3.44637e-06	2.18269	1.7866	4.53715e-06
Unmatched	CTGTGCCTGCATCGCAGTCC	20	1253	4	4.54	921	4	3.45	0.759912	3.44637e-06	2.18269	1.7866	4.53715e-06
Unmatched	GTGTACCGCATCAACAGCAT	20	1253	4	4.54	921	4	3.45	0.759912	3.44637e-06	2.18269	1.7866	4.53715e-06
Unmatched	CAGATGACGCCTACACCCC	19	1443	3	3.4	921	4	3.45	1.01471	3.44637e-06	1.76553	1.7866	3.40287e-06
Unmatched	GCCCTATCGTTCTCGGATAT	20	1443	3	3.4	921	4	3.45	1.01471	3.44637e-06	1.76553	1.7866	3.40287e-06
C15orf65 FLJ27352	CGAAAATGACAGACCGCAAC	20	1443	3	3.4	921	4	3.45	1.01471	3.44637e-06	1.76553	1.7866	3.40287e-06
Unmatched	ACCCAGAACAATGTAACCTG	20	1443	3	3.4	921	4	3.45	1.01471	3.44637e-06	1.76553	1.7866	3.40287e-06
Unmatched	TTACAACTTGCCATTGATGTA	21	1443	3	3.4	921	4	3.45	1.01471	3.44637e-06	1.76553	1.7866	3.40287e-06
Unmatched	ATTGATGAGTGCCCTAATCC	20	1881	2	2.27	921	4	3.45	1.51982	3.44637e-06	1.18269	1.7866	2.26858e-06
Unmatched	GTGTACCGCATCATCAGCCT	20	1881	2	2.27	921	4	3.45	1.51982	3.44637e-06	1.18269	1.7866	2.26858e-06
Unmatched	TCTGTGCTACGTCGACTGCG	20	1881	2	2.27	921	4	3.45	1.51982	3.44637e-06	1.18269	1.7866	2.26858e-06
Unmatched	TGTGCCATAGCAGTGTTCCT	20	1881	2	2.27	921	4	3.45	1.51982	3.44637e-06	1.18269	1.7866	2.26858e-06
Unmatched	GACGTACATACCTGGACCAC	20	1881	2	2.27	921	4	3.45	1.51982	3.44637e-06	1.18269	1.7866	2.26858e-06
Unmatched	ATGAATACAGATTTAGCTGC	20	1881	2	2.27	921	4	3.45	1.51982	3.44637e-06	1.18269	1.7866	2.26858e-06
HBEGF	TCTTGAACTAGCTGCCACCC	20	1881	2	2.27	921	4	3.45	1.51982	3.44637e-06	1.18269	1.7866	2.26858e-06
Unmatched	CTGATGTTGTGATACCACTC	20	1881	2	2.27	921	4	3.45	1.51982	3.44637e-06	1.18269	1.7866	2.26858e-06
Unmatched	GACGTACATCCCTGTACCAC	20	1881	2	2.27	921	4	3.45	1.51982	3.44637e-06	1.18269	1.7866	2.26858e-06
FOLR1	CCCCCATCCAGTGTCGACCC	20	1881	2	2.27	921	4	3.45	1.51982	3.44637e-06	1.18269	1.7866	2.26858e-06
Unmatched	CCGTGCCCGCATCGCAGTCC	20	1881	2	2.27	921	4	3.45	1.51982	3.44637e-06	1.18269	1.7866	2.26858e-06
Unmatched	CACTTCCCAGCTAGCACAGT	20	1881	2	2.27	921	4	3.45	1.51982	3.44637e-06	1.18269	1.7866	2.26858e-06
Unmatched	GACTCCCTCCTGCCAATCGT	20	1881	2	2.27	921	4	3.45	1.51982	3.44637e-06	1.18269	1.7866	2.26858e-06
Unmatched	ACAGCCTTCTAGCTTTCCTT	20	1881	2	2.27	921	4	3.45	1.51982	3.44637e-06	1.18269	1.7866	2.26858e-06
Unmatched	GGCTGTGATGTGGGTACCG	19	3207	1	1.13	921	4	3.45	3.0531	3.44637e-06	0.176323	1.7866	1.13429e-06
Unmatched	GCGGCGCTGTCGAGTACCGC	20	3207	1	1.13	921	4	3.45	3.0531	3.44637e-06	0.176323	1.7866	1.13429e-06
Unmatched	GTCCCTGTGACCATCCTTAA	20	3207	1	1.13	921	4	3.45	3.0531	3.44637e-06	0.176323	1.7866	1.13429e-06
Unmatched	CACCGTGTTCTACAGAGCCG	20	3207	1	1.13	921	4	3.45	3.0531	3.44637e-06	0.176323	1.7866	1.13429e-06
Unmatched	ATGAACACGGATTTAGCTGC	20	3207	1	1.13	921	4	3.45	3.0531	3.44637e-06	0.176323	1.7866	1.13429e-06
Unmatched	ACAGCCTCCTAGCTTCCCTT	20	3207	1	1.13	921	4	3.45	3.0531	3.44637e-06	0.176323	1.7866	1.13429e-06
Unmatched	CTGTGCCCGCATCGCAGTCT	20	3207	1	1.13	921	4	3.45	3.0531	3.44637e-06	0.176323	1.7866	1.13429e-06
Unmatched	GCCCCATCGTTCTCAGATAT	20	3207	1	1.13	921	4	3.45	3.0531	3.44637e-06	0.176323	1.7866	1.13429e-06
Unmatched	CTCCCTTAGCGGGCGACATC	20	3207	1	1.13	921	4	3.45	3.0531	3.44637e-06	0.176323	1.7866	1.13429e-06
Unmatched	TCATGCGTGGCTCGTCTTCT	20	3207	1	1.13	921	4	3.45	3.0531	3.44637e-06	0.176323	1.7866	1.13429e-06
Unmatched	CTCCCTCAGCGGGCGACGTC	20	3207	1	1.13	921	4	3.45	3.0531	3.44637e-06	0.176323	1.7866	1.13429e-06
Unmatched	GACGCAGACCTTCGGCATTA	20	3207	1	1.13	921	4	3.45	3.0531	3.44637e-06	0.176323	1.7866	1.13429e-06
Unmatched	TCATACGTGGTTCGTCTTCT	20	3207	1	1.13	921	4	3.45	3.0531	3.44637e-06	0.176323	1.7866	1.13429e-06
ARMC12	CCAGGCCTCTGCTTGTACTA	20	3207	1	1.13	921	4	3.45	3.0531	3.44637e-06	0.176323	1.7866	1.13429e-06
Unmatched	TTGCTCTGATGAGATAGCCA	20	3207	1	1.13	921	4	3.45	3.0531	3.44637e-06	0.176323	1.7866	1.13429e-06
Unmatched	ATTCTGCCACCCCATGTAAC	20	3207	1	1.13	921	4	3.45	3.0531	3.44637e-06	0.176323	1.7866	1.13429e-06
Unmatched	GCCGGGCTGTCGAGTACCGC	20	3207	1	1.13	921	4	3.45	3.0531	3.44637e-06	0.176323	1.7866	1.13429e-06
Unmatched	GACGTACATACCTACACCCC	20	3207	1	1.13	921	4	3.45	3.0531	3.44637e-06	0.176323	1.7866	1.13429e-06
Unmatched	GGCTGTCTCGATTCCGCCCT	20	3207	1	1.13	921	4	3.45	3.0531	3.44637e-06	0.176323	1.7866	1.13429e-06
Unmatched	AGTACCTGAAGCCCATCGAT	20	3207	1	1.13	921	4	3.45	3.0531	3.44637e-06	0.176323	1.7866	1.13429e-06
Unmatched	TGCGCCATAGCAGTGTTTCT	20	3207	1	1.13	921	4	3.45	3.0531	3.44637e-06	0.176323	1.7866	1.13429e-06
Unmatched	TCTAAGAGAACTACTGCTATG	21	3207	1	1.13	921	4	3.45	3.0531	3.44637e-06	0.176323	1.7866	1.13429e-06
Unmatched	GAGTGTACTCATTCATGTGCA	21	3207	1	1.13	921	4	3.45	3.0531	3.44637e-06	0.176323	1.7866	1.13429e-06
Unmatched	GCGGCTGTCGAGTACCGC	18				921	4	3.45		3.44637e-06	#NUM!	1.7866	0
Unmatched	AAGAGGAGGTGGCCGCCCC	19				921	4	3.45		3.44637e-06	#NUM!	1.7866	0
Unmatched	CCCGCCGCATAGAGTCGAAA	20				921	4	3.45		3.44637e-06	#NUM!	1.7866	0
Unmatched	ACAGCCTCCTGGCTTTCCTT	20				921	4	3.45		3.44637e-06	#NUM!	1.7866	0
Unmatched	CTTCGACGAACCCCTGGAGG	20				921	4	3.45		3.44637e-06	#NUM!	1.7866	0
Unmatched	TACCACCAAGCGAGAACCGC	20				921	4	3.45		3.44637e-06	#NUM!	1.7866	0
Unmatched	CAGACAATGGTGCAACTCTT	20				921	4	3.45		3.44637e-06	#NUM!	1.7866	0
Unmatched	ATTCTGCCGTCCCATGTAAC	20				921	4	3.45		3.44637e-06	#NUM!	1.7866	0
Unmatched	CTAGCTTCTCTTGCACACCC	20				921	4	3.45		3.44637e-06	#NUM!	1.7866	0
Unmatched	GGCTGTCTCGATTCCACCCC	20				921	4	3.45		3.44637e-06	#NUM!	1.7866	0
Unmatched	AAGAGGAAGTGGCCGCCCCG	20				921	4	3.45		3.44637e-06	#NUM!	1.7866	0
Unmatched	TACCACCAGGCGAGAATCGC	20				921	4	3.45		3.44637e-06	#NUM!	1.7866	0
Unmatched	GGCTGTCTCGATTCCGCTCC	20				921	4	3.45		3.44637e-06	#NUM!	1.7866	0
Unmatched	GTTGTCCGCGTACGCGCCTC	20				921	4	3.45		3.44637e-06	#NUM!	1.7866	0
Unmatched	GTCGTCCGCGTGCGCGCCTC	20				921	4	3.45		3.44637e-06	#NUM!	1.7866	0
Unmatched	GTCCCAGTGACCATCCTTGA	20				921	4	3.45		3.44637e-06	#NUM!	1.7866	0
Unmatched	ATTGATGAGCGCCCTAATTC	20				921	4	3.45		3.44637e-06	#NUM!	1.7866	0
Unmatched	ATGAATATGGATTTAGCTGC	20				921	4	3.45		3.44637e-06	#NUM!	1.7866	0
Unmatched	AAGAGGAGGTGGCCGCCACG	20				921	4	3.45		3.44637e-06	#NUM!	1.7866	0
Unmatched	CTGGCTTCTCTTACACACCC	20				921	4	3.45		3.44637e-06	#NUM!	1.7866	0
Unmatched	CTTCGAAGTACCCCTGGAGG	20				921	4	3.45		3.44637e-06	#NUM!	1.7866	0
Unmatched	AAGAGGAGGTGGACGCCCCG	20				921	4	3.45		3.44637e-06	#NUM!	1.7866	0
Unmatched	GGCTGTGATGTGGGTTACCT	20				921	4	3.45		3.44637e-06	#NUM!	1.7866	0
Unmatched	GCGGGGCTGTCGACTACCGC	20				921	4	3.45		3.44637e-06	#NUM!	1.7866	0
Unmatched	GTCATCCGCGTACGCGCCTC	20				921	4	3.45		3.44637e-06	#NUM!	1.7866	0
Unmatched	TGCCATAGAGGTTCACCTTG	20				921	4	3.45		3.44637e-06	#NUM!	1.7866	0
Unmatched	CTTCGACGTACCCCAGGAGG	20				921	4	3.45		3.44637e-06	#NUM!	1.7866	0
Unmatched	TACCACCAAGTGAGAATCGC	20				921	4	3.45		3.44637e-06	#NUM!	1.7866	0
Unmatched	TCCTCGATGGCCGCCACCCC	20				921	4	3.45		3.44637e-06	#NUM!	1.7866	0
Unmatched	AAGAAGAGGTGGCCGCCCCG	20				921	4	3.45		3.44637e-06	#NUM!	1.7866	0
Unmatched	AGTCATACTGGACTCAATCG	20				921	4	3.45		3.44637e-06	#NUM!	1.7866	0
Unmatched	GTGTACCGCATCAGCAGCAT	20				921	4	3.45		3.44637e-06	#NUM!	1.7866	0
Unmatched	GGCTGTGATGTCGGTTACCG	20				921	4	3.45		3.44637e-06	#NUM!	1.7866	0
Unmatched	AGGATTGAAGCTGACGCTCT	20				921	4	3.45		3.44637e-06	#NUM!	1.7866	0
Unmatched	GACTCCCTCTTGCCAATCGC	20				921	4	3.45		3.44637e-06	#NUM!	1.7866	0
Unmatched	ATGAATACGGATTTAACTGC	20				921	4	3.45		3.44637e-06	#NUM!	1.7866	0
Unmatched	CAGATTCGACTGCAGGCTAC	20				921	4	3.45		3.44637e-06	#NUM!	1.7866	0
Unmatched	CCTTGCTTATTCGCCATCAG	20				921	4	3.45		3.44637e-06	#NUM!	1.7866	0
Unmatched	AGTCACACTGGACTCAATTG	20				921	4	3.45		3.44637e-06	#NUM!	1.7866	0
Unmatched	TCACACGTGGCTCGTCTTCT	20				921	4	3.45		3.44637e-06	#NUM!	1.7866	0
Unmatched	CCCCGCTTACCTGAGCTATC	20				921	4	3.45		3.44637e-06	#NUM!	1.7866	0
Unmatched	CAGGTACTACCGGCCGGACC	20				921	4	3.45		3.44637e-06	#NUM!	1.7866	0
Unmatched	AGGATTGAAGCTGACGTTCC	20				921	4	3.45		3.44637e-06	#NUM!	1.7866	0
Unmatched	TGATTGCAGAGGATGCCGTC	20				921	4	3.45		3.44637e-06	#NUM!	1.7866	0
Unmatched	CAGATAATGGTGCAGCTCTT	20				921	4	3.45		3.44637e-06	#NUM!	1.7866	0
Unmatched	TACCACCAAGCGGGAATCGC	20				921	4	3.45		3.44637e-06	#NUM!	1.7866	0
Unmatched	TGCCATAGAGGTTCACCGGG	20				921	4	3.45		3.44637e-06	#NUM!	1.7866	0
Unmatched	CCGACGACGCCTACACCCCC	20				921	4	3.45		3.44637e-06	#NUM!	1.7866	0
Unmatched	CTGGCTTCTCTTGCACGCCC	20				921	4	3.45		3.44637e-06	#NUM!	1.7866	0
Unmatched	ACCTCTCGTCCATCGCTCTC	20				921	4	3.45		3.44637e-06	#NUM!	1.7866	0
Unmatched	TCTGAGAGAACTACTGCTAAG	21				921	4	3.45		3.44637e-06	#NUM!	1.7866	0
Unmatched	TCTGAGAGAACTACTGCTATA	21				921	4	3.45		3.44637e-06	#NUM!	1.7866	0
Unmatched	CGGCGGCCAGTCGAAAGTAT	20	604	157	178.08	1696	1	0.86	0.00482929	8.61594e-07	7.47638	-0.217591	0.000178083	-7.69397
SPERT	CCATACCAATGTGAGTTGCC	20	58	2070	2347.98	540	13	11.2	0.00477006	1.12007e-05	11.1972	3.48543	0.00234798	-7.71178
TTC3	TATAGGTCGAACAGCAAATA	20	272	646	732.75	921	4	3.45	0.00470829	3.44637e-06	9.51718	1.7866	0.00073275	-7.73058
KRAS	TTCTCGAACTAATGTATAGA	20	471	324	367.51	1250	2	1.72	0.00468014	1.72319e-06	8.52164	0.782409	0.000367509	-7.73923
Unmatched	TATCGCTTCCGATTAGCCCG	20	470	326	369.78	1250	2	1.72	0.00465141	1.72319e-06	8.53052	0.782409	0.000369778	-7.74811
Unmatched	CTTTCCATGGCTGTGGGGA	19	468	327	370.91	1250	2	1.72	0.00463724	1.72319e-06	8.53493	0.782409	0.000370912	-7.75252
LSG1	AACTGGACTACTGTCTTTCG	20	597	166	188.29	1696	1	0.86	0.00456742	8.61594e-07	7.55681	-0.217591	0.000188292	-7.7744
CLN3	ACGACATCCTTAGCCACAAG	20	459	339	384.52	1250	2	1.72	0.00447311	1.72319e-06	8.58691	0.782409	0.000384524	-7.80451
Unmatched	GGAGAGCAGTGTGTGTTGCT	20	247	701	795.14	921	4	3.45	0.00433886	3.44637e-06	9.63507	1.7866	0.000795136	-7.84847
Unmatched	TTTGGCCGAATCTTCATGA	19	339	533	604.58	1048	3	2.58	0.00426743	2.58478e-06	9.23979	1.36737	0.000604576	-7.87242
HES6	AGCGGGCATGGCGCCACCCG	20	581	182	206.44	1696	1	0.86	0.00416586	8.61594e-07	7.68958	-0.217591	0.00020644	-7.90717
CSMD3	ACGTAGTGAGAACACAGATT	20	443	368	417.42	1250	2	1.72	0.00412055	1.72319e-06	8.70536	0.782409	0.000417418	-7.92295
GRAP2	TGTTTCTAGGAACGCCGAGG	20	440	369	418.55	1250	2	1.72	0.00410943	1.72319e-06	8.70926	0.782409	0.000418552	-7.92685
ABCC2	GGATTGGTATATCGAACAGC	20	576	189	214.38	1696	1	0.86	0.00401157	8.61594e-07	7.74403	-0.217591	0.000214381	-7.96162
EPHA7	TCACTTGTGCACGCAACGTA	20	574	190	215.51	1696	1	0.86	0.00399053	8.61594e-07	7.75161	-0.217591	0.000215515	-7.9692
Unmatched	ACTTGAGAACGTCTTGTTG	19	319	570	646.54	1048	3	2.58	0.00399047	2.58478e-06	9.3366	1.36737	0.000646544	-7.96922
UBALD2	CGCCGCTTACCATCTGGTGG	20	38	2855	3238.39	514	15	12.92	0.00398964	1.29239e-05	11.6611	3.69153	0.00323839	-7.96953
Unmatched	CAAGAGGCAAACGAGAAGA	19	316	574	651.08	1048	3	2.58	0.00396265	2.58478e-06	9.34669	1.36737	0.000651082	-7.97932
Unmatched	ACTCCCGCGCACGCTCTGTC	20	102	1350	1531.29	710	7	6.03	0.00393786	6.03116e-06	10.5805	2.59216	0.00153129	-7.98837
SCIN	TGAAGTTCTCTATTCTGCAC	20	428	387	438.97	1250	2	1.72	0.00391826	1.72319e-06	8.77798	0.782409	0.00043897	-7.99557
THAP10	CGCCATGCCGGCCCGTTGTG	20	306	592	671.5	1048	3	2.58	0.00384214	2.58478e-06	9.39124	1.36737	0.000671499	-8.02387
Unmatched	CCTGTGTATACCTCCAATAA	20	48	2409	2732.5	556	12	10.34	0.00378408	1.03391e-05	11.416	3.37016	0.0027325	-8.04584
SLC39A13	GCTGCTGCCGCCGCGCTCAA	20	119	1205	1366.82	758	6	5.17	0.0037825	5.16956e-06	10.4166	2.37016	0.00136682	-8.04644
KATNBL1	TGAATGTAGCTTTAACTTTC	20	294	611	693.05	1048	3	2.58	0.00372268	2.58478e-06	9.43682	1.36737	0.00069305	-8.06944
RBM47	GCCTAGGGGTTCCTACCTCG	20	562	207	234.8	1696	1	0.86	0.00366269	8.61594e-07	7.87529	-0.217591	0.000234798	-8.09288
TRAF7	GCCCGCTACAACCGCTTCTC	20	283	625	708.93	1048	3	2.58	0.00363929	2.58478e-06	9.4695	1.36737	0.00070893	-8.10213
hsa-mir-649	TCGATCAAAAATACAGTATT	20	142	1048	1188.73	820	5	4.31	0.00362572	4.30797e-06	10.2152	2.10769	0.00118873	-8.10752
DDI1	CCTCATGATGTTACATCGCT	20	398	421	477.54	1250	2	1.72	0.00360179	1.72319e-06	8.89948	0.782409	0.000477535	-8.11707
MYH7B	CCCGCCTCGCTTCGACTTAC	20	111	1272	1442.81	758	6	5.17	0.00358329	5.16956e-06	10.4947	2.37016	0.00144281	-8.1245
IL10	TTCACATGCGCCTTGATGTC	20	556	213	241.6	1696	1	0.86	0.0035596	8.61594e-07	7.91648	-0.217591	0.000241603	-8.13407
P2RY2	GTCCGTGCGCACCATCGCCG	20	138	1068	1211.42	820	5	4.31	0.00355781	4.30797e-06	10.2425	2.10769	0.00121142	-8.1348
C20orf194	CCGGCCGAGACTTGCTGCTC	20	554	214	242.74	1696	1	0.86	0.00354289	8.61594e-07	7.92327	-0.217591	0.000242738	-8.14086
Unmatched	TAGCCGCCGGTGCCGCTCAT	20	393	431	488.88	1250	2	1.72	0.00351825	1.72319e-06	8.93334	0.782409	0.000488878	-8.15093
C19orf60	TAGCGCGCGAAGTCGTAGTC	20	269	651	738.42	1048	3	2.58	0.00349395	2.58478e-06	9.5283	1.36737	0.000738422	-8.16093
Unmatched	ACCGTCATCGCGGTCTTCAT	20	552	217	246.14	1696	1	0.86	0.00349395	8.61594e-07	7.94334	-0.217591	0.000246141	-8.16093
TMC2	ACAGCACGAGGCGGAGTGAA	20	268	653	740.69	1048	3	2.58	0.00348324	2.58478e-06	9.53273	1.36737	0.00074069	-8.16535
NPR2	TGTCTTAGGTGTAACTGGGC	20	550	221	250.68	1696	1	0.86	0.00343067	8.61594e-07	7.9697	-0.217591	0.000250678	-8.18729
PCDHA1 PCDHA10 PCDHA11 PCDHA12 PCDHA13 PCDHA2 PCDHA3 PCDHA4 PCDHA5 PCDHA6 PCDHA7 PCDHA8 PCDHA9 PCDHAC1 PCDHAC2	CTGTTGACACCCGCACCGAC	20	545	223	252.95	1696	1	0.86	0.00339988	8.61594e-07	7.98271	-0.217591	0.000252946	-8.2003
Unmatched	CGAGCCTGACGAGGCCCTTT	20	383	451	511.56	1250	2	1.72	0.00336226	1.72319e-06	8.99876	0.782409	0.000511564	-8.21635
Unmatched	CTGGTGCTTCGGGTTCGTCT	20	543	226	256.35	1696	1	0.86	0.00335479	8.61594e-07	8.00197	-0.217591	0.000256349	-8.21956
COL4A6	CACCGCTGCTGCCAGTTCCT	20	538	231	262.02	1696	1	0.86	0.00328219	8.61594e-07	8.03353	-0.217591	0.000262021	-8.25112
Unmatched	TTTATGTCAGTCTTGACCC	19	536	232	263.15	1696	1	0.86	0.0032681	8.61594e-07	8.03974	-0.217591	0.000263155	-8.25733
Unmatched	ACTCCTGCACACGCTCTGTC	20	773	33	37.43	1048	3	2.58	0.0689287	2.58478e-06	5.22612	1.36737	3.74315e-05
Unmatched	ATTCCCGCACACGCTCTGTC	20	776	32	36.3	1048	3	2.58	0.0710744	2.58478e-06	5.1819	1.36737	3.62972e-05
XYLT1	ACTTACTGCCGCCACAAGTT	20	799	24	27.22	1048	3	2.58	0.0947832	2.58478e-06	4.7666	1.36737	2.72229e-05
Unmatched	CACGTACATACCTGTACCAC	20	870	12	13.61	1048	3	2.58	0.189566	2.58478e-06	3.7666	1.36737	1.36115e-05
Unmatched	GACGTACATACCTGTACCAA	20	895	11	12.48	1048	3	2.58	0.206731	2.58478e-06	3.64155	1.36737	1.24772e-05
Unmatched	CTGATGTTGTGGCACCACTC	20	914	10	11.34	1048	3	2.58	0.227513	2.58478e-06	3.50335	1.36737	1.13429e-05
Unmatched	CATCTACGAGGACACACGTG	20	930	9	10.21	1048	3	2.58	0.252693	2.58478e-06	3.35191	1.36737	1.02086e-05
Unmatched	GACCTACATACCTGTACCAC	20	960	8	9.07	1048	3	2.58	0.284454	2.58478e-06	3.1811	1.36737	9.07431e-06
Unmatched	GTGTACCGCATCATCAGCAA	20	960	8	9.07	1048	3	2.58	0.284454	2.58478e-06	3.1811	1.36737	9.07431e-06
Unmatched	ACTGATGAGCGCCCTAATCC	20	987	7	7.94	1048	3	2.58	0.324937	2.58478e-06	2.98914	1.36737	7.94002e-06
Unmatched	ATTGATGGGCGCCCTAATCC	20	1039	6	6.81	1048	3	2.58	0.378855	2.58478e-06	2.76765	1.36737	6.80573e-06
Unmatched	ACTCACGCACACGCTCTGTC	20	1039	6	6.81	1048	3	2.58	0.378855	2.58478e-06	2.76765	1.36737	6.80573e-06
Unmatched	TCCATCCAGCCTCGCTATTC	20	1039	6	6.81	1048	3	2.58	0.378855	2.58478e-06	2.76765	1.36737	6.80573e-06
Unmatched	TCCATCCAGCCTTGCTATCC	20	1110	5	5.67	1048	3	2.58	0.455026	2.58478e-06	2.50335	1.36737	5.67144e-06
KRTAP4-5	AGAGCTGACAGAGCCACAAC	20	1110	5	5.67	1048	3	2.58	0.455026	2.58478e-06	2.50335	1.36737	5.67144e-06
Unmatched	GGAGCCAAACGATACTCCGC	20	1110	5	5.67	1048	3	2.58	0.455026	2.58478e-06	2.50335	1.36737	5.67144e-06
Unmatched	CATCTACGAGAACACATGTG	20	1110	5	5.67	1048	3	2.58	0.455026	2.58478e-06	2.50335	1.36737	5.67144e-06
RNF122	GCAGACCTGCGCAGTCTGTC	20	1110	5	5.67	1048	3	2.58	0.455026	2.58478e-06	2.50335	1.36737	5.67144e-06
RIMBP3C	TCAGGGGCTCATCATCCCCC	20	1110	5	5.67	1048	3	2.58	0.455026	2.58478e-06	2.50335	1.36737	5.67144e-06
LATS2	TCCAAACTACATCGCACCCG	20	1253	4	4.54	1048	3	2.58	0.568282	2.58478e-06	2.18269	1.36737	4.53715e-06
Unmatched	GTGTAACGCATCATCAGCAT	20	1253	4	4.54	1048	3	2.58	0.568282	2.58478e-06	2.18269	1.36737	4.53715e-06
Unmatched	TCTGAGAGAACCACTGCTATG	21	1253	4	4.54	1048	3	2.58	0.568282	2.58478e-06	2.18269	1.36737	4.53715e-06
Unmatched	CGTCTACGAGAACACACGTG	20	1443	3	3.4	1048	3	2.58	0.758824	2.58478e-06	1.76553	1.36737	3.40287e-06
Unmatched	CCTTACTTATTCACCATCAG	20	1443	3	3.4	1048	3	2.58	0.758824	2.58478e-06	1.76553	1.36737	3.40287e-06
Unmatched	ATCCAGAACAACGTAACCTG	20	1443	3	3.4	1048	3	2.58	0.758824	2.58478e-06	1.76553	1.36737	3.40287e-06
Unmatched	TCTGAGAGAACTACAGCTATG	21	1443	3	3.4	1048	3	2.58	0.758824	2.58478e-06	1.76553	1.36737	3.40287e-06
Unmatched	CTTCGACGTACCCCTTGAGG	20	1881	2	2.27	1048	3	2.58	1.13656	2.58478e-06	1.18269	1.36737	2.26858e-06
Unmatched	GTGTACCGCATCATCACCAT	20	1881	2	2.27	1048	3	2.58	1.13656	2.58478e-06	1.18269	1.36737	2.26858e-06
Unmatched	CTTGGAGCGGTACCACTCCT	20	1881	2	2.27	1048	3	2.58	1.13656	2.58478e-06	1.18269	1.36737	2.26858e-06
Unmatched	CTGATTCGACTGCATGCTAC	20	1881	2	2.27	1048	3	2.58	1.13656	2.58478e-06	1.18269	1.36737	2.26858e-06
Unmatched	TTACAGTCCCGAAAGAGTCT	20	1881	2	2.27	1048	3	2.58	1.13656	2.58478e-06	1.18269	1.36737	2.26858e-06
Unmatched	CGTAGCGCCTCCGGCATTTC	20	1881	2	2.27	1048	3	2.58	1.13656	2.58478e-06	1.18269	1.36737	2.26858e-06
hsa-mir-4431	TTGCGACTCTGAAAACTAGA	20	1881	2	2.27	1048	3	2.58	1.13656	2.58478e-06	1.18269	1.36737	2.26858e-06
Unmatched	CTGATGCTGTGACACCACTC	20	1881	2	2.27	1048	3	2.58	1.13656	2.58478e-06	1.18269	1.36737	2.26858e-06
Unmatched	GACGTAGATACCTGTACCAC	20	1881	2	2.27	1048	3	2.58	1.13656	2.58478e-06	1.18269	1.36737	2.26858e-06
Unmatched	CAAATTCGACTGCATGCTAC	20	1881	2	2.27	1048	3	2.58	1.13656	2.58478e-06	1.18269	1.36737	2.26858e-06
Unmatched	GTTTACCGCATCATCAGCAT	20	1881	2	2.27	1048	3	2.58	1.13656	2.58478e-06	1.18269	1.36737	2.26858e-06
Unmatched	CTTGGAGCGGCACCACTCTT	20	1881	2	2.27	1048	3	2.58	1.13656	2.58478e-06	1.18269	1.36737	2.26858e-06
Unmatched	TCCATCCAGCCTCACTATCC	20	1881	2	2.27	1048	3	2.58	1.13656	2.58478e-06	1.18269	1.36737	2.26858e-06
Unmatched	CCGACGACGTTTACACCCC	19	3207	1	1.13	1048	3	2.58	2.28319	2.58478e-06	0.176323	1.36737	1.13429e-06
Unmatched	TCCATCCAGCTTCGCTATCC	20	3207	1	1.13	1048	3	2.58	2.28319	2.58478e-06	0.176323	1.36737	1.13429e-06
Unmatched	CCTTACTCATTCGCCATCAG	20	3207	1	1.13	1048	3	2.58	2.28319	2.58478e-06	0.176323	1.36737	1.13429e-06
SLC39A11	ATCACTATACACAACGTTCC	20	3207	1	1.13	1048	3	2.58	2.28319	2.58478e-06	0.176323	1.36737	1.13429e-06
Unmatched	GCCCTATCGTCCTCAGATAT	20	3207	1	1.13	1048	3	2.58	2.28319	2.58478e-06	0.176323	1.36737	1.13429e-06
Unmatched	ACCTCTCGTCCAACGTTCTC	20	3207	1	1.13	1048	3	2.58	2.28319	2.58478e-06	0.176323	1.36737	1.13429e-06
Unmatched	TGATGAGTCCACCCCGCTGT	20	3207	1	1.13	1048	3	2.58	2.28319	2.58478e-06	0.176323	1.36737	1.13429e-06
Unmatched	CACCGTGTTCTATCGAGCCG	20	3207	1	1.13	1048	3	2.58	2.28319	2.58478e-06	0.176323	1.36737	1.13429e-06
Unmatched	GCCCTATCGCTCTCAGATAT	20	3207	1	1.13	1048	3	2.58	2.28319	2.58478e-06	0.176323	1.36737	1.13429e-06
Unmatched	TCATACGTGGCTCATCTTCT	20	3207	1	1.13	1048	3	2.58	2.28319	2.58478e-06	0.176323	1.36737	1.13429e-06
Unmatched	GCAGCCAGTGAATAGTCAGC	20	3207	1	1.13	1048	3	2.58	2.28319	2.58478e-06	0.176323	1.36737	1.13429e-06
Unmatched	AGTCACACTGAACTCAATCG	20	3207	1	1.13	1048	3	2.58	2.28319	2.58478e-06	0.176323	1.36737	1.13429e-06
Unmatched	GCAAACTCATACCCCTATGT	20	3207	1	1.13	1048	3	2.58	2.28319	2.58478e-06	0.176323	1.36737	1.13429e-06
Unmatched	CTTCGACGTACCCCGGGAGG	20	3207	1	1.13	1048	3	2.58	2.28319	2.58478e-06	0.176323	1.36737	1.13429e-06
Unmatched	ATTCGACGTACCCCTGGAGG	20	3207	1	1.13	1048	3	2.58	2.28319	2.58478e-06	0.176323	1.36737	1.13429e-06
Unmatched	CTTCGTCGTACCCCTGGAGG	20	3207	1	1.13	1048	3	2.58	2.28319	2.58478e-06	0.176323	1.36737	1.13429e-06
Unmatched	GGCTGTGATGTGGGTTTCCG	20	3207	1	1.13	1048	3	2.58	2.28319	2.58478e-06	0.176323	1.36737	1.13429e-06
Unmatched	AAATCCAATCGCCATCACCC	20	3207	1	1.13	1048	3	2.58	2.28319	2.58478e-06	0.176323	1.36737	1.13429e-06
Unmatched	GGCTGAGATGTGGGTTACCG	20	3207	1	1.13	1048	3	2.58	2.28319	2.58478e-06	0.176323	1.36737	1.13429e-06
Unmatched	AAGATTCGACTGCATGCTAC	20	3207	1	1.13	1048	3	2.58	2.28319	2.58478e-06	0.176323	1.36737	1.13429e-06
Unmatched	GGCTGTGATGTGGGATACCG	20	3207	1	1.13	1048	3	2.58	2.28319	2.58478e-06	0.176323	1.36737	1.13429e-06
Unmatched	CACTACGAGTATCCACTGCT	20	3207	1	1.13	1048	3	2.58	2.28319	2.58478e-06	0.176323	1.36737	1.13429e-06
Unmatched	CACTACGAGCATTCACTGCT	20	3207	1	1.13	1048	3	2.58	2.28319	2.58478e-06	0.176323	1.36737	1.13429e-06
Unmatched	CAGCTGCTCGTTGTAAGGTCT	21	3207	1	1.13	1048	3	2.58	2.28319	2.58478e-06	0.176323	1.36737	1.13429e-06
Unmatched	TATGAGAGAACTACTGCTATG	21	3207	1	1.13	1048	3	2.58	2.28319	2.58478e-06	0.176323	1.36737	1.13429e-06
Unmatched	CAGCTGCGCGTTGTAAGGACT	21	3207	1	1.13	1048	3	2.58	2.28319	2.58478e-06	0.176323	1.36737	1.13429e-06
Unmatched	CAGCTGCGAGTTGTAAGGTCT	21	3207	1	1.13	1048	3	2.58	2.28319	2.58478e-06	0.176323	1.36737	1.13429e-06
Unmatched	GCGACGCCTACACCCC	16				1048	3	2.58		2.58478e-06	#NUM!	1.36737	0
Unmatched	GACGACGCCTACACCCC	17				1048	3	2.58		2.58478e-06	#NUM!	1.36737	0
Unmatched	GTGTACCATCATCAGCAT	18				1048	3	2.58		2.58478e-06	#NUM!	1.36737	0
Unmatched	CAGACAGGATGCTGTCAT	18				1048	3	2.58		2.58478e-06	#NUM!	1.36737	0
Unmatched	CCGACGACGCTACACCCC	18				1048	3	2.58		2.58478e-06	#NUM!	1.36737	0
Unmatched	AAGAGGAGGTGGCCGCCCG	19				1048	3	2.58		2.58478e-06	#NUM!	1.36737	0
Unmatched	CTGACGGCGCCTACACCCC	19				1048	3	2.58		2.58478e-06	#NUM!	1.36737	0
Unmatched	GGGGGCTGTCGAGTACCGC	19				1048	3	2.58		2.58478e-06	#NUM!	1.36737	0
Unmatched	GGCTGTGATGTGGGTTCCG	19				1048	3	2.58		2.58478e-06	#NUM!	1.36737	0
Unmatched	GTCCCAGTGACCATCCTAA	19				1048	3	2.58		2.58478e-06	#NUM!	1.36737	0
Unmatched	CCGACGGCGCCTGCACCCC	19				1048	3	2.58		2.58478e-06	#NUM!	1.36737	0
Unmatched	CCGACGGCGCCCACACCCC	19				1048	3	2.58		2.58478e-06	#NUM!	1.36737	0
Unmatched	ACCTCTCGTCAACGCTCTC	19				1048	3	2.58		2.58478e-06	#NUM!	1.36737	0
Unmatched	TGCTTCGCCCGCAACGAATT	20				1048	3	2.58		2.58478e-06	#NUM!	1.36737	0
Unmatched	CTTCGACCTACCCCTGGAGG	20				1048	3	2.58		2.58478e-06	#NUM!	1.36737	0
Unmatched	CAGCTGCGCGTTGTAGGTCT	20				1048	3	2.58		2.58478e-06	#NUM!	1.36737	0
Unmatched	GCGGGGCTGTCGAGTACCGG	20				1048	3	2.58		2.58478e-06	#NUM!	1.36737	0
Unmatched	CTCCCTTAGCGGTCGACGTC	20				1048	3	2.58		2.58478e-06	#NUM!	1.36737	0
Unmatched	ACCTTTCGTCCAACGCTCTC	20				1048	3	2.58		2.58478e-06	#NUM!	1.36737	0
Unmatched	GGCTGTGATGGGGGTTACCG	20				1048	3	2.58		2.58478e-06	#NUM!	1.36737	0
Unmatched	CACCGTGTTCTATAGAACCG	20				1048	3	2.58		2.58478e-06	#NUM!	1.36737	0
Unmatched	CTTCGACGTCCCCCTGGAGG	20				1048	3	2.58		2.58478e-06	#NUM!	1.36737	0
Unmatched	CCGACGACGCCTACACCCCG	20				1048	3	2.58		2.58478e-06	#NUM!	1.36737	0
Unmatched	ATTGATGAGCACCCTAATCC	20				1048	3	2.58		2.58478e-06	#NUM!	1.36737	0
Unmatched	CAGACAATGGTGTAGCTCTT	20				1048	3	2.58		2.58478e-06	#NUM!	1.36737	0
Unmatched	GTCCCAGTGACCATCTTTAA	20				1048	3	2.58		2.58478e-06	#NUM!	1.36737	0
Unmatched	GGCTGTCTCGATCCCGCCCC	20				1048	3	2.58		2.58478e-06	#NUM!	1.36737	0
Unmatched	ATGAATACGGATTTAGCTCC	20				1048	3	2.58		2.58478e-06	#NUM!	1.36737	0
Unmatched	GTCGCCCGCGTACGCGCCTC	20				1048	3	2.58		2.58478e-06	#NUM!	1.36737	0
Unmatched	GTCCCAGTGTCCATCCTTAA	20				1048	3	2.58		2.58478e-06	#NUM!	1.36737	0
Unmatched	TACCGCCAAGCGAGAATCGC	20				1048	3	2.58		2.58478e-06	#NUM!	1.36737	0
CNTNAP4	GGGATATGGTAGCTCCAACT	20				1048	3	2.58		2.58478e-06	#NUM!	1.36737	0
Unmatched	ACCTCTCGTTCAACGCTCTC	20				1048	3	2.58		2.58478e-06	#NUM!	1.36737	0
Unmatched	TGCCATAGATGTTCACCGTG	20				1048	3	2.58		2.58478e-06	#NUM!	1.36737	0
Unmatched	CAGATTCGTCTGCATGCTAC	20				1048	3	2.58		2.58478e-06	#NUM!	1.36737	0
Unmatched	ACATCGATCGCATCATAGAG	20				1048	3	2.58		2.58478e-06	#NUM!	1.36737	0
Unmatched	AAGAGGAGGTGGCAGCCCCG	20				1048	3	2.58		2.58478e-06	#NUM!	1.36737	0
Unmatched	CCGACGACGCCTACACCCCA	20				1048	3	2.58		2.58478e-06	#NUM!	1.36737	0
Unmatched	GCGGGGCTGTCGAGTACGGC	20				1048	3	2.58		2.58478e-06	#NUM!	1.36737	0
FAM13B	TCTTAGCATTTACACAGATG	20				1048	3	2.58		2.58478e-06	#NUM!	1.36737	0
Unmatched	ATGAATACGAATTTAGCTGC	20				1048	3	2.58		2.58478e-06	#NUM!	1.36737	0
Unmatched	GTCGTCCACGTACGCGCCTC	20				1048	3	2.58		2.58478e-06	#NUM!	1.36737	0
Unmatched	GTGGACCGCATCATCAGCAT	20				1048	3	2.58		2.58478e-06	#NUM!	1.36737	0
Unmatched	ACCTCTCGTCCAACTCTCTC	20				1048	3	2.58		2.58478e-06	#NUM!	1.36737	0
Unmatched	GCGGGGCTGTGGAGTACCGC	20				1048	3	2.58		2.58478e-06	#NUM!	1.36737	0
Unmatched	CTGGCTTCTCTTGCACACCT	20				1048	3	2.58		2.58478e-06	#NUM!	1.36737	0
Unmatched	GCGGGGCTGTCGGGTACTGC	20				1048	3	2.58		2.58478e-06	#NUM!	1.36737	0
Unmatched	AAGTACCTGCTCCAATTCAT	20				1048	3	2.58		2.58478e-06	#NUM!	1.36737	0
Unmatched	AAATCCAATCGCCGTCATCC	20				1048	3	2.58		2.58478e-06	#NUM!	1.36737	0
Unmatched	TGCCATAGAGGTTCCCCGTG	20				1048	3	2.58		2.58478e-06	#NUM!	1.36737	0
Unmatched	CTTTACTTATTCGCCATCAG	20				1048	3	2.58		2.58478e-06	#NUM!	1.36737	0
OR52M1	TCTTCCCTGATTCACCGATT	20				1048	3	2.58		2.58478e-06	#NUM!	1.36737	0
Unmatched	GCTCTATCGTTCTCAGATAT	20				1048	3	2.58		2.58478e-06	#NUM!	1.36737	0
Unmatched	CCTTACTTATTCGCCATTAG	20				1048	3	2.58		2.58478e-06	#NUM!	1.36737	0
Unmatched	TAGATTCGACTGCATGCTAC	20				1048	3	2.58		2.58478e-06	#NUM!	1.36737	0
Unmatched	TCATACATGGCTCGTCTTCT	20				1048	3	2.58		2.58478e-06	#NUM!	1.36737	0
Unmatched	GGGGGGCTGTCGAGTACCGC	20				1048	3	2.58		2.58478e-06	#NUM!	1.36737	0
Unmatched	TTCCATAGAGGTTCACCGTG	20				1048	3	2.58		2.58478e-06	#NUM!	1.36737	0
Unmatched	CCAGAAGCTTCGAAGTCCGT	20				1048	3	2.58		2.58478e-06	#NUM!	1.36737	0
Unmatched	CTTCGACGTACACCTGGAGG	20				1048	3	2.58		2.58478e-06	#NUM!	1.36737	0
Unmatched	CAGACAATGGTGCAGCTTTT	20				1048	3	2.58		2.58478e-06	#NUM!	1.36737	0
Unmatched	CACTTCCCAGCTAGCATGGT	20				1048	3	2.58		2.58478e-06	#NUM!	1.36737	0
Unmatched	AGGACTGAAGCTGACGTTCT	20				1048	3	2.58		2.58478e-06	#NUM!	1.36737	0
Unmatched	ATAAATACGGATTTAGCTGC	20				1048	3	2.58		2.58478e-06	#NUM!	1.36737	0
Unmatched	TACCACCAAGCGAGAATTGC	20				1048	3	2.58		2.58478e-06	#NUM!	1.36737	0
Unmatched	AGTCACTCTGGACTCAATCG	20				1048	3	2.58		2.58478e-06	#NUM!	1.36737	0
Unmatched	GTACCGTACCGCGTACCCTT	20				1048	3	2.58		2.58478e-06	#NUM!	1.36737	0
Unmatched	CTCCCTTAGCGGGCAACGTC	20				1048	3	2.58		2.58478e-06	#NUM!	1.36737	0
Unmatched	ATCCCAGTGACCATCCTTAA	20				1048	3	2.58		2.58478e-06	#NUM!	1.36737	0
Unmatched	AAGAGGAGGTGACCGCCCCG	20				1048	3	2.58		2.58478e-06	#NUM!	1.36737	0
MYCL MYCL1	CTTGGGTTCGCCCAGCGGAC	20				1048	3	2.58		2.58478e-06	#NUM!	1.36737	0
Unmatched	ATAGCCTCCTAGCTTTCCTT	20				1048	3	2.58		2.58478e-06	#NUM!	1.36737	0
Unmatched	GGCTGTGATGTGGTTTACCG	20				1048	3	2.58		2.58478e-06	#NUM!	1.36737	0
Unmatched	CAGATTCGCCTGCATGCTAC	20				1048	3	2.58		2.58478e-06	#NUM!	1.36737	0
Unmatched	CACCCCGTGTTCCACCGTTT	20				1048	3	2.58		2.58478e-06	#NUM!	1.36737	0
Unmatched	TCTTACTTATTCGCCATCAG	20				1048	3	2.58		2.58478e-06	#NUM!	1.36737	0
Unmatched	GTTCTGCCGCCCCATGTAAC	20				1048	3	2.58		2.58478e-06	#NUM!	1.36737	0
Unmatched	AGAGCCAAACGATACTCTGC	20				1048	3	2.58		2.58478e-06	#NUM!	1.36737	0
Unmatched	CCGCTGCTACTGCAATGCAT	20				1048	3	2.58		2.58478e-06	#NUM!	1.36737	0
Unmatched	TGGCATAGAGGTTCACCGTG	20				1048	3	2.58		2.58478e-06	#NUM!	1.36737	0
Unmatched	GTAAACATACAAAGTGCTCC	20				1048	3	2.58		2.58478e-06	#NUM!	1.36737	0
Unmatched	CAGATTCGACTGCTTGCTAC	20				1048	3	2.58		2.58478e-06	#NUM!	1.36737	0
Unmatched	CCCGCCGCTTAGAGTCGAGA	20				1048	3	2.58		2.58478e-06	#NUM!	1.36737	0
Unmatched	GACTCCCTCTTGTCAATCGT	20				1048	3	2.58		2.58478e-06	#NUM!	1.36737	0
Unmatched	ATTCTGCCGCCCCATGTGAC	20				1048	3	2.58		2.58478e-06	#NUM!	1.36737	0
Unmatched	TGCCACCAAGCGAGAATCGC	20				1048	3	2.58		2.58478e-06	#NUM!	1.36737	0
Unmatched	GTCGTCCGCGTATGCGCCTC	20				1048	3	2.58		2.58478e-06	#NUM!	1.36737	0
Unmatched	GTCCCAGTGACCATTCTTAA	20				1048	3	2.58		2.58478e-06	#NUM!	1.36737	0
Unmatched	GTGAATACGGATTTAGCTGC	20				1048	3	2.58		2.58478e-06	#NUM!	1.36737	0
Unmatched	TCTGAGAGAACTACTGCAATG	21				1048	3	2.58		2.58478e-06	#NUM!	1.36737	0
Unmatched	CAGCTTCGCGTTGTAAGGTCT	21				1048	3	2.58		2.58478e-06	#NUM!	1.36737	0
Unmatched	TCTGAGAGCACTACTGCTATG	21				1048	3	2.58		2.58478e-06	#NUM!	1.36737	0
Unmatched	TCTGAGAGTACTACTGCTATG	21				1048	3	2.58		2.58478e-06	#NUM!	1.36737	0
Unmatched	GGGTGTACTCATTCATGCGCA	21				1048	3	2.58		2.58478e-06	#NUM!	1.36737	0
SLC12A4	ACCGTCCGAGTCATCCAGCT	20	536	232	263.15	1696	1	0.86	0.0032681	8.61594e-07	8.03974	-0.217591	0.000263155	-8.25733
EVA1A	AAGTACAGAGCTGCTCGCTC	20	160	939	1065.1	921	4	3.45	0.00323913	3.44637e-06	10.0568	1.7866	0.0010651	-8.27018
TRPC7	TCGCGCATGAACGCCTACAA	20	533	235	266.56	1696	1	0.86	0.00322629	8.61594e-07	8.05832	-0.217591	0.000266558	-8.27591
Unmatched	CGCAGATACGCTGCATCCGC	20	369	471	534.25	1250	2	1.72	0.00321947	1.72319e-06	9.06137	0.782409	0.00053425	-8.27896
TRANK1	GCTACGCACCTAGCTGCCCG	20	159	947	1074.17	921	4	3.45	0.00321178	3.44637e-06	10.069	1.7866	0.00107417	-8.28241
EIF4E2	ACTTCCCAGGCTGTTGTCCC	20	529	240	272.23	1696	1	0.86	0.00315909	8.61594e-07	8.08868	-0.217591	0.000272229	-8.30627
LRRC29	CTGTGTCCAGTCCCGCTTCG	20	234	723	820.09	1048	3	2.58	0.003146	2.58478e-06	9.67964	1.36737	0.000820091	-8.31227
Unmatched	CTGTTTGACACTGTCGCACG	20	363	483	547.86	1250	2	1.72	0.00313949	1.72319e-06	9.09766	0.782409	0.000547861	-8.31525
DCAF7	TTGATACGACATGCACCATC	20	230	728	825.76	1048	3	2.58	0.00312439	2.58478e-06	9.68958	1.36737	0.000825762	-8.32221
hsa-mir-198	GGTTCTGATCATTGGTCCAG	20	528	243	275.63	1696	1	0.86	0.00312012	8.61594e-07	8.10659	-0.217591	0.000275632	-8.32418
CCDC86	CCGTCTCGTCCGCGAAACTG	20	361	487	552.4	1250	2	1.72	0.00311369	1.72319e-06	9.10957	0.782409	0.000552398	-8.32716
GEMIN8	TGGATCCTACTGCTGTAACG	20	359	491	556.94	1250	2	1.72	0.0030883	1.72319e-06	9.12138	0.782409	0.000556936	-8.33897
PCDHGA5	TCGAGCGTTGTCGCCGCTGT	20	352	498	564.88	1250	2	1.72	0.00304489	1.72319e-06	9.1418	0.782409	0.000564876	-8.35939
Unmatched	ATTGGCCCAACGCCACCTCCA	21	113	1252	1420.13	820	5	4.31	0.00303493	4.30797e-06	10.4718	2.10769	0.00142013	-8.36412
FAM135B	AGACTGAGTGCCTCCATCGC	20	523	253	286.97	1696	1	0.86	0.00299683	8.61594e-07	8.16476	-0.217591	0.000286975	-8.38235
BCL2L15	ATGTTGGGTGACCAGTTCAA	20	519	256	290.38	1696	1	0.86	0.00296164	8.61594e-07	8.1818	-0.217591	0.000290378	-8.39939
Unmatched	TTCACTATTGCTTCCACCAA	20	342	522	592.1	1250	2	1.72	0.00290491	1.72319e-06	9.2097	0.782409	0.000592099	-8.42729
ZNF713	CTACAGGAATCTAGTTGCAC	20	515	265	300.59	1696	1	0.86	0.00286104	8.61594e-07	8.23165	-0.217591	0.000300586	-8.44924
IQSEC1	GAGCCTATGGGCTGTACTCG	20	514	267	302.86	1696	1	0.86	0.0028396	8.61594e-07	8.24251	-0.217591	0.000302855	-8.4601
HSH2D	ATCCTCGTAATCCACGTTTG	20	337	535	606.84	1250	2	1.72	0.00283436	1.72319e-06	9.24517	0.782409	0.000606844	-8.46276
SCRN1	CCCTATGGTCTCGAGCACCC	20	336	541	613.65	1250	2	1.72	0.0028029	1.72319e-06	9.26127	0.782409	0.00061365	-8.47886
ZSCAN29	TGTTGCGGTGACAGTTCCGG	20	135	1096	1243.18	921	4	3.45	0.00277514	3.44637e-06	10.2798	1.7866	0.00124318	-8.49322
KRTAP21-2	GGATACAGCTCTAGCTGCTG	20	505	274	310.8	1696	1	0.86	0.00276705	8.61594e-07	8.27984	-0.217591	0.000310795	-8.49743
PHF17	TCTGGGACCAAGTAGTTGAC	20	504	276	313.06	1696	1	0.86	0.00274708	8.61594e-07	8.2903	-0.217591	0.000313064	-8.50789
Unmatched	CTTCCTAATGTGAACCTTAT	20	500	277	314.2	1696	1	0.86	0.00273711	8.61594e-07	8.29554	-0.217591	0.000314198	-8.51313
PRAMEF20 PRAMEF21	CCCTTCCTCACCTGAGCATC	20	500	277	314.2	1696	1	0.86	0.00273711	8.61594e-07	8.29554	-0.217591	0.000314198	-8.51313
CDK2	TGTTCGTACTTACACCCATG	20	189	832	943.73	1048	3	2.58	0.00273383	2.58478e-06	9.88223	1.36737	0.000943728	-8.51486
Unmatched	ACTCCCGTACACGCTCTGTC	20	325	557	631.8	1250	2	1.72	0.00272238	1.72319e-06	9.30332	0.782409	0.000631799	-8.52092
C4orf22	TCTGTCACGAATAAAGATCA	20	187	838	950.53	1048	3	2.58	0.00271428	2.58478e-06	9.89259	1.36737	0.000950534	-8.52522
Unmatched	TCACCCCATTGTGAATGAT	19	40	2802	3178.28	606	10	8.62	0.00271216	8.61594e-06	11.634	3.10769	0.00317828	-8.52634
Unmatched	ACCGCACGAAGCATGATAGTG	21	185	845	958.47	1048	3	2.58	0.00269179	2.58478e-06	9.90459	1.36737	0.000958474	-8.53722
Unmatched	TTCTAGTTCTTCAGATAG	18	497	282	319.87	1696	1	0.86	0.00268859	8.61594e-07	8.32134	-0.217591	0.000319869	-8.53893
Unmatched	TGTTGACCACGACCGC	16	73	1711	1940.77	758	6	5.17	0.00266389	5.16956e-06	10.9224	2.37016	0.00194077	-8.55225
PAH	CAAAGTATTGCGCTTATTTG	20	319	570	646.54	1250	2	1.72	0.00266031	1.72319e-06	9.3366	0.782409	0.000646544	-8.55419
Unmatched	CGTTACCTCTATAAGCATAC	20	493	286	324.41	1696	1	0.86	0.00265097	8.61594e-07	8.34167	-0.217591	0.000324406	-8.55927
Unmatched	TCGCATGATTGTAGCTTACT	20	493	286	324.41	1696	1	0.86	0.00265097	8.61594e-07	8.34167	-0.217591	0.000324406	-8.55927
Unmatched	TCTCCACGACAGCATCTCCC	20	318	573	649.95	1250	2	1.72	0.00264636	1.72319e-06	9.34418	0.782409	0.000649947	-8.56178
LOC728392	GCTCAGAGTGCGCCCAATCT	20	178	868	984.56	1048	3	2.58	0.00262046	2.58478e-06	9.94334	1.36737	0.000984562	-8.57596
NEIL2	CCTCCCGACGCGAGGCACTC	20	172	880	998.17	1048	3	2.58	0.00258473	2.58478e-06	9.96314	1.36737	0.000998174	-8.59577
Unmatched	CACTACTTTGCGATGCTGC	19	309	590	669.23	1250	2	1.72	0.00257012	1.72319e-06	9.38636	0.782409	0.00066923	-8.60395
Unmatched	GCGCCTCGCGTCGTCCTGC	19	171	885	1003.85	1048	3	2.58	0.00257011	2.58478e-06	9.97133	1.36737	0.00100385	-8.60396
Unmatched	TGAGACAAACAGCGTTACTT	20	304	596	676.04	1250	2	1.72	0.00254423	1.72319e-06	9.40096	0.782409	0.000676036	-8.61856
FAM122B	ATCTGATGCAGTCTGCTACT	20	92	1503	1704.84	820	5	4.31	0.0025281	4.30797e-06	10.7354	2.10769	0.00170484	-8.62773
EXOC3	CGTGACATGACCCTCATCCA	20	482	304	344.82	1696	1	0.86	0.00249405	8.61594e-07	8.4297	-0.217591	0.000344824	-8.64729
B3GNT8	GCCAGTGTAGACGTCCTCAA	20	90	1526	1730.92	820	5	4.31	0.00249001	4.30797e-06	10.7573	2.10769	0.00173092	-8.64964
AKAP12	TGTCAAGCCGAAACCTTAGC	20	294	611	693.05	1250	2	1.72	0.00248178	1.72319e-06	9.43682	0.782409	0.00069305	-8.65441
hsa-mir-3974	TAGGAATAAGTTCAGGGAAA	20	117	1227	1391.77	921	4	3.45	0.00247886	3.44637e-06	10.4427	1.7866	0.00139177	-8.65611
TACC3	ACGAAGAACAGACGATCTTC	20	479	309	350.5	1696	1	0.86	0.00245364	8.61594e-07	8.45327	-0.217591	0.000350495	-8.67086
OR4N5	AGTGCTCCCTTATACGACAG	20	55	2173	2464.81	710	7	6.03	0.00244644	6.03116e-06	11.2673	2.59216	0.00246481	-8.6751
TGM2	GAGTACTTCCGCAATGAGTT	20	478	311	352.76	1696	1	0.86	0.00243792	8.61594e-07	8.46254	-0.217591	0.000352764	-8.68013
Unmatched	CGTTTACATCTGCCCATCG	19	283	625	708.93	1250	2	1.72	0.00242619	1.72319e-06	9.4695	0.782409	0.00070893	-8.68709
LRP6	TGGTTCTGACCGTGTAGTAT	20	282	628	712.33	1250	2	1.72	0.00241461	1.72319e-06	9.4764	0.782409	0.000712333	-8.69399
Unmatched	GAGAGTTTTTTACTTGCCA	19	477	315	357.3	1696	1	0.86	0.00240694	8.61594e-07	8.48099	-0.217591	0.000357301	-8.69858
Unmatched	AGCTTCATCTTCCATGTAG	19	476	316	358.44	1696	1	0.86	0.00239929	8.61594e-07	8.48559	-0.217591	0.000358435	-8.70318
SPDYE2 SPDYE2B SPDYE6 SPDYE2L	TAGATCCCAGCCCCCCATGT	20	475	317	359.57	1696	1	0.86	0.00239175	8.61594e-07	8.49013	-0.217591	0.000359569	-8.70772
Unmatched	TTTACCTTGGCATTCCTTG	19	473	318	360.7	1696	1	0.86	0.00238425	8.61594e-07	8.49466	-0.217591	0.000360704	-8.71225
RAB39B	AACGCATCAAGCTCCAGATC	20	473	318	360.7	1696	1	0.86	0.00238425	8.61594e-07	8.49466	-0.217591	0.000360704	-8.71225
DBI	GAGCTATGTGGGGCGACCTC	20	279	638	723.68	1250	2	1.72	0.00237674	1.72319e-06	9.49921	0.782409	0.000723676	-8.7168
LRRC20	TGAGCAGCTTACCGCCCTGC	20	64	1929	2188.04	758	6	5.17	0.00236285	5.16956e-06	11.0954	2.37016	0.00218804	-8.72526
LPAR2	CACAAGCCTCACTGCGTCGG	20	36	2897	3286.03	630	9	7.75	0.00235847	7.75434e-06	11.6821	2.9542	0.00328603	-8.72793
Unmatched	CGCACTACGTCCGCA	15	468	327	370.91	1696	1	0.86	0.00231862	8.61594e-07	8.53493	-0.217591	0.000370912	-8.75252
Unmatched	CTGATACAAAAGCGAGATAT	20	152	982	1113.87	1048	3	2.58	0.00231625	2.58478e-06	10.1214	1.36737	0.00111387	-8.75399
MSL2	CTAGTGCTCAACTACGACCC	20	151	990	1122.95	1048	3	2.58	0.00229752	2.58478e-06	10.1331	1.36737	0.00112295	-8.76571
Unmatched	GCCCTCCCTTGATGTAGTC	19	105	1329	1507.47	921	4	3.45	0.0022886	3.44637e-06	10.5579	1.7866	0.00150747	-8.77132
ITGAX	TTCTAGTCATGACCAGGACC	20	465	332	376.58	1696	1	0.86	0.00228371	8.61594e-07	8.55681	-0.217591	0.000376584	-8.7744
NANOG	TTCTTACCAGTCTCCGTGTG	20	462	336	381.12	1696	1	0.86	0.00225651	8.61594e-07	8.5741	-0.217591	0.000381121	-8.79169
Unmatched	CAAGAGGGCCATGTCCGACT	20	147	1014	1150.17	1048	3	2.58	0.00224315	2.58478e-06	10.1676	1.36737	0.00115017	-8.80026
FAM157B	TCCAACCCAGATGCGCTTCG	20	259	678	769.05	1250	2	1.72	0.00223653	1.72319e-06	9.58693	0.782409	0.000769048	-8.80453
hsa-mir-660	CTCCCATACCCATTGCATAT	20	256	686	778.12	1250	2	1.72	0.00221046	1.72319e-06	9.60385	0.782409	0.000778122	-8.82144
CEACAM7	TGTCTCTCGACCGTTGTGTG	20	253	687	779.26	1250	2	1.72	0.00220722	1.72319e-06	9.60596	0.782409	0.000779256	-8.82355
Unmatched	GATGCCCATCATTGGTCGTA	20	458	346	392.46	1696	1	0.86	0.00219131	8.61594e-07	8.6164	-0.217591	0.000392464	-8.83399
HTR6	CCCGTACAGCGCGTTCAGCA	20	144	1039	1178.53	1048	3	2.58	0.00218917	2.58478e-06	10.2028	1.36737	0.00117853	-8.8354
PTPN6	GTCAGCCGCATTCACCCTCG	20	249	694	787.2	1250	2	1.72	0.00218496	1.72319e-06	9.62059	0.782409	0.000787196	-8.83818
Unmatched	TATTACAGTCTTGATAGTTT	20	457	348	394.73	1696	1	0.86	0.0021787	8.61594e-07	8.62472	-0.217591	0.000394732	-8.84231
FMO4	TTCTTGGGCGCTCTTCAGAT	20	245	703	797.4	1250	2	1.72	0.00215701	1.72319e-06	9.63916	0.782409	0.000797405	-8.85675
ABCB10	TACCATCATACTGATGCCTA	20	244	707	801.94	1250	2	1.72	0.0021448	1.72319e-06	9.64735	0.782409	0.000801942	-8.86494
Unmatched	TGAGCAGCTGCTCTCTCTAC	20	454	354	401.54	1696	1	0.86	0.00214175	8.61594e-07	8.6494	-0.217591	0.000401538	-8.86699
CLEC1B	CGACAACCATCCCCACGCAC	20	240	714	809.88	1250	2	1.72	0.00212377	1.72319e-06	9.66156	0.782409	0.000809882	-8.87916
ZNF182	TGAACTTTGACTTCCGAGTG	20	239	715	811.02	1250	2	1.72	0.00212079	1.72319e-06	9.66359	0.782409	0.000811016	-8.88119
RAMP2	CAATCTCGCAGGGTGCTATA	20	237	718	814.42	1250	2	1.72	0.00211193	1.72319e-06	9.66963	0.782409	0.000814419	-8.88722
ARG2	ATGAGAGATATTGATCGACT	20	447	360	408.34	1696	1	0.86	0.00210609	8.61594e-07	8.67363	-0.217591	0.000408344	-8.89122
Unmatched	ACTTCCGCACACGCTCTGTC	20	789	27	30.63	1250	2	1.72	0.0561541	1.72319e-06	4.93687	0.782409	3.06258e-05
Unmatched	ACTCCCGCACACGTTCTGTC	20	804	23	26.09	1250	2	1.72	0.0659256	1.72319e-06	4.70543	0.782409	2.60886e-05
Unmatched	ACTCCCGCACACGCTTTGTC	20	804	23	26.09	1250	2	1.72	0.0659256	1.72319e-06	4.70543	0.782409	2.60886e-05
Unmatched	CTGTGCCCGCATCATCAGCAT	21	851	14	15.88	1250	2	1.72	0.108312	1.72319e-06	3.98914	0.782409	1.588e-05
Unmatched	CTGATGTCGTGACACCACTC	20	864	13	14.75	1250	2	1.72	0.11661	1.72319e-06	3.88264	0.782409	1.47457e-05
Unmatched	CTGATGTTGCGACACCACTC	20	895	11	12.48	1250	2	1.72	0.137821	1.72319e-06	3.64155	0.782409	1.24772e-05
Unmatched	TACAACACCTCTTGTTGTCC	20	930	9	10.21	1250	2	1.72	0.168462	1.72319e-06	3.35191	0.782409	1.02086e-05
Unmatched	GCAAACTCATACCCCTGCGT	20	960	8	9.07	1250	2	1.72	0.189636	1.72319e-06	3.1811	0.782409	9.07431e-06
Unmatched	ATTGGTGAGCGCCCTAATCC	20	987	7	7.94	1250	2	1.72	0.216625	1.72319e-06	2.98914	0.782409	7.94002e-06
Unmatched	GACGTACATACATGTACCAC	20	987	7	7.94	1250	2	1.72	0.216625	1.72319e-06	2.98914	0.782409	7.94002e-06
Unmatched	GAGGTTGATCGTTCTGTCGC	20	987	7	7.94	1250	2	1.72	0.216625	1.72319e-06	2.98914	0.782409	7.94002e-06
Unmatched	TGCCAAGCGTTCCAGAACTA	20	987	7	7.94	1250	2	1.72	0.216625	1.72319e-06	2.98914	0.782409	7.94002e-06
Unmatched	CCCTCGATGGCCGCCACCGC	20	1039	6	6.81	1250	2	1.72	0.25257	1.72319e-06	2.76765	0.782409	6.80573e-06
Unmatched	GACGTACATAACTGTACCAC	20	1039	6	6.81	1250	2	1.72	0.25257	1.72319e-06	2.76765	0.782409	6.80573e-06
Unmatched	ACTCCCGCACACGCTCGGTC	20	1110	5	5.67	1250	2	1.72	0.303351	1.72319e-06	2.50335	0.782409	5.67144e-06
Unmatched	CATCTACGAGAACGCACGTG	20	1110	5	5.67	1250	2	1.72	0.303351	1.72319e-06	2.50335	0.782409	5.67144e-06
Unmatched	ATGGTCCACATCTGCCCACT	20	1110	5	5.67	1250	2	1.72	0.303351	1.72319e-06	2.50335	0.782409	5.67144e-06
Unmatched	GGCCAAGCGTTCCAGAACCA	20	1110	5	5.67	1250	2	1.72	0.303351	1.72319e-06	2.50335	0.782409	5.67144e-06
CACNA2D1	CTTTCTCCGCTTCCAATGCC	20	1110	5	5.67	1250	2	1.72	0.303351	1.72319e-06	2.50335	0.782409	5.67144e-06
Unmatched	CGTAGCGCTTCCGGCATCTC	20	1110	5	5.67	1250	2	1.72	0.303351	1.72319e-06	2.50335	0.782409	5.67144e-06
Unmatched	GTGTACCGCATCATCAGCAG	20	1110	5	5.67	1250	2	1.72	0.303351	1.72319e-06	2.50335	0.782409	5.67144e-06
Unmatched	ATGGCCCATATCTGCCCACT	20	1253	4	4.54	1250	2	1.72	0.378855	1.72319e-06	2.18269	0.782409	4.53715e-06
WDR85 DPH7	AGACGGCCTAAACGGACCTG	20	1253	4	4.54	1250	2	1.72	0.378855	1.72319e-06	2.18269	0.782409	4.53715e-06
Unmatched	GATTTCGCTCTTCAGCCGCT	20	1253	4	4.54	1250	2	1.72	0.378855	1.72319e-06	2.18269	0.782409	4.53715e-06
Unmatched	AGTACCGGAAGCCCATCGAC	20	1253	4	4.54	1250	2	1.72	0.378855	1.72319e-06	2.18269	0.782409	4.53715e-06
Unmatched	GATTTCGTCCTTCAGCCGCT	20	1253	4	4.54	1250	2	1.72	0.378855	1.72319e-06	2.18269	0.782409	4.53715e-06
Unmatched	TCGTCTCATTCGATAGTAGC	20	1253	4	4.54	1250	2	1.72	0.378855	1.72319e-06	2.18269	0.782409	4.53715e-06
Unmatched	GACGTACATACCTACCAC	18	1443	3	3.4	1250	2	1.72	0.505882	1.72319e-06	1.76553	0.782409	3.40287e-06
Unmatched	GTGTACCCATCATCAGCAT	19	1443	3	3.4	1250	2	1.72	0.505882	1.72319e-06	1.76553	0.782409	3.40287e-06
Unmatched	GGCCCACTCACCGGCGTTGA	20	1443	3	3.4	1250	2	1.72	0.505882	1.72319e-06	1.76553	0.782409	3.40287e-06
Unmatched	GACGTACATACCTGTAGCAC	20	1443	3	3.4	1250	2	1.72	0.505882	1.72319e-06	1.76553	0.782409	3.40287e-06
Unmatched	TGCCATAGAGGTTCACCGTC	20	1443	3	3.4	1250	2	1.72	0.505882	1.72319e-06	1.76553	0.782409	3.40287e-06
Unmatched	CGACGCGTTACCACTCGTGC	20	1443	3	3.4	1250	2	1.72	0.505882	1.72319e-06	1.76553	0.782409	3.40287e-06
Unmatched	GACGTACATACCTGTACCAG	20	1443	3	3.4	1250	2	1.72	0.505882	1.72319e-06	1.76553	0.782409	3.40287e-06
Unmatched	ATTGATGAGCGCCCTAACCC	20	1443	3	3.4	1250	2	1.72	0.505882	1.72319e-06	1.76553	0.782409	3.40287e-06
Unmatched	AACGTATCAAGCTCCAGACC	20	1443	3	3.4	1250	2	1.72	0.505882	1.72319e-06	1.76553	0.782409	3.40287e-06
Unmatched	GTGTACCGCTTCATCAGCAT	20	1443	3	3.4	1250	2	1.72	0.505882	1.72319e-06	1.76553	0.782409	3.40287e-06
Unmatched	CCGGCCGTGTCAGCAAAGCA	20	1443	3	3.4	1250	2	1.72	0.505882	1.72319e-06	1.76553	0.782409	3.40287e-06
MAGEA1	TGTCCTGGTCATGATTGCAA	20	1443	3	3.4	1250	2	1.72	0.505882	1.72319e-06	1.76553	0.782409	3.40287e-06
Unmatched	GACGTACGTACCTGTACCGC	20	1443	3	3.4	1250	2	1.72	0.505882	1.72319e-06	1.76553	0.782409	3.40287e-06
Unmatched	CAGACAATGGTGCAGTTCTT	20	1443	3	3.4	1250	2	1.72	0.505882	1.72319e-06	1.76553	0.782409	3.40287e-06
Unmatched	GAAAAGGCCTATAATACTTC	20	1443	3	3.4	1250	2	1.72	0.505882	1.72319e-06	1.76553	0.782409	3.40287e-06
Unmatched	CCTGCCGCTTAGAGTCGAAA	20	1443	3	3.4	1250	2	1.72	0.505882	1.72319e-06	1.76553	0.782409	3.40287e-06
Unmatched	GGTACCGGAAGCCCATCGAT	20	1443	3	3.4	1250	2	1.72	0.505882	1.72319e-06	1.76553	0.782409	3.40287e-06
Unmatched	AGAGCCAAACGACACTCCGC	20	1443	3	3.4	1250	2	1.72	0.505882	1.72319e-06	1.76553	0.782409	3.40287e-06
UROC1	GTCCGTACAGTTGCAGCTCC	20	1443	3	3.4	1250	2	1.72	0.505882	1.72319e-06	1.76553	0.782409	3.40287e-06
Unmatched	CTTAGACGTACCCCTGGAGG	20	1443	3	3.4	1250	2	1.72	0.505882	1.72319e-06	1.76553	0.782409	3.40287e-06
STARD13	GCTGTCCCGTTCTTTGGACG	20	1443	3	3.4	1250	2	1.72	0.505882	1.72319e-06	1.76553	0.782409	3.40287e-06
Unmatched	ACTCCCGCACGCTCTGTC	18	1881	2	2.27	1250	2	1.72	0.757709	1.72319e-06	1.18269	0.782409	2.26858e-06
Unmatched	ACTGGTCGAATTCGCTGCC	19	1881	2	2.27	1250	2	1.72	0.757709	1.72319e-06	1.18269	0.782409	2.26858e-06
Unmatched	GACGTACATACCTGTACAC	19	1881	2	2.27	1250	2	1.72	0.757709	1.72319e-06	1.18269	0.782409	2.26858e-06
Unmatched	TCGTACGTGGCTCGTCTTCT	20	1881	2	2.27	1250	2	1.72	0.757709	1.72319e-06	1.18269	0.782409	2.26858e-06
Unmatched	GGCTTTGATGTGGGTTACCG	20	1881	2	2.27	1250	2	1.72	0.757709	1.72319e-06	1.18269	0.782409	2.26858e-06
Unmatched	TGTATGTCCTTCCGCACACT	20	1881	2	2.27	1250	2	1.72	0.757709	1.72319e-06	1.18269	0.782409	2.26858e-06
Unmatched	CCTTACTTATTCGCCATCGG	20	1881	2	2.27	1250	2	1.72	0.757709	1.72319e-06	1.18269	0.782409	2.26858e-06
Unmatched	AGTACCGGAAGCCCATTGAT	20	1881	2	2.27	1250	2	1.72	0.757709	1.72319e-06	1.18269	0.782409	2.26858e-06
Unmatched	ATGAATACGGGTTTAGCTGC	20	1881	2	2.27	1250	2	1.72	0.757709	1.72319e-06	1.18269	0.782409	2.26858e-06
Unmatched	GGCTCACTCACCGGTGTTGA	20	1881	2	2.27	1250	2	1.72	0.757709	1.72319e-06	1.18269	0.782409	2.26858e-06
Unmatched	CGTCGACGTACCCCTGGAGG	20	1881	2	2.27	1250	2	1.72	0.757709	1.72319e-06	1.18269	0.782409	2.26858e-06
Unmatched	CAGATTCGACTGAATGCTAC	20	1881	2	2.27	1250	2	1.72	0.757709	1.72319e-06	1.18269	0.782409	2.26858e-06
Unmatched	TTCTTGTCACTTTGCGCTCC	20	1881	2	2.27	1250	2	1.72	0.757709	1.72319e-06	1.18269	0.782409	2.26858e-06
Unmatched	ATTGACGAGCGCCCTAATCC	20	1881	2	2.27	1250	2	1.72	0.757709	1.72319e-06	1.18269	0.782409	2.26858e-06
Unmatched	GACGCAGGCCTTCAGCATTA	20	1881	2	2.27	1250	2	1.72	0.757709	1.72319e-06	1.18269	0.782409	2.26858e-06
Unmatched	AAGGTTGATCGTTCTGTCGT	20	1881	2	2.27	1250	2	1.72	0.757709	1.72319e-06	1.18269	0.782409	2.26858e-06
Unmatched	TCCATCCAGCCTCGCTTTCC	20	1881	2	2.27	1250	2	1.72	0.757709	1.72319e-06	1.18269	0.782409	2.26858e-06
Unmatched	GCTTGTAGTATTCCAGCGCC	20	1881	2	2.27	1250	2	1.72	0.757709	1.72319e-06	1.18269	0.782409	2.26858e-06
Unmatched	GCCCTATCGTTCCCAGATAT	20	1881	2	2.27	1250	2	1.72	0.757709	1.72319e-06	1.18269	0.782409	2.26858e-06
Unmatched	TAAATGGGTCCGTAGTAGTC	20	1881	2	2.27	1250	2	1.72	0.757709	1.72319e-06	1.18269	0.782409	2.26858e-06
PAK1	AATTGCAGCTGTGTGCCGTG	20	1881	2	2.27	1250	2	1.72	0.757709	1.72319e-06	1.18269	0.782409	2.26858e-06
Unmatched	CAGATTCGATTGCATGCTAC	20	1881	2	2.27	1250	2	1.72	0.757709	1.72319e-06	1.18269	0.782409	2.26858e-06
Unmatched	CACCGTGTTCTGTAGAGCCG	20	1881	2	2.27	1250	2	1.72	0.757709	1.72319e-06	1.18269	0.782409	2.26858e-06
Unmatched	GGCTCACCCACCGGCGTTGA	20	1881	2	2.27	1250	2	1.72	0.757709	1.72319e-06	1.18269	0.782409	2.26858e-06
Unmatched	GAGGTACATACCTGTACCAC	20	1881	2	2.27	1250	2	1.72	0.757709	1.72319e-06	1.18269	0.782409	2.26858e-06
Unmatched	ATTGATGAGCGCCTTAATCC	20	1881	2	2.27	1250	2	1.72	0.757709	1.72319e-06	1.18269	0.782409	2.26858e-06
Unmatched	TTGCTCTGATGAGACAGTCA	20	1881	2	2.27	1250	2	1.72	0.757709	1.72319e-06	1.18269	0.782409	2.26858e-06
Unmatched	AGAGCTAAACGATACTCCGC	20	1881	2	2.27	1250	2	1.72	0.757709	1.72319e-06	1.18269	0.782409	2.26858e-06
C1QTNF9B	CTAGGAGAACCAGGATGTCC	20	1881	2	2.27	1250	2	1.72	0.757709	1.72319e-06	1.18269	0.782409	2.26858e-06
Unmatched	TCGGACACGTCCAGGCCAGTC	21	1881	2	2.27	1250	2	1.72	0.757709	1.72319e-06	1.18269	0.782409	2.26858e-06
Unmatched	TTGCAGGAAGGAGGC	15	3207	1	1.13	1250	2	1.72	1.52212	1.72319e-06	0.176323	0.782409	1.13429e-06
Unmatched	GCTGTGATGTGGGTTACCG	19	3207	1	1.13	1250	2	1.72	1.52212	1.72319e-06	0.176323	0.782409	1.13429e-06
Unmatched	ATTGATGAGCGCCCTATCC	19	3207	1	1.13	1250	2	1.72	1.52212	1.72319e-06	0.176323	0.782409	1.13429e-06
Unmatched	TCTGACTCTAATTGATCAC	19	3207	1	1.13	1250	2	1.72	1.52212	1.72319e-06	0.176323	0.782409	1.13429e-06
Unmatched	GGCTGTGATGTGTGTTACCG	20	3207	1	1.13	1250	2	1.72	1.52212	1.72319e-06	0.176323	0.782409	1.13429e-06
TLE3	CATTTCAATGTTCAAGCCAT	20	3207	1	1.13	1250	2	1.72	1.52212	1.72319e-06	0.176323	0.782409	1.13429e-06
Unmatched	AAGAGGAGGAGGCCGCCCCG	20	3207	1	1.13	1250	2	1.72	1.52212	1.72319e-06	0.176323	0.782409	1.13429e-06
Unmatched	CTCTCTTAGCGGGCGACGTC	20	3207	1	1.13	1250	2	1.72	1.52212	1.72319e-06	0.176323	0.782409	1.13429e-06
Unmatched	AAACCTTGCGGGTCCACATG	20	3207	1	1.13	1250	2	1.72	1.52212	1.72319e-06	0.176323	0.782409	1.13429e-06
Unmatched	TACCGTGTTCTATAGAGCCG	20	3207	1	1.13	1250	2	1.72	1.52212	1.72319e-06	0.176323	0.782409	1.13429e-06
Unmatched	GGGGCACGCCATGACTCTGG	20	3207	1	1.13	1250	2	1.72	1.52212	1.72319e-06	0.176323	0.782409	1.13429e-06
Unmatched	TTGCTCTGATTAGACAGCCA	20	3207	1	1.13	1250	2	1.72	1.52212	1.72319e-06	0.176323	0.782409	1.13429e-06
Unmatched	GACGTCCATACCTGTACCAC	20	3207	1	1.13	1250	2	1.72	1.52212	1.72319e-06	0.176323	0.782409	1.13429e-06
Unmatched	TGATGAGTCCGCCTCGCTGT	20	3207	1	1.13	1250	2	1.72	1.52212	1.72319e-06	0.176323	0.782409	1.13429e-06
Unmatched	GCCTAGACAGCCGTTCTCGA	20	3207	1	1.13	1250	2	1.72	1.52212	1.72319e-06	0.176323	0.782409	1.13429e-06
Unmatched	CCCGCCGCTTGGAGTCGAAA	20	3207	1	1.13	1250	2	1.72	1.52212	1.72319e-06	0.176323	0.782409	1.13429e-06
BLOC1S2	CAGTGAAGACTATAAGCTCC	20	3207	1	1.13	1250	2	1.72	1.52212	1.72319e-06	0.176323	0.782409	1.13429e-06
Unmatched	ACAGCCTCCTAGCTTTTCTT	20	3207	1	1.13	1250	2	1.72	1.52212	1.72319e-06	0.176323	0.782409	1.13429e-06
Unmatched	CACCGCCTTCTGCTGTAATC	20	3207	1	1.13	1250	2	1.72	1.52212	1.72319e-06	0.176323	0.782409	1.13429e-06
Unmatched	GTCGTCCGCGTACGCGCTTC	20	3207	1	1.13	1250	2	1.72	1.52212	1.72319e-06	0.176323	0.782409	1.13429e-06
Unmatched	TGCGCAGCGACAAACTCGTT	20	3207	1	1.13	1250	2	1.72	1.52212	1.72319e-06	0.176323	0.782409	1.13429e-06
Unmatched	AAATCCAATCGCCATCATCT	20	3207	1	1.13	1250	2	1.72	1.52212	1.72319e-06	0.176323	0.782409	1.13429e-06
Unmatched	GTGTCCCGCATCATCAGCAT	20	3207	1	1.13	1250	2	1.72	1.52212	1.72319e-06	0.176323	0.782409	1.13429e-06
KLF17	ATGAGCTTAGACGACATATG	20	3207	1	1.13	1250	2	1.72	1.52212	1.72319e-06	0.176323	0.782409	1.13429e-06
Unmatched	TCCTCGATGGCCGCCACCGT	20	3207	1	1.13	1250	2	1.72	1.52212	1.72319e-06	0.176323	0.782409	1.13429e-06
DPH7	ACGAAACATGAAGCAGCCGT	20	3207	1	1.13	1250	2	1.72	1.52212	1.72319e-06	0.176323	0.782409	1.13429e-06
Unmatched	GACTCCCTCTCGCCAATCGT	20	3207	1	1.13	1250	2	1.72	1.52212	1.72319e-06	0.176323	0.782409	1.13429e-06
Unmatched	TACCGTCTCCCGATCTCCAT	20	3207	1	1.13	1250	2	1.72	1.52212	1.72319e-06	0.176323	0.782409	1.13429e-06
Unmatched	TGTTCCATAGCAGTGTTTCT	20	3207	1	1.13	1250	2	1.72	1.52212	1.72319e-06	0.176323	0.782409	1.13429e-06
Unmatched	CTGTGCCCCCATCGCAGTCC	20	3207	1	1.13	1250	2	1.72	1.52212	1.72319e-06	0.176323	0.782409	1.13429e-06
Unmatched	AGTCACACTGGACTTAATCG	20	3207	1	1.13	1250	2	1.72	1.52212	1.72319e-06	0.176323	0.782409	1.13429e-06
Unmatched	CTCCCTTAGCGGGCTACGTC	20	3207	1	1.13	1250	2	1.72	1.52212	1.72319e-06	0.176323	0.782409	1.13429e-06
Unmatched	CCTATGGTTACCAGTCAGCT	20	3207	1	1.13	1250	2	1.72	1.52212	1.72319e-06	0.176323	0.782409	1.13429e-06
Unmatched	TTGCACTGATGAGACAGCCA	20	3207	1	1.13	1250	2	1.72	1.52212	1.72319e-06	0.176323	0.782409	1.13429e-06
Unmatched	TTGCTCTTATGAGACAGCCA	20	3207	1	1.13	1250	2	1.72	1.52212	1.72319e-06	0.176323	0.782409	1.13429e-06
Unmatched	CAGACGATGGTGCAGCTCTT	20	3207	1	1.13	1250	2	1.72	1.52212	1.72319e-06	0.176323	0.782409	1.13429e-06
Unmatched	ATCCAGAACAATGTGACCTG	20	3207	1	1.13	1250	2	1.72	1.52212	1.72319e-06	0.176323	0.782409	1.13429e-06
Unmatched	CGTAGCACTTCCGGCATTTC	20	3207	1	1.13	1250	2	1.72	1.52212	1.72319e-06	0.176323	0.782409	1.13429e-06
Unmatched	CTTGGAGCGGTATCACTCTT	20	3207	1	1.13	1250	2	1.72	1.52212	1.72319e-06	0.176323	0.782409	1.13429e-06
Unmatched	CACTTCCCAACTAGCATAGT	20	3207	1	1.13	1250	2	1.72	1.52212	1.72319e-06	0.176323	0.782409	1.13429e-06
Unmatched	GGCTGTGATGTGGGTTACAG	20	3207	1	1.13	1250	2	1.72	1.52212	1.72319e-06	0.176323	0.782409	1.13429e-06
Unmatched	TGTGCCATAGCAGCGTTTCT	20	3207	1	1.13	1250	2	1.72	1.52212	1.72319e-06	0.176323	0.782409	1.13429e-06
Unmatched	AAGGTTAATCGTTCTGTCGC	20	3207	1	1.13	1250	2	1.72	1.52212	1.72319e-06	0.176323	0.782409	1.13429e-06
Unmatched	CTCCCTTAGCGGACGACGTC	20	3207	1	1.13	1250	2	1.72	1.52212	1.72319e-06	0.176323	0.782409	1.13429e-06
Unmatched	CCCAGGATGACGTCTCCGAG	20	3207	1	1.13	1250	2	1.72	1.52212	1.72319e-06	0.176323	0.782409	1.13429e-06
Unmatched	TGGTAAAAACACTGCCACGA	20	3207	1	1.13	1250	2	1.72	1.52212	1.72319e-06	0.176323	0.782409	1.13429e-06
Unmatched	CGGATCACCCGCCACACTAC	20	3207	1	1.13	1250	2	1.72	1.52212	1.72319e-06	0.176323	0.782409	1.13429e-06
BHLHA9	GCGCATCCTAGACTACAACG	20	3207	1	1.13	1250	2	1.72	1.52212	1.72319e-06	0.176323	0.782409	1.13429e-06
Unmatched	ATCCGGAACAATGTAACCTG	20	3207	1	1.13	1250	2	1.72	1.52212	1.72319e-06	0.176323	0.782409	1.13429e-06
Unmatched	TCCATCCAGCCACGCTATCC	20	3207	1	1.13	1250	2	1.72	1.52212	1.72319e-06	0.176323	0.782409	1.13429e-06
Unmatched	ATCGTCCGCGTACGCGCCTC	20	3207	1	1.13	1250	2	1.72	1.52212	1.72319e-06	0.176323	0.782409	1.13429e-06
Unmatched	GTCTGTGATGTGGGTTACCG	20	3207	1	1.13	1250	2	1.72	1.52212	1.72319e-06	0.176323	0.782409	1.13429e-06
Unmatched	ATGTATACGGATTTAGCTGC	20	3207	1	1.13	1250	2	1.72	1.52212	1.72319e-06	0.176323	0.782409	1.13429e-06
Unmatched	TTGCTCTGATGAGACAACCA	20	3207	1	1.13	1250	2	1.72	1.52212	1.72319e-06	0.176323	0.782409	1.13429e-06
Unmatched	CTTCGACGTACCCCTGGCGG	20	3207	1	1.13	1250	2	1.72	1.52212	1.72319e-06	0.176323	0.782409	1.13429e-06
Unmatched	TAGTAAAAACACTGCCACGG	20	3207	1	1.13	1250	2	1.72	1.52212	1.72319e-06	0.176323	0.782409	1.13429e-06
Unmatched	ATTGATGAACGCCCTAATCC	20	3207	1	1.13	1250	2	1.72	1.52212	1.72319e-06	0.176323	0.782409	1.13429e-06
Unmatched	AGAGCCAAGCGATACTCCGC	20	3207	1	1.13	1250	2	1.72	1.52212	1.72319e-06	0.176323	0.782409	1.13429e-06
Unmatched	TGCTCCGCCCGCAACAAATT	20	3207	1	1.13	1250	2	1.72	1.52212	1.72319e-06	0.176323	0.782409	1.13429e-06
Unmatched	GAAAGTCCCTTCCGTGTACC	20	3207	1	1.13	1250	2	1.72	1.52212	1.72319e-06	0.176323	0.782409	1.13429e-06
Unmatched	AAATCCAATCGCCATCGTCC	20	3207	1	1.13	1250	2	1.72	1.52212	1.72319e-06	0.176323	0.782409	1.13429e-06
NPM2	CAAAGAGGAGATGCATCGCG	20	3207	1	1.13	1250	2	1.72	1.52212	1.72319e-06	0.176323	0.782409	1.13429e-06
Unmatched	CCCGCCGCTTAAAGTCGAAA	20	3207	1	1.13	1250	2	1.72	1.52212	1.72319e-06	0.176323	0.782409	1.13429e-06
Unmatched	CAGCTGAGCGTTGTAAGGTCT	21	3207	1	1.13	1250	2	1.72	1.52212	1.72319e-06	0.176323	0.782409	1.13429e-06
Unmatched	CAGCTGCGCTTTGTAAGGTCT	21	3207	1	1.13	1250	2	1.72	1.52212	1.72319e-06	0.176323	0.782409	1.13429e-06
Unmatched	TCTGAGAGAACTTCTGCTATG	21	3207	1	1.13	1250	2	1.72	1.52212	1.72319e-06	0.176323	0.782409	1.13429e-06
Unmatched	TCTGAGAGATCTACTGCTATG	21	3207	1	1.13	1250	2	1.72	1.52212	1.72319e-06	0.176323	0.782409	1.13429e-06
Unmatched	CAGCTCCGCGTTGTAAGGTCT	21	3207	1	1.13	1250	2	1.72	1.52212	1.72319e-06	0.176323	0.782409	1.13429e-06
Unmatched	GACGTACATACCCC	14				1250	2	1.72		1.72319e-06	#NUM!	0.782409	0
Unmatched	CTGTCGAGTACCGC	14				1250	2	1.72		1.72319e-06	#NUM!	0.782409	0
Unmatched	TCGCAGGAAGGAGAC	15				1250	2	1.72		1.72319e-06	#NUM!	0.782409	0
Unmatched	CCGACGACGCCTCCCC	16				1250	2	1.72		1.72319e-06	#NUM!	0.782409	0
Unmatched	CCGACGACGCCTACACC	17				1250	2	1.72		1.72319e-06	#NUM!	0.782409	0
Unmatched	CCGACGACGCCTACCCCC	18				1250	2	1.72		1.72319e-06	#NUM!	0.782409	0
Unmatched	CCGACGACCCTACACCCC	18				1250	2	1.72		1.72319e-06	#NUM!	0.782409	0
Unmatched	GCGGGGCTGTAGTACCGC	18				1250	2	1.72		1.72319e-06	#NUM!	0.782409	0
Unmatched	TCCCATTGCTGTATCTCC	18				1250	2	1.72		1.72319e-06	#NUM!	0.782409	0
Unmatched	GTCGTCCGCCTACACCCC	18				1250	2	1.72		1.72319e-06	#NUM!	0.782409	0
Unmatched	TCCCATTGCTGTATTTCT	18				1250	2	1.72		1.72319e-06	#NUM!	0.782409	0
Unmatched	CCGACACGCCTACACCCC	18				1250	2	1.72		1.72319e-06	#NUM!	0.782409	0
Unmatched	CCTCCGACGCCTACACCCC	19				1250	2	1.72		1.72319e-06	#NUM!	0.782409	0
Unmatched	CCGACGACGCCTGCACCTC	19				1250	2	1.72		1.72319e-06	#NUM!	0.782409	0
Unmatched	ATTCTGCCGCCCCATGTAC	19				1250	2	1.72		1.72319e-06	#NUM!	0.782409	0
Unmatched	CCGACGACGCCCGCACCCC	19				1250	2	1.72		1.72319e-06	#NUM!	0.782409	0
Unmatched	CTGACGACGCCCACACCCC	19				1250	2	1.72		1.72319e-06	#NUM!	0.782409	0
Unmatched	TCTGAGAGAACTACACCCC	19				1250	2	1.72		1.72319e-06	#NUM!	0.782409	0
Unmatched	TTGACGACGCCTACACCCC	19				1250	2	1.72		1.72319e-06	#NUM!	0.782409	0
Unmatched	CCGACGGCACCTACACCCC	19				1250	2	1.72		1.72319e-06	#NUM!	0.782409	0
Unmatched	CCGACGGCGCTTACACCCC	19				1250	2	1.72		1.72319e-06	#NUM!	0.782409	0
Unmatched	CCGACGGCGCCTACACTCC	19				1250	2	1.72		1.72319e-06	#NUM!	0.782409	0
Unmatched	CCGACGACGCCCAGAACCA	19				1250	2	1.72		1.72319e-06	#NUM!	0.782409	0
Unmatched	CCGACGACACCTACACTCC	19				1250	2	1.72		1.72319e-06	#NUM!	0.782409	0
Unmatched	AAGGTGATCGTTCTGTCGC	19				1250	2	1.72		1.72319e-06	#NUM!	0.782409	0
Unmatched	GCGGGGCTGTCGAGTACCC	19				1250	2	1.72		1.72319e-06	#NUM!	0.782409	0
Unmatched	GCCACGAGCTCGAGATCGA	19				1250	2	1.72		1.72319e-06	#NUM!	0.782409	0
Unmatched	AGAGCCAACGATACTCCGC	19				1250	2	1.72		1.72319e-06	#NUM!	0.782409	0
Unmatched	GTCCAGTGACCATCCTTAA	19				1250	2	1.72		1.72319e-06	#NUM!	0.782409	0
Unmatched	CCTCCTCCGCCTACACCCC	19				1250	2	1.72		1.72319e-06	#NUM!	0.782409	0
Unmatched	CTCCCTAGCGGGCGACGTC	19				1250	2	1.72		1.72319e-06	#NUM!	0.782409	0
Unmatched	CCGACGACGCCTACGCCCT	19				1250	2	1.72		1.72319e-06	#NUM!	0.782409	0
Unmatched	TAGGACTTCAGTCCATGCT	19				1250	2	1.72		1.72319e-06	#NUM!	0.782409	0
Unmatched	CCGACGACGCCTACGCTCC	19				1250	2	1.72		1.72319e-06	#NUM!	0.782409	0
Unmatched	AAATCCAATCGTCATCATCC	20				1250	2	1.72		1.72319e-06	#NUM!	0.782409	0
Unmatched	TGATTGCAGAGGATGCTGCC	20				1250	2	1.72		1.72319e-06	#NUM!	0.782409	0
Unmatched	CCCGTGGTTACCAGTCAGCT	20				1250	2	1.72		1.72319e-06	#NUM!	0.782409	0
Unmatched	CTACGACGTACCCCTGGAGG	20				1250	2	1.72		1.72319e-06	#NUM!	0.782409	0
Unmatched	CCCGCCACTTAGAGTCGAAA	20				1250	2	1.72		1.72319e-06	#NUM!	0.782409	0
Unmatched	CCTTACTTATTCGTCATCAG	20				1250	2	1.72		1.72319e-06	#NUM!	0.782409	0
Unmatched	CAGACATTGGTGCAGCTCTT	20				1250	2	1.72		1.72319e-06	#NUM!	0.782409	0
Unmatched	GAGAGGAGGTGGCCGCCCCG	20				1250	2	1.72		1.72319e-06	#NUM!	0.782409	0
Unmatched	GAGTACCTGCTCCAATTCAC	20				1250	2	1.72		1.72319e-06	#NUM!	0.782409	0
Unmatched	CACTTCCCAGTTAGCATAGT	20				1250	2	1.72		1.72319e-06	#NUM!	0.782409	0
Unmatched	CCTGTGGTTACCAGTCAGTT	20				1250	2	1.72		1.72319e-06	#NUM!	0.782409	0
Unmatched	CCTCACTTATTCGCCATCAG	20				1250	2	1.72		1.72319e-06	#NUM!	0.782409	0
Unmatched	GGTACCTGTGTGGAAGATCG	20				1250	2	1.72		1.72319e-06	#NUM!	0.782409	0
Unmatched	CACTTCCCAGCTAGCGTAGT	20				1250	2	1.72		1.72319e-06	#NUM!	0.782409	0
Unmatched	GCGGTAAGTGCCCTCATCCC	20				1250	2	1.72		1.72319e-06	#NUM!	0.782409	0
Unmatched	GCCTCTCGTCCAGCGCTCTC	20				1250	2	1.72		1.72319e-06	#NUM!	0.782409	0
Unmatched	TCCATCCAGCCTCGCAATCC	20				1250	2	1.72		1.72319e-06	#NUM!	0.782409	0
Unmatched	CAGCTTCGACTGCATGCTAC	20				1250	2	1.72		1.72319e-06	#NUM!	0.782409	0
Unmatched	CTTCGACGTAACCCTGGAGG	20				1250	2	1.72		1.72319e-06	#NUM!	0.782409	0
Unmatched	TGCCAAGCGGTCCAGAACCA	20				1250	2	1.72		1.72319e-06	#NUM!	0.782409	0
Unmatched	CAGATTCGACAGCATGCTAC	20				1250	2	1.72		1.72319e-06	#NUM!	0.782409	0
Unmatched	AGTACTCGGGCACACTATCG	20				1250	2	1.72		1.72319e-06	#NUM!	0.782409	0
Unmatched	GTCGTCCGCGTACGCACCTC	20				1250	2	1.72		1.72319e-06	#NUM!	0.782409	0
Unmatched	GAGTACCTGCTCCGATTCAT	20				1250	2	1.72		1.72319e-06	#NUM!	0.782409	0
Unmatched	CATATAAGAGACACAGCCTT	20				1250	2	1.72		1.72319e-06	#NUM!	0.782409	0
Unmatched	TGAGCCAAACGATACTCCGC	20				1250	2	1.72		1.72319e-06	#NUM!	0.782409	0
Unmatched	GACGCAGACCCTCAGCATTA	20				1250	2	1.72		1.72319e-06	#NUM!	0.782409	0
Unmatched	TGCTTCGCCCGCAACAAACT	20				1250	2	1.72		1.72319e-06	#NUM!	0.782409	0
Unmatched	ATCGTGCCTATTCGTGAAAT	20				1250	2	1.72		1.72319e-06	#NUM!	0.782409	0
Unmatched	CAGATTCGACTGCATGATAC	20				1250	2	1.72		1.72319e-06	#NUM!	0.782409	0
Unmatched	GGGTGGCGATGACCGGTGAG	20				1250	2	1.72		1.72319e-06	#NUM!	0.782409	0
Unmatched	TTACCGCTGCCCGCCACAGC	20				1250	2	1.72		1.72319e-06	#NUM!	0.782409	0
Unmatched	TTCATAAGTCCAACAACGCC	20				1250	2	1.72		1.72319e-06	#NUM!	0.782409	0
Unmatched	GCAGCCAGTGAGTAGTTAGC	20				1250	2	1.72		1.72319e-06	#NUM!	0.782409	0
Unmatched	GAGTTGTTTCGTGTTCTCGG	20				1250	2	1.72		1.72319e-06	#NUM!	0.782409	0
Unmatched	ATTCTGCCGCCCCATATAAC	20				1250	2	1.72		1.72319e-06	#NUM!	0.782409	0
Unmatched	CAGATTCGACTGCATGCAAC	20				1250	2	1.72		1.72319e-06	#NUM!	0.782409	0
Unmatched	CAGACAATGGTTCAGCTCTT	20				1250	2	1.72		1.72319e-06	#NUM!	0.782409	0
Unmatched	CTCCCAGCCTATCATTCATC	20				1250	2	1.72		1.72319e-06	#NUM!	0.782409	0
Unmatched	CCCTTTGTATTTGCGCGCGT	20				1250	2	1.72		1.72319e-06	#NUM!	0.782409	0
RBM4B	AGCTTCAACCAAGTTACACG	20				1250	2	1.72		1.72319e-06	#NUM!	0.782409	0
Unmatched	ATTGATGAGCGCCCTAGTCC	20				1250	2	1.72		1.72319e-06	#NUM!	0.782409	0
Unmatched	ACCACCATCGCGGTCTTCAT	20				1250	2	1.72		1.72319e-06	#NUM!	0.782409	0
Unmatched	GTTCCGACCCCTGTATGTTC	20				1250	2	1.72		1.72319e-06	#NUM!	0.782409	0
Unmatched	ATTCTGCCGCCCCTTGTAAC	20				1250	2	1.72		1.72319e-06	#NUM!	0.782409	0
Unmatched	CGCACAGCGACAAACTCGTT	20				1250	2	1.72		1.72319e-06	#NUM!	0.782409	0
Unmatched	CTTCGACGTACCCCTGGATG	20				1250	2	1.72		1.72319e-06	#NUM!	0.782409	0
Unmatched	ATAGTAAAGGGGCCAGCATT	20				1250	2	1.72		1.72319e-06	#NUM!	0.782409	0
Unmatched	TACCACCAAGCGAGAGTCGC	20				1250	2	1.72		1.72319e-06	#NUM!	0.782409	0
Unmatched	GGAGCAAGGACACGTACGCG	20				1250	2	1.72		1.72319e-06	#NUM!	0.782409	0
Unmatched	ACGAATACGGATTTAGCTGC	20				1250	2	1.72		1.72319e-06	#NUM!	0.782409	0
Unmatched	ATGAATACGGATTCAGCTGC	20				1250	2	1.72		1.72319e-06	#NUM!	0.782409	0
Unmatched	GGCTGTCTCGATTCCGACCC	20				1250	2	1.72		1.72319e-06	#NUM!	0.782409	0
Unmatched	TCATACGTGGCTCGTCTACT	20				1250	2	1.72		1.72319e-06	#NUM!	0.782409	0
Unmatched	GACGTACAGACCTGTACCAC	20				1250	2	1.72		1.72319e-06	#NUM!	0.782409	0
Unmatched	CATATAGGAGACATAGCCTT	20				1250	2	1.72		1.72319e-06	#NUM!	0.782409	0
Unmatched	GTGTACCGGATCATCAGCAT	20				1250	2	1.72		1.72319e-06	#NUM!	0.782409	0
Unmatched	TCATTCGTGGCTCGTCTTCT	20				1250	2	1.72		1.72319e-06	#NUM!	0.782409	0
Unmatched	CTGCCGCCTCTCTGACCGTG	20				1250	2	1.72		1.72319e-06	#NUM!	0.782409	0
Unmatched	CGCCATAGAGGTTCGCCGTG	20				1250	2	1.72		1.72319e-06	#NUM!	0.782409	0
Unmatched	GGCGGTCTCGATTCCGCCCC	20				1250	2	1.72		1.72319e-06	#NUM!	0.782409	0
Unmatched	CGAGCCAAACGATACTCCGC	20				1250	2	1.72		1.72319e-06	#NUM!	0.782409	0
Unmatched	GGCTGTCTCGACTCCGCCCC	20				1250	2	1.72		1.72319e-06	#NUM!	0.782409	0
Unmatched	CTTCGACGTACCCCTCGAGG	20				1250	2	1.72		1.72319e-06	#NUM!	0.782409	0
Unmatched	GCGGGGCTGTCGAGCACCCC	20				1250	2	1.72		1.72319e-06	#NUM!	0.782409	0
Unmatched	CCGACGACGCCTACACCCGC	20				1250	2	1.72		1.72319e-06	#NUM!	0.782409	0
Unmatched	ATTTTGCCGCCCCATGTAAC	20				1250	2	1.72		1.72319e-06	#NUM!	0.782409	0
PAGE4	TGATTGCCAGGAAATGGATC	20				1250	2	1.72		1.72319e-06	#NUM!	0.782409	0
Unmatched	TGTTCGGAGGCTGCCGAATC	20				1250	2	1.72		1.72319e-06	#NUM!	0.782409	0
Unmatched	ACCTCTCGTCCAACGCTTTC	20				1250	2	1.72		1.72319e-06	#NUM!	0.782409	0
Unmatched	CCTGGAAGAACGTCCGCTTG	20				1250	2	1.72		1.72319e-06	#NUM!	0.782409	0
Unmatched	CCATACTTATTCGCCATCAG	20				1250	2	1.72		1.72319e-06	#NUM!	0.782409	0
Unmatched	TTACTCTGATGAGACAGCCA	20				1250	2	1.72		1.72319e-06	#NUM!	0.782409	0
Unmatched	CATATAAGGGACATAGCCTT	20				1250	2	1.72		1.72319e-06	#NUM!	0.782409	0
Unmatched	ATTCTACCGCCCCATGTAAC	20				1250	2	1.72		1.72319e-06	#NUM!	0.782409	0
Unmatched	CAGACTCTGCTGTTCGACCC	20				1250	2	1.72		1.72319e-06	#NUM!	0.782409	0
Unmatched	CTCCCTTAACGGGCGACGTC	20				1250	2	1.72		1.72319e-06	#NUM!	0.782409	0
Unmatched	GCGGGGCTGTCGATTACCGC	20				1250	2	1.72		1.72319e-06	#NUM!	0.782409	0
Unmatched	CTGGCTTCTCATGCACACCC	20				1250	2	1.72		1.72319e-06	#NUM!	0.782409	0
Unmatched	CAGATACGACTGCATGCTAC	20				1250	2	1.72		1.72319e-06	#NUM!	0.782409	0
Unmatched	GGCTGTCTTGATTCCGCCCC	20				1250	2	1.72		1.72319e-06	#NUM!	0.782409	0
Unmatched	ATAATAAAGAGGCCAGCATT	20				1250	2	1.72		1.72319e-06	#NUM!	0.782409	0
Unmatched	GTCGTCCGCGTACGCGTCTC	20				1250	2	1.72		1.72319e-06	#NUM!	0.782409	0
Unmatched	TTGCTCTGTTGAGACAGCCA	20				1250	2	1.72		1.72319e-06	#NUM!	0.782409	0
Unmatched	GACTCCCTCTTGCCGATCGT	20				1250	2	1.72		1.72319e-06	#NUM!	0.782409	0
TMEM140	CTGGCCAGGCTTGGCGTGTA	20				1250	2	1.72		1.72319e-06	#NUM!	0.782409	0
Unmatched	CACCCCGTGTTTCACCGTCT	20				1250	2	1.72		1.72319e-06	#NUM!	0.782409	0
Unmatched	AGTACCGGGAGCCCATCGAT	20				1250	2	1.72		1.72319e-06	#NUM!	0.782409	0
Unmatched	CGCCGATGTCTTTGAGGAAA	20				1250	2	1.72		1.72319e-06	#NUM!	0.782409	0
Unmatched	AGTACGTGTGTGACCACTTG	20				1250	2	1.72		1.72319e-06	#NUM!	0.782409	0
Unmatched	ATGAATACGGACTTAGCTGC	20				1250	2	1.72		1.72319e-06	#NUM!	0.782409	0
Unmatched	CGCCGATGTCTTTGGGAAAA	20				1250	2	1.72		1.72319e-06	#NUM!	0.782409	0
Unmatched	CGACGCGTTACCACTCGAGT	20				1250	2	1.72		1.72319e-06	#NUM!	0.782409	0
Unmatched	TTATCAAAGTGATCTCCTAT	20				1250	2	1.72		1.72319e-06	#NUM!	0.782409	0
Unmatched	ACAGCCTCCTATCTTTCCTT	20				1250	2	1.72		1.72319e-06	#NUM!	0.782409	0
Unmatched	CACCGTGGTGGTATATGCCA	20				1250	2	1.72		1.72319e-06	#NUM!	0.782409	0
Unmatched	AGTCTCACTGGACTCAATCG	20				1250	2	1.72		1.72319e-06	#NUM!	0.782409	0
Unmatched	CTCCCTTAGCGGGCGTCGTC	20				1250	2	1.72		1.72319e-06	#NUM!	0.782409	0
Unmatched	AAGAGGAGGTGGCCGCCCGG	20				1250	2	1.72		1.72319e-06	#NUM!	0.782409	0
Unmatched	AAGAGGAGGTTGCCGCCCCG	20				1250	2	1.72		1.72319e-06	#NUM!	0.782409	0
Unmatched	TGCCATAGAGGATCACCGTG	20				1250	2	1.72		1.72319e-06	#NUM!	0.782409	0
Unmatched	GTCCCAGTGACCATCCGTAA	20				1250	2	1.72		1.72319e-06	#NUM!	0.782409	0
Unmatched	TGCCATAGAGGTTCACCGTT	20				1250	2	1.72		1.72319e-06	#NUM!	0.782409	0
Unmatched	AGCGTATCAAGCTCCAGATC	20				1250	2	1.72		1.72319e-06	#NUM!	0.782409	0
MTHFS	GTCCCGCGTACTGAGCCAGA	20				1250	2	1.72		1.72319e-06	#NUM!	0.782409	0
Unmatched	GTCCCAGTGACAATCCTTAA	20				1250	2	1.72		1.72319e-06	#NUM!	0.782409	0
Unmatched	GTCCCAGTGACCATCCTAAA	20				1250	2	1.72		1.72319e-06	#NUM!	0.782409	0
Unmatched	CACTTCCCAGCTAACATAGT	20				1250	2	1.72		1.72319e-06	#NUM!	0.782409	0
Unmatched	TGACATAGAGGTTCACCGTG	20				1250	2	1.72		1.72319e-06	#NUM!	0.782409	0
SERPINB8	GGCGAGGTCCGTGTTGTCAT	20				1250	2	1.72		1.72319e-06	#NUM!	0.782409	0
Unmatched	AAGGTTGATCGTTCAGTCGC	20				1250	2	1.72		1.72319e-06	#NUM!	0.782409	0
Unmatched	ATGAATACGGATTTTGCTGC	20				1250	2	1.72		1.72319e-06	#NUM!	0.782409	0
DNAJC18	AAGACGTTGAACAGCTCTTC	20				1250	2	1.72		1.72319e-06	#NUM!	0.782409	0
Unmatched	AGAGCCAAACGATACTCCAC	20				1250	2	1.72		1.72319e-06	#NUM!	0.782409	0
Unmatched	TGCACAGCGACTAACTCGTT	20				1250	2	1.72		1.72319e-06	#NUM!	0.782409	0
Unmatched	TGCCAAAGAGGTTCACCGTG	20				1250	2	1.72		1.72319e-06	#NUM!	0.782409	0
Unmatched	TAGTAAAAACGCTGCCACGA	20				1250	2	1.72		1.72319e-06	#NUM!	0.782409	0
Unmatched	ACCTCTCGTCCAACGCTCTA	20				1250	2	1.72		1.72319e-06	#NUM!	0.782409	0
Unmatched	GGCTGTCTCAATTCCGCCCC	20				1250	2	1.72		1.72319e-06	#NUM!	0.782409	0
Unmatched	GATTCCGTTCTTCAGCCGCT	20				1250	2	1.72		1.72319e-06	#NUM!	0.782409	0
Unmatched	GCGGGGCCGTCGAGTGCCGC	20				1250	2	1.72		1.72319e-06	#NUM!	0.782409	0
Unmatched	CTGGCTTCTCTTGCACACTC	20				1250	2	1.72		1.72319e-06	#NUM!	0.782409	0
Unmatched	ATTCTGCCCCCCCATGTAAC	20				1250	2	1.72		1.72319e-06	#NUM!	0.782409	0
Unmatched	CACTTCCCAGCTGGCATAGT	20				1250	2	1.72		1.72319e-06	#NUM!	0.782409	0
Unmatched	GTCCCAGTGACCTTCCTTAA	20				1250	2	1.72		1.72319e-06	#NUM!	0.782409	0
Unmatched	TGATGAGCCCACCTCGCTGT	20				1250	2	1.72		1.72319e-06	#NUM!	0.782409	0
Unmatched	CCGATTCGACTGCATGCTAC	20				1250	2	1.72		1.72319e-06	#NUM!	0.782409	0
Unmatched	TCATACGTGGCACGTCTTCT	20				1250	2	1.72		1.72319e-06	#NUM!	0.782409	0
Unmatched	TTATCAAAGCGATTTCCTAT	20				1250	2	1.72		1.72319e-06	#NUM!	0.782409	0
Unmatched	AAGAGGAGGTGGCCGCCCCT	20				1250	2	1.72		1.72319e-06	#NUM!	0.782409	0
Unmatched	TACCACTAAGCGAGAATCGC	20				1250	2	1.72		1.72319e-06	#NUM!	0.782409	0
Unmatched	GGCTGTGATGTGGGGTACCG	20				1250	2	1.72		1.72319e-06	#NUM!	0.782409	0
Unmatched	GTCCCAGTGACCATCCTTTA	20				1250	2	1.72		1.72319e-06	#NUM!	0.782409	0
Unmatched	TGTTATCTAAAATGGCTCTT	20				1250	2	1.72		1.72319e-06	#NUM!	0.782409	0
Unmatched	TACCACCAAGCGAGAATCAC	20				1250	2	1.72		1.72319e-06	#NUM!	0.782409	0
Unmatched	GAGACAGTCACGTCCCTGTC	20				1250	2	1.72		1.72319e-06	#NUM!	0.782409	0
Unmatched	CCTGCGGTTACCAGTCAGCT	20				1250	2	1.72		1.72319e-06	#NUM!	0.782409	0
Unmatched	GCACCGTTGGACGCCTCCCC	20				1250	2	1.72		1.72319e-06	#NUM!	0.782409	0
Unmatched	CACCGTCCTCTGCTGTAATC	20				1250	2	1.72		1.72319e-06	#NUM!	0.782409	0
Unmatched	CCTTACTTATCCGCCATCAG	20				1250	2	1.72		1.72319e-06	#NUM!	0.782409	0
Unmatched	TGCCATAGAGGTTCTCCGTG	20				1250	2	1.72		1.72319e-06	#NUM!	0.782409	0
Unmatched	CACCGTATTCTATAGAGCCG	20				1250	2	1.72		1.72319e-06	#NUM!	0.782409	0
Unmatched	CGCCGATGTCTTTGAGAGAA	20				1250	2	1.72		1.72319e-06	#NUM!	0.782409	0
Unmatched	CACCGTGGTAGTATACGCCA	20				1250	2	1.72		1.72319e-06	#NUM!	0.782409	0
Unmatched	CATATTCGACTGCATGCTAC	20				1250	2	1.72		1.72319e-06	#NUM!	0.782409	0
Unmatched	ACCTGAAGACCTGACCCATG	20				1250	2	1.72		1.72319e-06	#NUM!	0.782409	0
Unmatched	AAGAGGAGGTGGCCGCCCCC	20				1250	2	1.72		1.72319e-06	#NUM!	0.782409	0
Unmatched	TTGGCTTCTCTTGCACACCC	20				1250	2	1.72		1.72319e-06	#NUM!	0.782409	0
Unmatched	TCTTCCCAGTTTCTCTGAGT	20				1250	2	1.72		1.72319e-06	#NUM!	0.782409	0
Unmatched	GCCATATCGTTCTCAGATAT	20				1250	2	1.72		1.72319e-06	#NUM!	0.782409	0
Unmatched	GACGTACGTGCCCGTACCAC	20				1250	2	1.72		1.72319e-06	#NUM!	0.782409	0
Unmatched	TGCCATAGAGTTTCACCGTG	20				1250	2	1.72		1.72319e-06	#NUM!	0.782409	0
Unmatched	AGTCACACTGGTCTCAATCG	20				1250	2	1.72		1.72319e-06	#NUM!	0.782409	0
Unmatched	ATTCTCCCGCCCCATGTAAC	20				1250	2	1.72		1.72319e-06	#NUM!	0.782409	0
Unmatched	CAGGCTTCTCTTGCACACCC	20				1250	2	1.72		1.72319e-06	#NUM!	0.782409	0
Unmatched	GTCCCAGTGATCATCCTTAA	20				1250	2	1.72		1.72319e-06	#NUM!	0.782409	0
Unmatched	CTGTAAGCGTGAGTGAATTT	20				1250	2	1.72		1.72319e-06	#NUM!	0.782409	0
Unmatched	TGGATGGTCCCGAGTCGGCT	20				1250	2	1.72		1.72319e-06	#NUM!	0.782409	0
Unmatched	CCTTACATATTCGCCATCAG	20				1250	2	1.72		1.72319e-06	#NUM!	0.782409	0
Unmatched	AGAGCCAAACGATACTCCGT	20				1250	2	1.72		1.72319e-06	#NUM!	0.782409	0
Unmatched	CCTGTGGTTACCAGTCAGCC	20				1250	2	1.72		1.72319e-06	#NUM!	0.782409	0
Unmatched	AGAGCCCAACGATACTCCGC	20				1250	2	1.72		1.72319e-06	#NUM!	0.782409	0
Unmatched	AAGAGGAGGTGGCCGACCCG	20				1250	2	1.72		1.72319e-06	#NUM!	0.782409	0
Unmatched	ATCCAGAACAGTGTAACCTG	20				1250	2	1.72		1.72319e-06	#NUM!	0.782409	0
Unmatched	TTGCTCGGATGAGACAGCCA	20				1250	2	1.72		1.72319e-06	#NUM!	0.782409	0
MAP1LC3B2	TTGTATCGTTCTATTATCAC	20				1250	2	1.72		1.72319e-06	#NUM!	0.782409	0
Unmatched	AGTACGTGCGCGACCACTTG	20				1250	2	1.72		1.72319e-06	#NUM!	0.782409	0
Unmatched	CTGGCTTCTCTTGCACATCC	20				1250	2	1.72		1.72319e-06	#NUM!	0.782409	0
Unmatched	ACAGCCTCCTAGTTTTCCTT	20				1250	2	1.72		1.72319e-06	#NUM!	0.782409	0
Unmatched	TAGTAAAAACATTGCCACGA	20				1250	2	1.72		1.72319e-06	#NUM!	0.782409	0
Unmatched	ATGAATACGGATTTAGCTAC	20				1250	2	1.72		1.72319e-06	#NUM!	0.782409	0
Unmatched	CATCGACGTACCCCTGGAGG	20				1250	2	1.72		1.72319e-06	#NUM!	0.782409	0
Unmatched	CTCCCTTAGCTGGCGACGTC	20				1250	2	1.72		1.72319e-06	#NUM!	0.782409	0
Unmatched	GATTTCGTTCTTCCGCCGCT	20				1250	2	1.72		1.72319e-06	#NUM!	0.782409	0
Unmatched	CTGCTGCGCGTTGTAAGGTCT	21				1250	2	1.72		1.72319e-06	#NUM!	0.782409	0
Unmatched	CAGCTGCGCGTTGTAAGCTCT	21				1250	2	1.72		1.72319e-06	#NUM!	0.782409	0
Unmatched	TCTGAGAGAACTAATGCTATG	21				1250	2	1.72		1.72319e-06	#NUM!	0.782409	0
Unmatched	CAGCTGCGCGTTGTATGGTCT	21				1250	2	1.72		1.72319e-06	#NUM!	0.782409	0
Unmatched	TCTGAGAGAACTACTGCTTTG	21				1250	2	1.72		1.72319e-06	#NUM!	0.782409	0
Unmatched	CAGCTGCGCGTGGTAAGGTCT	21				1250	2	1.72		1.72319e-06	#NUM!	0.782409	0
Unmatched	GCGGGGGCTGTCGAGTACCGC	21				1250	2	1.72		1.72319e-06	#NUM!	0.782409	0
Unmatched	TCTGAGAGAACTACTGCTATC	21				1250	2	1.72		1.72319e-06	#NUM!	0.782409	0
Unmatched	TCTGAGCGAACTACTGCTATG	21				1250	2	1.72		1.72319e-06	#NUM!	0.782409	0
Unmatched	AAGCTGCGCGTTGTAAGGTCT	21				1250	2	1.72		1.72319e-06	#NUM!	0.782409	0
Unmatched	TCTGTGAGAACTACTGCTATG	21				1250	2	1.72		1.72319e-06	#NUM!	0.782409	0
PLA2G10	TCAAGGTAGTCAGTCACACT	20	228	730	828.03	1250	2	1.72	0.00207722	1.72319e-06	9.69354	0.782409	0.000828031	-8.91113
COL27A1	CAGGGTGACATGGGCTTGCC	20	69	1830	2075.75	820	5	4.31	0.00207636	4.30797e-06	11.0194	2.10769	0.00207575	-8.91173
STARD7	GCTCACCTCGGTACTGGTAA	20	134	1100	1247.72	1048	3	2.58	0.00206777	2.58478e-06	10.2851	1.36737	0.00124772	-8.91771
Unmatched	ATCACCTCCGCTCCGTGGAC	20	443	368	417.42	1696	1	0.86	0.00206027	8.61594e-07	8.70536	-0.217591	0.000417418	-8.92295
ZFHX2	GCCTACACCGAGCAGAGACC	20	440	369	418.55	1696	1	0.86	0.00205471	8.61594e-07	8.70926	-0.217591	0.000418552	-8.92685
SLC37A2	TTCCTCATCGCCTATGCCAT	20	439	370	419.69	1696	1	0.86	0.00204913	8.61594e-07	8.71318	-0.217591	0.000419687	-8.93077
Unmatched	TCCCAAGCTTCGTAGCACAAT	21	222	748	848.45	1250	2	1.72	0.00202723	1.72319e-06	9.72869	0.782409	0.000848448	-8.94628
Unmatched	CTGATGTTGGAATGCTTCAGA	21	220	754	855.25	1250	2	1.72	0.00201111	1.72319e-06	9.7402	0.782409	0.000855253	-8.95779
CDADC1	CAGTGGCAGCTGAATCCATC	20	43	2648	3003.6	710	7	6.03	0.00200759	6.03116e-06	11.5525	2.59216	0.0030036	-8.96032
Unmatched	ATGGTCCATATTTGCCCACT	20	433	380	431.03	1696	1	0.86	0.00199522	8.61594e-07	8.75164	-0.217591	0.00043103	-8.96924
Unmatched	TCTTAACCGTTCACTACGTA	20	218	764	866.6	1250	2	1.72	0.00198477	1.72319e-06	9.75922	0.782409	0.000866596	-8.97681
FADD	AGTCGTCGACGCGCCGCAGC	20	65	1915	2172.16	820	5	4.31	0.0019842	4.30797e-06	11.0849	2.10769	0.00217216	-8.97723
CLEC4C	CTGTTGATACTCTCGTAACT	20	128	1151	1305.57	1048	3	2.58	0.00197615	2.58478e-06	10.3505	1.36737	0.00130557	-8.98309
Unmatched	CTCCCATACCCATTACATAT	20	430	384	435.57	1696	1	0.86	0.00197442	8.61594e-07	8.76676	-0.217591	0.000435567	-8.98435
Unmatched	ACTCTCCGTCGTCGTATCCT	20	214	770	873.4	1250	2	1.72	0.00196932	1.72319e-06	9.7705	0.782409	0.000873402	-8.98809
UST	CCATGGACCACCTCCTAGTA	20	214	770	873.4	1250	2	1.72	0.00196932	1.72319e-06	9.7705	0.782409	0.000873402	-8.98809
Unmatched	TCTGTGTATACCTCCAATAA	20	429	385	436.7	1696	1	0.86	0.00196932	8.61594e-07	8.7705	-0.217591	0.000436701	-8.98809
MYOZ3	GTTCGGCCCCTCAGGGCCAT	20	425	388	440.1	1696	1	0.86	0.0019541	8.61594e-07	8.78169	-0.217591	0.000440104	-8.99928
PYCARD	CGAGGGTCACAAACGTTGAG	20	126	1173	1330.52	1048	3	2.58	0.00193909	2.58478e-06	10.3778	1.36737	0.00133052	-9.0104
HOXA13	CCGCTCAGAGAGATTCGTCG	20	125	1174	1331.65	1048	3	2.58	0.00193745	2.58478e-06	10.379	1.36737	0.00133165	-9.01163
hsa-mir-3135a	AGGGTCTCACTTTGGTGCCT	20	207	783	888.15	1250	2	1.72	0.00193661	1.72319e-06	9.79466	0.782409	0.000888148	-9.01225
RAB40C	AGGTAGTCGTAGCTCTTCAC	20	206	784	889.28	1250	2	1.72	0.00193415	1.72319e-06	9.79649	0.782409	0.000889282	-9.01409
Unmatched	TCGCCTACCTGTTGACAAGT	20	422	392	444.64	1696	1	0.86	0.00193415	8.61594e-07	8.79649	-0.217591	0.000444641	-9.01409
Unmatched	CTATTCGTGTCCGCTCCACT	20	419	394	446.91	1696	1	0.86	0.00192432	8.61594e-07	8.80384	-0.217591	0.00044691	-9.02143
FA2H	CTGGCTGGAGCAGTACTACG	20	418	395	448.04	1696	1	0.86	0.00191947	8.61594e-07	8.80748	-0.217591	0.000448044	-9.02508
NLRP5	TGAAATCGAGAATGCCAACG	20	204	790	896.09	1250	2	1.72	0.00191945	1.72319e-06	9.8075	0.782409	0.000896088	-9.02509
ZNF142	ACGGGTGTGTCCTCGTAAGC	20	416	396	449.18	1696	1	0.86	0.0019146	8.61594e-07	8.81115	-0.217591	0.000449178	-9.02874
POLR1D	GCGCGGAAGCTGTGCTTGTA	20	83	1605	1820.53	921	4	3.45	0.00189505	3.44637e-06	10.8301	1.7866	0.00182053	-9.04355
C12orf43	CATAGTACCTGAGGCTCGGT	20	198	808	916.51	1250	2	1.72	0.00187668	1.72319e-06	9.84001	0.782409	0.000916505	-9.0576
TEX12	AGCTGTGGACTATCTGGCAC	20	10	6907	7834.53	485	17	14.65	0.00186993	1.46471e-05	12.9356	3.87283	0.00783453	-9.0628
NOTCH2	TTGATGACTGCCCTAACCAC	20	411	407	461.66	1696	1	0.86	0.00186284	8.61594e-07	8.85069	-0.217591	0.000461655	-9.06828
Unmatched	CCGCCACCTACAACTCCGAT	20	193	819	928.98	1250	2	1.72	0.00185149	1.72319e-06	9.8595	0.782409	0.000928982	-9.0771
Unmatched	GCATCGTGAACCTGCGTCCG	20	115	1246	1413.32	1048	3	2.58	0.00182549	2.58478e-06	10.4649	1.36737	0.00141332	-9.0975
CASP9	GTTTCCGGTCTGAGAACCTC	20	22	3771	4277.4	630	9	7.75	0.00181185	7.75434e-06	12.0625	2.9542	0.0042774	-9.10832
Unmatched	TACTCACAGATGTTGCCTCA	20	399	419	475.27	1696	1	0.86	0.0018095	8.61594e-07	8.8926	-0.217591	0.000475267	-9.11019
CDH13	TACACGCTGTTGTCGACAAA	20	77	1681	1906.74	921	4	3.45	0.00180937	3.44637e-06	10.8969	1.7866	0.00190674	-9.1103
Unmatched	TTAGCGCGGGGTCTAAGGCC	20	397	423	479.8	1696	1	0.86	0.00179241	8.61594e-07	8.90629	-0.217591	0.000479804	-9.12388
hsa-mir-642b	TCTCCAAATGTGTCTTGGGG	20	184	850	964.15	1250	2	1.72	0.00178395	1.72319e-06	9.91311	0.782409	0.000964145	-9.13071
SLC26A9	TTCTAGCTGAGCTCCACCTA	20	396	426	483.21	1696	1	0.86	0.00177976	8.61594e-07	8.91651	-0.217591	0.000483207	-9.1341
SYTL1	TCTTCCTGCGCATAGACGCT	20	110	1284	1456.43	1048	3	2.58	0.00177145	2.58478e-06	10.5082	1.36737	0.00145643	-9.14085
SIRPG	GTGAAACTCACTGTATGCTC	20	107	1295	1468.9	1048	3	2.58	0.00175642	2.58478e-06	10.5205	1.36737	0.0014689	-9.15315
CD244	ACCTTCGTCTGTATGCTGTT	20	391	437	495.68	1696	1	0.86	0.00173499	8.61594e-07	8.95327	-0.217591	0.000495684	-9.17086
PAM	AGGGGGAGCATTTCTCGCCC	20	390	438	496.82	1696	1	0.86	0.00173101	8.61594e-07	8.95658	-0.217591	0.000496818	-9.17417
Unmatched	ACCTCGTCCCAATGGACTAT	20	169	890	1009.52	1250	2	1.72	0.00170378	1.72319e-06	9.97945	0.782409	0.00100952	-9.19705
PSG9	TGTAGGTTCCTGCATCCTTC	20	167	893	1012.92	1250	2	1.72	0.00169806	1.72319e-06	9.9843	0.782409	0.00101292	-9.2019
FCHO1	TGAGCTGTTCCTCGCCGTAG	20	387	449	509.3	1696	1	0.86	0.00168859	8.61594e-07	8.99237	-0.217591	0.000509295	-9.20996
CENPF	CTGAATTCAGTTGTCCTTCC	20	385	450	510.43	1696	1	0.86	0.00168485	8.61594e-07	8.99557	-0.217591	0.00051043	-9.21316
VCPIP1	GAGCTTATTCGAATAGCTCC	20	42	2706	3069.38	758	6	5.17	0.00168438	5.16956e-06	11.5837	2.37016	0.00306938	-9.21357
EPB42	ACTAACCAGTTTGTGCAGTG	20	164	901	1021.99	1250	2	1.72	0.00168299	1.72319e-06	9.99717	0.782409	0.00102199	-9.21476
ZSCAN5A	CATGTGACGTGTGCGAGAAG	20	381	454	514.97	1696	1	0.86	0.00167	8.61594e-07	9.00834	-0.217591	0.000514967	-9.22594
PCDHB11	GTTCTTACTAGAAAGTGCGA	20	378	459	520.64	1696	1	0.86	0.00165181	8.61594e-07	9.02414	-0.217591	0.000520638	-9.24173
HRNR	TGACAGTGATGACGCCTTGT	20	373	468	530.85	1696	1	0.86	0.00162004	8.61594e-07	9.05216	-0.217591	0.000530847	-9.26975
Unmatched	CGGGGGTCCGCAGTCTTACG	20	372	469	531.98	1696	1	0.86	0.0016166	8.61594e-07	9.05523	-0.217591	0.000531981	-9.27282
WDR37	AGTACACTTCTGGAACTGTT	20	369	471	534.25	1696	1	0.86	0.00160973	8.61594e-07	9.06137	-0.217591	0.00053425	-9.27896
LRTM2	CGTCGTCTGCATCATGATGG	20	97	1431	1623.17	1048	3	2.58	0.00158948	2.58478e-06	10.6646	1.36737	0.00162317	-9.29723
PPP1R3E	GCCTTGCGCTACCGTGTGAC	20	366	479	543.32	1696	1	0.86	0.00158286	8.61594e-07	9.08566	-0.217591	0.000543324	-9.30325
Unmatched	AGTGCTGATTGCCGAAGCG	19	156	961	1090.05	1250	2	1.72	0.00157791	1.72319e-06	10.0902	0.782409	0.00109005	-9.30777
PARP6	ATATGGAACTATCGATGACG	20	155	965	1094.59	1250	2	1.72	0.00157136	1.72319e-06	10.0962	0.782409	0.00109459	-9.31377
CASP8	TCCTTTGCGGAATGTAGTCC	20	35	2912	3303.05	758	6	5.17	0.00156522	5.16956e-06	11.6896	2.37016	0.00330305	-9.31942
hsa-mir-8070	ATGATCAGGCTTCACTCACA	20	362	485	550.13	1696	1	0.86	0.00156327	8.61594e-07	9.10363	-0.217591	0.00055013	-9.32122
DHH	AGTGCGCCTACGAGTGACTG	20	153	975	1105.93	1250	2	1.72	0.00155525	1.72319e-06	10.111	0.782409	0.00110593	-9.32864
CNNM4	CAGGGCCATAGTCCCATAGT	20	359	491	556.94	1696	1	0.86	0.00154415	8.61594e-07	9.12138	-0.217591	0.000556936	-9.33897
hsa-mir-212	CAGGCGTCGGTGGCCGTGAC	20	358	493	559.2	1696	1	0.86	0.00153791	8.61594e-07	9.12722	-0.217591	0.000559204	-9.34481
FADD	TGCGCTTGCCCACGCGCCCG	20	94	1482	1681.02	1048	3	2.58	0.00153478	2.58478e-06	10.7151	1.36737	0.00168102	-9.34775
Unmatched	TCATCCGCATGCAACCCCTAT	21	357	494	560.34	1696	1	0.86	0.00153478	8.61594e-07	9.13016	-0.217591	0.000560338	-9.34775
PCDHA10	ACATTAACGACAACCCGCCC	20	355	495	561.47	1696	1	0.86	0.00153169	8.61594e-07	9.13307	-0.217591	0.000561473	-9.35066
Unmatched	GTCGATGTCGCTTCAACGT	19	148	1005	1139.96	1250	2	1.72	0.00150882	1.72319e-06	10.1548	0.782409	0.00113996	-9.37236
ZNF343	GTTGCCTTATCCTTCAGCAC	20	148	1005	1139.96	1250	2	1.72	0.00150882	1.72319e-06	10.1548	0.782409	0.00113996	-9.37236
ICMT	TGACCAGTGGAGTGTACGCT	20	348	514	583.02	1696	1	0.86	0.00147508	8.61594e-07	9.1874	-0.217591	0.000583024	-9.40499
Unmatched	GTGACCACGATCGTGCGCTTG	21	145	1028	1166.05	1250	2	1.72	0.00147507	1.72319e-06	10.1874	0.782409	0.00116605	-9.40501
CDCA3	TGGCACCCTGACACTACGAC	20	346	516	585.29	1696	1	0.86	0.00146936	8.61594e-07	9.19301	-0.217591	0.000585293	-9.4106
PROZ	CTCCAAAGCAAACGACGTTC	20	345	519	588.7	1696	1	0.86	0.00146085	8.61594e-07	9.20139	-0.217591	0.000588696	-9.41898
PSMA3	TCAAGTTGAATATGCTATGA	20	139	1056	1197.81	1250	2	1.72	0.00143595	1.72319e-06	10.2262	0.782409	0.00119781	-9.44377
Unmatched	TGTCAGACGTCCTCTCTCA	19	340	532	603.44	1696	1	0.86	0.00142516	8.61594e-07	9.23707	-0.217591	0.000603441	-9.45466
INPP5F	CTACTGATCTACTTCTTGCC	20	337	535	606.84	1696	1	0.86	0.00141718	8.61594e-07	9.24517	-0.217591	0.000606844	-9.46276
LDLRAP1	GGCCATGGACGCGCTCAAGT	20	137	1072	1215.96	1250	2	1.72	0.00141452	1.72319e-06	10.2479	0.782409	0.00121596	-9.46547
CNTFR	CCAGGCGCTCGTACTGCACA	20	56	2165	2455.73	921	4	3.45	0.00140488	3.44637e-06	11.2619	1.7866	0.00245573	-9.47534
Unmatched	GCCGCTACGAATACGACAC	19	334	543	615.92	1696	1	0.86	0.00139629	8.61594e-07	9.2666	-0.217591	0.000615919	-9.48419
HIST2H4A HIST2H4B	CCAGCGGTCATGTCCGGCAG	20	332	547	620.46	1696	1	0.86	0.00138607	8.61594e-07	9.27719	-0.217591	0.000620456	-9.49479
FAM5B	AGCTACGGAGGCATGCTGCT	20	331	549	622.72	1696	1	0.86	0.00138104	8.61594e-07	9.28244	-0.217591	0.000622724	-9.50003
IP6K1	CTCGGCGCAAACACTCCCGC	20	41	2757	3127.23	820	5	4.31	0.00137822	4.30797e-06	11.6107	2.10769	0.00312723	-9.50298
MFNG	GCCTTCCCACATAGACGTCG	20	329	552	626.13	1696	1	0.86	0.00137352	8.61594e-07	9.29032	-0.217591	0.000626127	-9.50791
Unmatched	TGTTTCTCAGTTCCGAGTCC	20	325	557	631.8	1696	1	0.86	0.00136119	8.61594e-07	9.30332	-0.217591	0.000631799	-9.52092
KLHL32	TACCTGAGGCAGCGTTCAGA	20	131	1123	1273.81	1250	2	1.72	0.00135028	1.72319e-06	10.3149	0.782409	0.00127381	-9.53253
SFXN4	CTCACCGTGGGTGCCATGAA	20	76	1685	1911.28	1048	3	2.58	0.00134988	2.58478e-06	10.9003	1.36737	0.00191128	-9.53295
CSRP2BP	AGTCCCATGTACTTCCGTTC	20	323	562	637.47	1696	1	0.86	0.00134908	8.61594e-07	9.31621	-0.217591	0.00063747	-9.53381
AGAP3	GGGCTGACTTCCCGCTAGAC	20	322	564	639.74	1696	1	0.86	0.0013443	8.61594e-07	9.32134	-0.217591	0.000639739	-9.53893
ARSI	ATTCGGCCAGGCGAGCCAGC	20	74	1699	1927.16	1048	3	2.58	0.00133876	2.58478e-06	10.9123	1.36737	0.00192716	-9.54489
Unmatched	TCAGGAACTGGTAACGTTCA	20	316	574	651.08	1696	1	0.86	0.00132088	8.61594e-07	9.34669	-0.217591	0.000651082	-9.56428
MCM4	ACAACTCATCTCTTACCCAC	20	315	577	654.48	1696	1	0.86	0.00131402	8.61594e-07	9.35421	-0.217591	0.000654484	-9.5718
Unmatched	GCCCTCCCTTGATGTAGTT	19	314	578	655.62	1696	1	0.86	0.00131174	8.61594e-07	9.35672	-0.217591	0.000655619	-9.57431
ZZEF1	TGCGCTTCCTGCACCGCAAT	20	313	579	656.75	1696	1	0.86	0.00130948	8.61594e-07	9.3592	-0.217591	0.000656753	-9.57679
BIVM BIVM-ERCC5	GATAACATCACCATCGTCTG	20	127	1169	1325.98	1250	2	1.72	0.00129715	1.72319e-06	10.3728	0.782409	0.00132598	-9.59043
RNASET2	TCCAGGCCCGATAAAAGTGA	20	34	2947	3342.75	820	5	4.31	0.00128936	4.30797e-06	11.7068	2.10769	0.00334275	-9.59913
NCEH1	CGCAGCGTCGTTTATATCCA	20	307	591	670.36	1696	1	0.86	0.00128289	8.61594e-07	9.38879	-0.217591	0.000670364	-9.60638
Unmatched	TGTGCAGACCCGCGTGCTGC	20	121	1194	1354.34	1250	2	1.72	0.00126999	1.72319e-06	10.4034	0.782409	0.00135434	-9.62097
ZSCAN23	AGATCTTTCGTAGACGCTTC	20	121	1194	1354.34	1250	2	1.72	0.00126999	1.72319e-06	10.4034	0.782409	0.00135434	-9.62097
SNX29	TCATTGTGCAGCACCTTCAG	20	303	597	677.17	1696	1	0.86	0.00126999	8.61594e-07	9.40337	-0.217591	0.00067717	-9.62097
Unmatched	GTGGGACGGTGAAGGCTCGA	20	302	599	679.44	1696	1	0.86	0.00126575	8.61594e-07	9.4082	-0.217591	0.000679439	-9.62579
APOBEC1	TGGTCAACAGGTCCTTCAAC	20	300	600	680.57	1696	1	0.86	0.00126365	8.61594e-07	9.4106	-0.217591	0.000680573	-9.62819
FGB	AGTCAACACTACCGTCTTGA	20	47	2458	2788.08	921	4	3.45	0.00123741	3.44637e-06	11.4451	1.7866	0.00278808	-9.65846
hsa-mir-4487 hsa-mir-4487	AACTGTCCTTCAGCCAGAGC	20	290	614	696.45	1696	1	0.86	0.00123483	8.61594e-07	9.44388	-0.217591	0.000696453	-9.66147
FAM155B	GGCGTGTAGCAACTGTATCG	20	290	614	696.45	1696	1	0.86	0.00123483	8.61594e-07	9.44388	-0.217591	0.000696453	-9.66147
C12orf65	CCCATGGCGCCGGGCATATT	20	288	617	699.86	1696	1	0.86	0.00122882	8.61594e-07	9.45092	-0.217591	0.000699856	-9.66851
RASIP1	CGTGTCGGAGCTTAGCCTTC	20	116	1240	1406.52	1250	2	1.72	0.00122288	1.72319e-06	10.4579	0.782409	0.00140652	-9.67551
Unmatched	GAAAAGGCAAACCGCTTCG	19	287	621	704.39	1696	1	0.86	0.00122091	8.61594e-07	9.46023	-0.217591	0.000704393	-9.67782
Unmatched	GAATCCCGAGTTCACGTCCT	20	274	645	731.62	1696	1	0.86	0.00117547	8.61594e-07	9.51495	-0.217591	0.000731616	-9.73254
BEND7	GAATGGCCTGCAACGTTGAC	20	272	646	732.75	1696	1	0.86	0.00117366	8.61594e-07	9.51718	-0.217591	0.00073275	-9.73477
TMEM38A	TTGCTGAAGTAATCGATCAG	20	271	650	737.29	1696	1	0.86	0.00116643	8.61594e-07	9.52609	-0.217591	0.000737287	-9.74368
KHDRBS1	ACCTGTCAAGCAGTATCCCA	20	264	661	749.76	1696	1	0.86	0.00114703	8.61594e-07	9.55029	-0.217591	0.000749765	-9.76788
Unmatched	GATGCCCATTATTGATCGTA	20	261	672	762.24	1696	1	0.86	0.00112825	8.61594e-07	9.5741	-0.217591	0.000762242	-9.79169
Unmatched	ACACTCCATCGAGCCAGAG	19	100	1363	1546.04	1250	2	1.72	0.00111252	1.72319e-06	10.5944	0.782409	0.00154604	-9.81195
hsa-mir-603	TTTTGCTCCAACTTAATACT	20	256	686	778.12	1696	1	0.86	0.00110523	8.61594e-07	9.60385	-0.217591	0.000778122	-9.82144
Unmatched	GGAGAGCAGTGTGTTGCT	18	253	687	779.26	1696	1	0.86	0.00110361	8.61594e-07	9.60596	-0.217591	0.000779256	-9.82355
NTRK3	ATTCCCGAAGACTCAGCGTC	20	252	689	781.52	1696	1	0.86	0.00110042	8.61594e-07	9.61014	-0.217591	0.000781525	-9.82773
GBP2	AACTTTCGGATGCACAACCG	20	251	691	783.79	1696	1	0.86	0.00109723	8.61594e-07	9.61432	-0.217591	0.000783793	-9.83191
OR52I2	TATTCTCTCCCGCAGTTGTT	20	248	697	790.6	1696	1	0.86	0.00108778	8.61594e-07	9.6268	-0.217591	0.000790599	-9.8444
C1orf151-NBL1 NBL1	TCGCACCAGGCACTCTTATC	20	99	1400	1588	1250	2	1.72	0.00108312	1.72319e-06	10.633	0.782409	0.001588	-9.85059
KIF1A	GACGCGTAGTTGATGTCCTC	20	241	713	808.75	1696	1	0.86	0.00106337	8.61594e-07	9.65955	-0.217591	0.000808748	-9.87714
ALDH1B1	GAGCAGTTTGAACGAGTCCT	20	238	717	813.28	1696	1	0.86	0.00105745	8.61594e-07	9.66761	-0.217591	0.000813285	-9.8852
FADD	GCGGCGCGTCGACGACTTCG	20	235	721	817.82	1696	1	0.86	0.00105158	8.61594e-07	9.67564	-0.217591	0.000817822	-9.89323
IFI35	ATCCAGTGACCAACACCCTC	20	229	729	826.9	1696	1	0.86	0.00104003	8.61594e-07	9.69157	-0.217591	0.000826896	-9.90916
PTPN21	TTGGAACCTACCGTCTATTT	20	227	733	831.43	1696	1	0.86	0.00103436	8.61594e-07	9.69945	-0.217591	0.000831433	-9.91704
hsa-mir-6866	GATCCCTTTATCTGTCCTCT	20	225	739	838.24	1696	1	0.86	0.00102596	8.61594e-07	9.71122	-0.217591	0.000838239	-9.92881
PKHD1	CTGGTCCGGCATGTCACCAC	20	220	754	855.25	1696	1	0.86	0.00100555	8.61594e-07	9.7402	-0.217591	0.000855253	-9.95779
Unmatched	TCCATGATAAAAGAAGCAGC	20	219	762	864.33	1696	1	0.86	0.00099499	8.61594e-07	9.75544	-0.217591	0.000864328	-9.97303
Unmatched	GATGCTATCCACGCCCTCTT	20	212	772	875.67	1696	1	0.86	0.000982105	8.61594e-07	9.77424	-0.217591	0.000875671	-9.99183
Unmatched	CCCCGACTCCTCTACTTT	18	211	778	882.48	1696	1	0.86	0.000974526	8.61594e-07	9.78542	-0.217591	0.000882476	-10.003
MAMLD1	CATGTCGTCCAATACCTTGT	20	210	779	883.61	1696	1	0.86	0.00097328	8.61594e-07	9.78727	-0.217591	0.000883611	-10.0049
IFNGR1	CCGAAACTACCTGTTACATT	20	88	1560	1769.49	1250	2	1.72	0.000972031	1.72319e-06	10.7891	0.782409	0.00176949	-10.0067
CDC42SE1	TTTGTTCACCTGACTCACAT	20	204	790	896.09	1696	1	0.86	0.000959725	8.61594e-07	9.8075	-0.217591	0.000896088	-10.0251
Unmatched	CGTGGTAGCCACCAAAATTG	20	203	791	897.22	1696	1	0.86	0.000958516	8.61594e-07	9.80932	-0.217591	0.000897222	-10.0269
Unmatched	GCACCACTCACCGAGTCCG	19	85	1591	1804.65	1250	2	1.72	0.000953093	1.72319e-06	10.8175	0.782409	0.00180465	-10.0351
Unmatched	TCGACGGGGTTACTCCCTTT	20	201	803	910.83	1696	1	0.86	0.000944194	8.61594e-07	9.83104	-0.217591	0.000910834	-10.0486
LILRB4	CTGCCCGCTCCTTGATCAGA	20	192	821	931.25	1696	1	0.86	0.00092349	8.61594e-07	9.86302	-0.217591	0.000931251	-10.0806
CAMK2N2	CGGCGCGTCTACACTCCGGA	20	79	1653	1874.98	1250	2	1.72	0.000917343	1.72319e-06	10.8727	0.782409	0.00187498	-10.0903
RPN2	TCGCTACCACGTGCCAGTTG	20	190	830	941.46	1696	1	0.86	0.000913475	8.61594e-07	9.87876	-0.217591	0.000941459	-10.0963
Unmatched	GGTCTCTGACCTGAGACCTC	20	188	833	944.86	1696	1	0.86	0.000910188	8.61594e-07	9.88396	-0.217591	0.000944862	-10.1015
Unmatched	CAGCCCTCAAATGGTCTGTA	20	183	860	975.49	1696	1	0.86	0.000881608	8.61594e-07	9.92998	-0.217591	0.000975488	-10.1476
hsa-mir-4747	TTAGCACGGGGTCTAAGGCC	20	178	868	984.56	1696	1	0.86	0.000873487	8.61594e-07	9.94334	-0.217591	0.000984562	-10.1609
Unmatched	AGGGATCCGCAAGCGCACCT	20	175	876	993.64	1696	1	0.86	0.000865505	8.61594e-07	9.95658	-0.217591	0.000993637	-10.1742
IGFBP7	GACGGCACCACCTACCCGAG	20	168	891	1010.65	1696	1	0.86	0.000850938	8.61594e-07	9.98107	-0.217591	0.00101065	-10.1987
SLC38A2	CAGGATCTACATCTGCATAA	20	71	1806	2048.52	1250	2	1.72	0.000839631	1.72319e-06	11.0004	0.782409	0.00204852	-10.218
LRIT1	ACGGCCATACGCAGGGTTCC	20	19	4729	5364.05	820	5	4.31	0.000803497	4.30797e-06	12.3891	2.10769	0.00536405	-10.2814
TMEM141	CAGCTACGGGGTGACGAGAG	20	158	952	1079.84	1696	1	0.86	0.000796414	8.61594e-07	10.0766	-0.217591	0.00107984	-10.2942
SSTR5	CACCGTCAACATCGTCAACC	20	154	969	1099.13	1696	1	0.86	0.000782437	8.61594e-07	10.1021	-0.217591	0.00109913	-10.3197
Unmatched	CAGCAGAGCACGCGAGTGTC	20	150	1003	1137.69	1696	1	0.86	0.000755918	8.61594e-07	10.1519	-0.217591	0.00113769	-10.3695
EFNA4	GCCTCCGCCACGTAGTCTAC	20	31	3042	3450.51	1048	3	2.58	0.000747716	2.58478e-06	11.7526	1.36737	0.00345051	-10.3852
B3GNT6	AGTGCGCCGCCTCTTTCTAT	20	30	3132	3552.59	1048	3	2.58	0.000726231	2.58478e-06	11.7947	1.36737	0.00355259	-10.4273
YLPM1	GGCTGACCATCTACCACCTC	20	28	3278	3718.2	1048	3	2.58	0.000693884	2.58478e-06	11.8604	1.36737	0.0037182	-10.493
GCLM	TCACTTACCCTGACCAAATC	20	106	1317	1493.86	1696	1	0.86	0.00057569	8.61594e-07	10.5448	-0.217591	0.00149386	-10.7624
Unmatched	TGCGTCACGTAGCTCGTGC	19	103	1348	1529.02	1696	1	0.86	0.000562452	8.61594e-07	10.5784	-0.217591	0.00152902	-10.796
hsa-mir-3165	CACGTTAGTACCCAGTGGTA	20	86	1580	1792.18	1696	1	0.86	0.000479863	8.61594e-07	10.8075	-0.217591	0.00179218	-11.0251
PTPRZ1	ACTAATGACTACCGTGTCAG	20	746	43	48.77	1696	1	0.86	0.0176338	8.61594e-07	5.60792	-0.217591	4.87744e-05
Unmatched	GCCCTATCGTTCTCAGGTAT	20	761	37	41.97	1696	1	0.86	0.0204908	8.61594e-07	5.39129	-0.217591	4.19687e-05
NXF2 NXF2B	TCACTTACTGTCTTAGTTGT	20	761	37	41.97	1696	1	0.86	0.0204908	8.61594e-07	5.39129	-0.217591	4.19687e-05
Unmatched	ATGATCTGAACCTCACTGTC	20	779	30	34.03	1696	1	0.86	0.0252718	8.61594e-07	5.08874	-0.217591	3.40287e-05
NAPSA	ACATCCCTGTAGTTCGAGAG	20	794	26	29.49	1696	1	0.86	0.0291624	8.61594e-07	4.88215	-0.217591	2.94915e-05
MDM1	GATCTCACTACTCCAGCTGT	20	799	24	27.22	1696	1	0.86	0.0315944	8.61594e-07	4.7666	-0.217591	2.72229e-05
Unmatched	TGCTAAGCGTTCCAGAACCA	20	837	16	18.15	1696	1	0.86	0.0473829	8.61594e-07	4.1819	-0.217591	1.81486e-05
Unmatched	GGCTGCTGTATGCCTACCCG	20	837	16	18.15	1696	1	0.86	0.0473829	8.61594e-07	4.1819	-0.217591	1.81486e-05
PMAIP1	TCGAGTGTGCTACTCAACTC	20	851	14	15.88	1696	1	0.86	0.0541562	8.61594e-07	3.98914	-0.217591	1.588e-05
Unmatched	CATCTACGAGAACACGCGTG	20	870	12	13.61	1696	1	0.86	0.0631888	8.61594e-07	3.7666	-0.217591	1.36115e-05
Unmatched	ACGCGCGCATCCACGTGTCA	20	870	12	13.61	1696	1	0.86	0.0631888	8.61594e-07	3.7666	-0.217591	1.36115e-05
Unmatched	GACGTACATACCTGCACCGC	20	870	12	13.61	1696	1	0.86	0.0631888	8.61594e-07	3.7666	-0.217591	1.36115e-05
Unmatched	ACTCCAGCACACGCTCTGTC	20	870	12	13.61	1696	1	0.86	0.0631888	8.61594e-07	3.7666	-0.217591	1.36115e-05
Unmatched	ACACCCGCACACGCTCTGTC	20	870	12	13.61	1696	1	0.86	0.0631888	8.61594e-07	3.7666	-0.217591	1.36115e-05
Unmatched	GTGTACATACCTGTACCAC	19	895	11	12.48	1696	1	0.86	0.0689103	8.61594e-07	3.64155	-0.217591	1.24772e-05
Unmatched	CATCTACGAGAACACACGCG	20	895	11	12.48	1696	1	0.86	0.0689103	8.61594e-07	3.64155	-0.217591	1.24772e-05
Unmatched	AGCCGCTGTATGCCTACCCG	20	914	10	11.34	1696	1	0.86	0.0758377	8.61594e-07	3.50335	-0.217591	1.13429e-05
TMEM74B	GCAAACTCATACCCCTGTGC	20	930	9	10.21	1696	1	0.86	0.0842311	8.61594e-07	3.35191	-0.217591	1.02086e-05
Unmatched	ACTCCCGAACACGCTCTGTC	20	930	9	10.21	1696	1	0.86	0.0842311	8.61594e-07	3.35191	-0.217591	1.02086e-05
Unmatched	ATGGTCCATACCTGCCCACT	20	930	9	10.21	1696	1	0.86	0.0842311	8.61594e-07	3.35191	-0.217591	1.02086e-05
Unmatched	TACAACACTTCTTGTTGCCC	20	930	9	10.21	1696	1	0.86	0.0842311	8.61594e-07	3.35191	-0.217591	1.02086e-05
Unmatched	CATCTACGGGAACACACGTG	20	960	8	9.07	1696	1	0.86	0.0948181	8.61594e-07	3.1811	-0.217591	9.07431e-06
Unmatched	GACGTATCAAGCTCCAGATC	20	960	8	9.07	1696	1	0.86	0.0948181	8.61594e-07	3.1811	-0.217591	9.07431e-06
Unmatched	TACAACACTCCTTGTTGTCC	20	960	8	9.07	1696	1	0.86	0.0948181	8.61594e-07	3.1811	-0.217591	9.07431e-06
Unmatched	TGCCAAGCGTTCCAAAACCA	20	960	8	9.07	1696	1	0.86	0.0948181	8.61594e-07	3.1811	-0.217591	9.07431e-06
Unmatched	GCACCAGCGCACCGTG	16	987	7	7.94	1696	1	0.86	0.108312	8.61594e-07	2.98914	-0.217591	7.94002e-06
Unmatched	ACGGTCCATATCTGCCCACT	20	987	7	7.94	1696	1	0.86	0.108312	8.61594e-07	2.98914	-0.217591	7.94002e-06
Unmatched	ACTCCCGCACACGCTCAGTC	20	987	7	7.94	1696	1	0.86	0.108312	8.61594e-07	2.98914	-0.217591	7.94002e-06
Unmatched	TGCCAAGCGTTCCTGAACCA	20	987	7	7.94	1696	1	0.86	0.108312	8.61594e-07	2.98914	-0.217591	7.94002e-06
Unmatched	ACTCCCGCACACGCACTGTC	20	987	7	7.94	1696	1	0.86	0.108312	8.61594e-07	2.98914	-0.217591	7.94002e-06
Unmatched	GCGGTAAGTGCCCTCACCAC	20	987	7	7.94	1696	1	0.86	0.108312	8.61594e-07	2.98914	-0.217591	7.94002e-06
MFSD11	TGCAGCATGGCTATTATCTA	20	987	7	7.94	1696	1	0.86	0.108312	8.61594e-07	2.98914	-0.217591	7.94002e-06
Unmatched	TGCCGCTTACCATCTGGTGG	20	987	7	7.94	1696	1	0.86	0.108312	8.61594e-07	2.98914	-0.217591	7.94002e-06
Unmatched	CATCATCAGCAT	12	1039	6	6.81	1696	1	0.86	0.126285	8.61594e-07	2.76765	-0.217591	6.80573e-06
Unmatched	GGCTCACTCACCGGCGTTGG	20	1039	6	6.81	1696	1	0.86	0.126285	8.61594e-07	2.76765	-0.217591	6.80573e-06
Unmatched	CATCTATGAGAACACACGTG	20	1039	6	6.81	1696	1	0.86	0.126285	8.61594e-07	2.76765	-0.217591	6.80573e-06
Unmatched	ACTCCCGCAAACGCTCTGTC	20	1039	6	6.81	1696	1	0.86	0.126285	8.61594e-07	2.76765	-0.217591	6.80573e-06
Unmatched	CGGCGCGTTACCACTCGTGT	20	1039	6	6.81	1696	1	0.86	0.126285	8.61594e-07	2.76765	-0.217591	6.80573e-06
Unmatched	TCCATCCAGCCTCGTTATCC	20	1039	6	6.81	1696	1	0.86	0.126285	8.61594e-07	2.76765	-0.217591	6.80573e-06
Unmatched	CGGCAAGCGTAACGGGGCGG	20	1110	5	5.67	1696	1	0.86	0.151675	8.61594e-07	2.50335	-0.217591	5.67144e-06
Unmatched	GCGGTAAGTGCCCCCATCAC	20	1110	5	5.67	1696	1	0.86	0.151675	8.61594e-07	2.50335	-0.217591	5.67144e-06
Unmatched	GGGTGCCTGCAGTATGTCCC	20	1110	5	5.67	1696	1	0.86	0.151675	8.61594e-07	2.50335	-0.217591	5.67144e-06
Unmatched	CGCAGCGCTTCCGGCATTTC	20	1110	5	5.67	1696	1	0.86	0.151675	8.61594e-07	2.50335	-0.217591	5.67144e-06
Unmatched	TCCCCGATGGCCGCCACCGC	20	1110	5	5.67	1696	1	0.86	0.151675	8.61594e-07	2.50335	-0.217591	5.67144e-06
Unmatched	TCCATCCAGTCTCGCTATCC	20	1110	5	5.67	1696	1	0.86	0.151675	8.61594e-07	2.50335	-0.217591	5.67144e-06
Unmatched	TGCTGTGATGTGGGTTACCG	20	1110	5	5.67	1696	1	0.86	0.151675	8.61594e-07	2.50335	-0.217591	5.67144e-06
Unmatched	AGCCAAGCGTTCCAGAACCA	20	1110	5	5.67	1696	1	0.86	0.151675	8.61594e-07	2.50335	-0.217591	5.67144e-06
Unmatched	ACTCCCGGACACGCTCTGTC	20	1110	5	5.67	1696	1	0.86	0.151675	8.61594e-07	2.50335	-0.217591	5.67144e-06
Unmatched	TTCATCCAGCCTCGCTATCC	20	1110	5	5.67	1696	1	0.86	0.151675	8.61594e-07	2.50335	-0.217591	5.67144e-06
NonTargetingControlGuideForHuman_0320 NonTargetingControlGuideForHuman_0320	CAAGTGAGCATAAGCGATGT	20	1110	5	5.67	1696	1	0.86	0.151675	8.61594e-07	2.50335	-0.217591	5.67144e-06
Unmatched	CATCCACGAGAACACACGTG	20	1110	5	5.67	1696	1	0.86	0.151675	8.61594e-07	2.50335	-0.217591	5.67144e-06
Unmatched	CTTGGAGCGGTACCAC	16	1253	4	4.54	1696	1	0.86	0.189427	8.61594e-07	2.18269	-0.217591	4.53715e-06
Unmatched	TGCCTAGCGTTCCAGAACCA	20	1253	4	4.54	1696	1	0.86	0.189427	8.61594e-07	2.18269	-0.217591	4.53715e-06
Unmatched	TAAGGCATCATCCAAACTTT	20	1253	4	4.54	1696	1	0.86	0.189427	8.61594e-07	2.18269	-0.217591	4.53715e-06
Unmatched	CCGCCGTCATCGACTGCTCT	20	1253	4	4.54	1696	1	0.86	0.189427	8.61594e-07	2.18269	-0.217591	4.53715e-06
Unmatched	GGCTCACTCGCCGGCGTTGA	20	1253	4	4.54	1696	1	0.86	0.189427	8.61594e-07	2.18269	-0.217591	4.53715e-06
Unmatched	AGCTGCTGTACGCCTACCCG	20	1253	4	4.54	1696	1	0.86	0.189427	8.61594e-07	2.18269	-0.217591	4.53715e-06
Unmatched	CCATACCAATGTGAGTCGCC	20	1253	4	4.54	1696	1	0.86	0.189427	8.61594e-07	2.18269	-0.217591	4.53715e-06
Unmatched	AGTGCTCGCCGCACAAGTGT	20	1253	4	4.54	1696	1	0.86	0.189427	8.61594e-07	2.18269	-0.217591	4.53715e-06
Unmatched	ACTCCCTCACACGCTCTGTC	20	1253	4	4.54	1696	1	0.86	0.189427	8.61594e-07	2.18269	-0.217591	4.53715e-06
Unmatched	CTTGGAGCGGTACCGCTCTT	20	1253	4	4.54	1696	1	0.86	0.189427	8.61594e-07	2.18269	-0.217591	4.53715e-06
Unmatched	CACCGTGTTCTATAGAGCCA	20	1253	4	4.54	1696	1	0.86	0.189427	8.61594e-07	2.18269	-0.217591	4.53715e-06
Unmatched	CAAACAATGGTGCAGCTCTT	20	1253	4	4.54	1696	1	0.86	0.189427	8.61594e-07	2.18269	-0.217591	4.53715e-06
Unmatched	GTTCCGACCCCTATGCGCTC	20	1253	4	4.54	1696	1	0.86	0.189427	8.61594e-07	2.18269	-0.217591	4.53715e-06
Unmatched	CTGACGTTGTGACACCACTC	20	1253	4	4.54	1696	1	0.86	0.189427	8.61594e-07	2.18269	-0.217591	4.53715e-06
Unmatched	ATTGATGAGCGCCCCAATCC	20	1253	4	4.54	1696	1	0.86	0.189427	8.61594e-07	2.18269	-0.217591	4.53715e-06
Unmatched	GGCGTACATACCTGCACCAC	20	1253	4	4.54	1696	1	0.86	0.189427	8.61594e-07	2.18269	-0.217591	4.53715e-06
Unmatched	TGTACCGCATCATCAGCAT	19	1443	3	3.4	1696	1	0.86	0.252941	8.61594e-07	1.76553	-0.217591	3.40287e-06
Unmatched	CTCAGGGTGACGTCTCCGAG	20	1443	3	3.4	1696	1	0.86	0.252941	8.61594e-07	1.76553	-0.217591	3.40287e-06
Unmatched	GGCTCACTCACTGGCGTTGA	20	1443	3	3.4	1696	1	0.86	0.252941	8.61594e-07	1.76553	-0.217591	3.40287e-06
Unmatched	CGACGCGTTACCACTTGTGT	20	1443	3	3.4	1696	1	0.86	0.252941	8.61594e-07	1.76553	-0.217591	3.40287e-06
Unmatched	CGTAGCGCTTCCGGCATTTT	20	1443	3	3.4	1696	1	0.86	0.252941	8.61594e-07	1.76553	-0.217591	3.40287e-06
Unmatched	AACGTATCAGGCTCCAGATC	20	1443	3	3.4	1696	1	0.86	0.252941	8.61594e-07	1.76553	-0.217591	3.40287e-06
Unmatched	CGACGCGCTACCACTCGTGT	20	1443	3	3.4	1696	1	0.86	0.252941	8.61594e-07	1.76553	-0.217591	3.40287e-06
Unmatched	TGCCAAGCGTTCCATAACCA	20	1443	3	3.4	1696	1	0.86	0.252941	8.61594e-07	1.76553	-0.217591	3.40287e-06
Unmatched	TGCCACGCGTTCCAGAACCA	20	1443	3	3.4	1696	1	0.86	0.252941	8.61594e-07	1.76553	-0.217591	3.40287e-06
Unmatched	AACTGCTGTATGCCTACCCG	20	1443	3	3.4	1696	1	0.86	0.252941	8.61594e-07	1.76553	-0.217591	3.40287e-06
Unmatched	CGTGCCATAGCAGTGTTTCT	20	1443	3	3.4	1696	1	0.86	0.252941	8.61594e-07	1.76553	-0.217591	3.40287e-06
Unmatched	GACTCACGCAGGCCCGGAAC	20	1443	3	3.4	1696	1	0.86	0.252941	8.61594e-07	1.76553	-0.217591	3.40287e-06
Unmatched	TGTTGCGGCGACAGTTCCGG	20	1443	3	3.4	1696	1	0.86	0.252941	8.61594e-07	1.76553	-0.217591	3.40287e-06
Unmatched	CGACGCGTTACCACCCGTGT	20	1443	3	3.4	1696	1	0.86	0.252941	8.61594e-07	1.76553	-0.217591	3.40287e-06
Unmatched	CTGTGCCCGCATCACAGTCC	20	1443	3	3.4	1696	1	0.86	0.252941	8.61594e-07	1.76553	-0.217591	3.40287e-06
Unmatched	GTTGATGAGCGCCCTAATCC	20	1443	3	3.4	1696	1	0.86	0.252941	8.61594e-07	1.76553	-0.217591	3.40287e-06
KRT6C	TGTTTCTCAGCTCCGAGTCC	20	1443	3	3.4	1696	1	0.86	0.252941	8.61594e-07	1.76553	-0.217591	3.40287e-06
CBS	GATTTCGTTCTTCAGCCGCC	20	1443	3	3.4	1696	1	0.86	0.252941	8.61594e-07	1.76553	-0.217591	3.40287e-06
Unmatched	GGCTGTTATGTGGGTTACCG	20	1443	3	3.4	1696	1	0.86	0.252941	8.61594e-07	1.76553	-0.217591	3.40287e-06
Unmatched	ACTCCCGCAAACACTCCCGC	20	1443	3	3.4	1696	1	0.86	0.252941	8.61594e-07	1.76553	-0.217591	3.40287e-06
Unmatched	GCAGCAGGTTCATACAATAC	20	1443	3	3.4	1696	1	0.86	0.252941	8.61594e-07	1.76553	-0.217591	3.40287e-06
Unmatched	CGTAGCGCTTCCGGCACTTC	20	1443	3	3.4	1696	1	0.86	0.252941	8.61594e-07	1.76553	-0.217591	3.40287e-06
TESPA1	GCAGGACAGTTTATCTACAA	20	1443	3	3.4	1696	1	0.86	0.252941	8.61594e-07	1.76553	-0.217591	3.40287e-06
Unmatched	TGCACAGCGGCAAACTCGTT	20	1443	3	3.4	1696	1	0.86	0.252941	8.61594e-07	1.76553	-0.217591	3.40287e-06
Unmatched	CCGGCTGTGTCAGCAGAGCA	20	1443	3	3.4	1696	1	0.86	0.252941	8.61594e-07	1.76553	-0.217591	3.40287e-06
Unmatched	ACTCCCGCACACGCTATGTC	20	1443	3	3.4	1696	1	0.86	0.252941	8.61594e-07	1.76553	-0.217591	3.40287e-06
PCDHB8	CTAGTGGTGTCTCTGTTAGT	20	1443	3	3.4	1696	1	0.86	0.252941	8.61594e-07	1.76553	-0.217591	3.40287e-06
Unmatched	ACCATCCAGCCTCGCTATCC	20	1443	3	3.4	1696	1	0.86	0.252941	8.61594e-07	1.76553	-0.217591	3.40287e-06
Unmatched	GGCTGTGATGTTGGTTACCG	20	1443	3	3.4	1696	1	0.86	0.252941	8.61594e-07	1.76553	-0.217591	3.40287e-06
Unmatched	TCCCAAGCGTTCCAGAACCA	20	1443	3	3.4	1696	1	0.86	0.252941	8.61594e-07	1.76553	-0.217591	3.40287e-06
WDR85	CCAGTAGAAGAGCCACGTGC	20	1443	3	3.4	1696	1	0.86	0.252941	8.61594e-07	1.76553	-0.217591	3.40287e-06
Unmatched	TGCCGATGTCTTTGAGAAAA	20	1443	3	3.4	1696	1	0.86	0.252941	8.61594e-07	1.76553	-0.217591	3.40287e-06
Unmatched	CGTAGCGCTCCCGGCATTTC	20	1443	3	3.4	1696	1	0.86	0.252941	8.61594e-07	1.76553	-0.217591	3.40287e-06
Unmatched	GAGATCCCAGAGTTCCTGTT	20	1443	3	3.4	1696	1	0.86	0.252941	8.61594e-07	1.76553	-0.217591	3.40287e-06
Unmatched	CACTTTCCAGCTAGCATAGT	20	1443	3	3.4	1696	1	0.86	0.252941	8.61594e-07	1.76553	-0.217591	3.40287e-06
Unmatched	CTGTACCCGCATCGCAGTCC	20	1443	3	3.4	1696	1	0.86	0.252941	8.61594e-07	1.76553	-0.217591	3.40287e-06
CRIPT	TCAGGCATCTGTGCGATGTG	20	1443	3	3.4	1696	1	0.86	0.252941	8.61594e-07	1.76553	-0.217591	3.40287e-06
Unmatched	CGACGCGTCACCACTCGTGT	20	1443	3	3.4	1696	1	0.86	0.252941	8.61594e-07	1.76553	-0.217591	3.40287e-06
Unmatched	GACATACATACCTGTACCGC	20	1443	3	3.4	1696	1	0.86	0.252941	8.61594e-07	1.76553	-0.217591	3.40287e-06
Unmatched	GACGTACCGCATCATCAGCAT	21	1443	3	3.4	1696	1	0.86	0.252941	8.61594e-07	1.76553	-0.217591	3.40287e-06
Unmatched	GAGACGGACGTCTCT	15	1881	2	2.27	1696	1	0.86	0.378855	8.61594e-07	1.18269	-0.217591	2.26858e-06
Unmatched	CTGCTGGATTCCGTTTCCT	19	1881	2	2.27	1696	1	0.86	0.378855	8.61594e-07	1.18269	-0.217591	2.26858e-06
Unmatched	GCTGGTCGAATTCGCCGCC	19	1881	2	2.27	1696	1	0.86	0.378855	8.61594e-07	1.18269	-0.217591	2.26858e-06
Unmatched	CCAGGGAATCACGTCACTGC	20	1881	2	2.27	1696	1	0.86	0.378855	8.61594e-07	1.18269	-0.217591	2.26858e-06
Unmatched	TAGCCGCTGGTGCCACTCAT	20	1881	2	2.27	1696	1	0.86	0.378855	8.61594e-07	1.18269	-0.217591	2.26858e-06
Unmatched	CCCCGGCAGGGATCTATCAA	20	1881	2	2.27	1696	1	0.86	0.378855	8.61594e-07	1.18269	-0.217591	2.26858e-06
Unmatched	GAGATCCCAGAGTCCTTGTT	20	1881	2	2.27	1696	1	0.86	0.378855	8.61594e-07	1.18269	-0.217591	2.26858e-06
Unmatched	GTTCGACGTACCCCTGGAGG	20	1881	2	2.27	1696	1	0.86	0.378855	8.61594e-07	1.18269	-0.217591	2.26858e-06
Unmatched	ATTGATGAGCGCCATAATCC	20	1881	2	2.27	1696	1	0.86	0.378855	8.61594e-07	1.18269	-0.217591	2.26858e-06
Unmatched	CGGCAAGTGTAACGGGGTGG	20	1881	2	2.27	1696	1	0.86	0.378855	8.61594e-07	1.18269	-0.217591	2.26858e-06
Unmatched	CACCGTGTTTTATAGAGCCG	20	1881	2	2.27	1696	1	0.86	0.378855	8.61594e-07	1.18269	-0.217591	2.26858e-06
Unmatched	ACCATCATCGCGGTCTTCGT	20	1881	2	2.27	1696	1	0.86	0.378855	8.61594e-07	1.18269	-0.217591	2.26858e-06
Unmatched	ATTGATGAGCGCCCTAATCT	20	1881	2	2.27	1696	1	0.86	0.378855	8.61594e-07	1.18269	-0.217591	2.26858e-06
Unmatched	TCCTCGATGGCCGCCACTGC	20	1881	2	2.27	1696	1	0.86	0.378855	8.61594e-07	1.18269	-0.217591	2.26858e-06
Unmatched	GAAGGATGTACGTGCCCGCT	20	1881	2	2.27	1696	1	0.86	0.378855	8.61594e-07	1.18269	-0.217591	2.26858e-06
ADAM7	CTGATACAGAAGCGAGATAC	20	1881	2	2.27	1696	1	0.86	0.378855	8.61594e-07	1.18269	-0.217591	2.26858e-06
Unmatched	AGTGCTCGCTGCACAGGTGT	20	1881	2	2.27	1696	1	0.86	0.378855	8.61594e-07	1.18269	-0.217591	2.26858e-06
Unmatched	TCATACGTGGCTCGTCTCCT	20	1881	2	2.27	1696	1	0.86	0.378855	8.61594e-07	1.18269	-0.217591	2.26858e-06
Unmatched	ATGGTCCATGTCTGCCCACT	20	1881	2	2.27	1696	1	0.86	0.378855	8.61594e-07	1.18269	-0.217591	2.26858e-06
[truncated: 10,999 more rows]
